# Supplementary material for: Epigenetic Gene-Regulatory Loci in Alu Elements Associated with Autism Susceptibility in the Prefrontal Cortex of ASD
Source: Int J Mol Sci. 2023 Apr 19;24(8):7518. doi: 10.3390/ijms24087518 (PMC10139202; doi:10.3390/ijms24087518)
Supplement: Supplementary file 1 [file ijms-24-07518-s001.zip]

Archive with 11 entries (11 files):
- Figure S1.pdf
- Figure S2.pdf
- Figure S3.pdf
- Table S1.pdf
- Table S2.xlsx
- Table S3.xlsx
- Table S4.xlsx
- Table S5.pdf
- Table S6.pdf
- Table S7.pdf
- Table S8.pdf
