# Supplementary material for: Epigenetic Gene-Regulatory Loci in Alu Elements Associated with Autism Susceptibility in the Prefrontal Cortex of ASD
Source: Int J Mol Sci. 2023 Apr 19;24(8):7518. doi: 10.3390/ijms24087518 (PMC10139202; doi:10.3390/ijms24087518)
Supplement: Supplementary file 1 [file ijms-24-07518-s001.zip › Table S2.xlsx]

## Sheet: ASD vs CTRL male
TE_ID	TE family_ID	Base mean	log2(FC)	StdErr	Wald-Stats	P-value	P-adj
MamRTE1_dup202	MamRTE1	76.4464	3.60886	0.192538	18.7436	2.18155e-78	9.64234e-74
FLAM_C_dup892	FLAM_C	3.55012	2.99352	0.327668	9.13585	6.48979e-20	6.37435e-16
AmnSINE1_dup127	AmnSINE1	6.51424	2.2815	0.276108	8.26307	1.41975e-16	8.96462e-13
AluY_dup4767	AluY	3.53512	2.2552	0.282106	7.99418	1.30444e-15	7.6874e-12
L1PA7_dup552	L1PA7	2.64042	2.5688	0.32934	7.79982	6.19963e-15	3.04467e-11
L1MEc_dup804	L1MEc	59.2162	1.20954	0.159443	7.58601	3.29917e-14	1.38878e-10
FLAM_C_dup1154	FLAM_C	37.4156	1.68452	0.2443	6.89529	5.37562e-12	1.21846e-08
AluJb_dup1498	AluJb	3.47678	1.85253	0.270027	6.86055	6.8598e-12	1.516e-08
AluSx_dup1948	AluSx	9.39294	1.41219	0.212279	6.65251	2.88146e-11	5.85197e-08
AmnSINE1_dup94	AmnSINE1	4.99807	1.7461	0.269285	6.48421	8.9196e-11	1.48771e-07
AluSx_dup751	AluSx	8.23118	1.37591	0.221113	6.22265	4.88834e-10	7.08401e-07
AluSz_dup1414	AluSz	6.99631	1.63197	0.265783	6.14022	8.24095e-10	1.13827e-06
AluJb_dup1851	AluJb	7.96878	1.23536	0.203339	6.07535	1.2372e-09	1.63205e-06
FLAM_C_dup225	FLAM_C	6.94826	1.45062	0.240945	6.02055	1.73824e-09	2.1642e-06
AluJr_dup2390	AluJr	13.9511	1.20495	0.200928	5.99691	2.01102e-09	2.40232e-06
MER33_dup123	MER33	18.5674	1.16141	0.193614	5.99859	1.99038e-09	2.40232e-06
AluSz_dup3202	AluSz	7.20032	1.37829	0.231103	5.96397	2.46186e-09	2.8635e-06
AluSx1_dup1987	AluSx1	11.6746	1.42916	0.239813	5.95948	2.53038e-09	2.90498e-06
MSR1_dup166	MSR1	2.23004	-1.86183	0.313853	-5.93218	2.98944e-09	3.1839e-06
AluSc_dup170	AluSc	84.7557	-1.04	0.176619	-5.88834	3.90083e-09	3.96356e-06
L1ME4b_dup1053	L1ME4b	31.4561	1.20157	0.205568	5.84513	5.0618e-09	4.97175e-06
MIRc_dup3789	MIRc	16.6169	1.26176	0.216077	5.8394	5.23879e-09	5.08905e-06
AluSc_dup500	AluSc	9.56008	1.28336	0.219995	5.8336	5.42454e-09	5.15617e-06
MIR_dup11460	MIR	2.84731	1.88083	0.323718	5.81008	6.2444e-09	5.87232e-06
L1MEd_dup845	L1MEd	5.75031	1.32108	0.228307	5.78644	7.18953e-09	6.68997e-06
AluSg_dup108	AluSg	12.8055	1.0328	0.178844	5.77488	7.7006e-09	6.87602e-06
MER65-int_dup76	MER65-int	27.1843	1.16054	0.200884	5.77714	7.59804e-09	6.87602e-06
HUERS-P3-int_dup2	HUERS-P3-int	25.0556	-1.00206	0.174867	-5.73044	1.00171e-08	8.43335e-06
AluSp_dup2969	AluSp	10.7343	1.03341	0.180482	5.72587	1.02904e-08	8.58172e-06
AluSp_dup1611	AluSp	2.25634	1.80612	0.31725	5.69306	1.24785e-08	1.03092e-05
MIRc_dup1360	MIRc	10.6245	-1.34114	0.23574	-5.68907	1.27735e-08	1.03593e-05
L2a_dup6689	L2a	10.4007	-1.01742	0.179643	-5.66359	1.48241e-08	1.15254e-05
L3_dup3689	L3	1.723	1.89151	0.339192	5.57652	2.45376e-08	1.73528e-05
AluSz_dup1257	AluSz	5.51254	1.22169	0.219296	5.57096	2.53345e-08	1.76342e-05
MLT1A0_dup1593	MLT1A0	26.5278	-1.10028	0.197991	-5.5572	2.74138e-08	1.87857e-05
AluJb_dup2595	AluJb	13.5722	1.10007	0.198738	5.53526	3.10762e-08	2.08114e-05
AluSx_dup4635	AluSx	2.26278	1.65531	0.300466	5.50913	3.6061e-08	2.32683e-05
MIR3_dup1317	MIR3	27.0574	-1.2511	0.22706	-5.50999	3.58859e-08	2.32683e-05
AluSx_dup8330	AluSx	16.7472	1.16956	0.212638	5.50024	3.79279e-08	2.41208e-05
AluSx_dup2588	AluSx	5.30595	1.19643	0.218265	5.48155	4.21611e-08	2.62465e-05
AluSg_dup1109	AluSg	20.8953	-1.23688	0.226265	-5.46652	4.58964e-08	2.8175e-05
AluJo_dup1987	AluJo	6.34913	1.4688	0.270062	5.43875	5.36558e-08	3.14114e-05
AluSg4_dup5	AluSg4	16.4777	1.24761	0.229701	5.43147	5.58929e-08	3.25058e-05
L2a_dup3411	L2a	12.2156	-1.09853	0.202723	-5.41888	5.99743e-08	3.42043e-05
L1MB7_dup738	L1MB7	22.4295	1.12	0.207123	5.40739	6.39485e-08	3.60063e-05
L3_dup714	L3	2.57459	1.53059	0.283007	5.40831	6.36207e-08	3.60063e-05
L1MC4_dup1065	L1MC4	21.9505	1.02394	0.190632	5.3713	7.81711e-08	4.18803e-05
L1ME4b_dup207	L1ME4b	35.1573	1.10991	0.206889	5.36478	8.10476e-08	4.29014e-05
L1ME1_dup1270	L1ME1	28.6896	1.21891	0.227777	5.35134	8.73036e-08	4.48695e-05
MER20_dup263	MER20	10.3631	-1.0105	0.188757	-5.35342	8.63093e-08	4.48695e-05
AluSx_dup2666	AluSx	4.35738	1.21067	0.227217	5.32826	9.91567e-08	4.89684e-05
MER21-int_dup16	MER21-int	8.8281	1.32606	0.249811	5.30823	1.10696e-07	5.40629e-05
MLT1J_dup330	MLT1J	12.4689	-1.33181	0.251016	-5.3057	1.12244e-07	5.45181e-05
MIRb_dup1701	MIRb	5.60063	1.26462	0.238525	5.30184	1.14643e-07	5.53788e-05
L1MC4_dup1034	L1MC4	22.7769	1.02099	0.192717	5.29788	1.17154e-07	5.62842e-05
L1M3_dup231	L1M3	5.57911	1.31242	0.248792	5.27517	1.32636e-07	6.23728e-05
LTR9B_dup4	LTR9B	4.45846	1.57209	0.299972	5.2408	1.5988e-07	7.24783e-05
MARNA_dup233	MARNA	6.4127	1.28522	0.245278	5.23985	1.60704e-07	7.24799e-05
AluJb_dup4290	AluJb	11.0415	1.21537	0.23278	5.2211	1.77863e-07	7.78363e-05
MIRb_dup14160	MIRb	32.36	-1.14199	0.218843	-5.21833	1.80542e-07	7.86195e-05
L1ME3E_dup258	L1ME3E	10.1303	1.02443	0.196508	5.21318	1.85626e-07	8.02273e-05
L2_dup48	L2	20.05	-1.18461	0.227621	-5.20433	1.94702e-07	8.24515e-05
L3b_dup33	L3b	8.54589	-1.04106	0.200192	-5.20033	1.98939e-07	8.25633e-05
AluSz_dup2432	AluSz	3.11889	1.47812	0.284306	5.19903	2.00331e-07	8.267e-05
MIRb_dup1734	MIRb	18.0287	1.05684	0.203376	5.19648	2.03093e-07	8.31166e-05
Tigger19a_dup87	Tigger19a	38.0937	1.17972	0.227583	5.18371	2.17518e-07	8.82034e-05
AluSq_dup1000	AluSq	2.63747	1.69044	0.32657	5.17635	2.26273e-07	8.99325e-05
AluJb_dup1229	AluJb	3.50944	1.43292	0.277305	5.16732	2.37469e-07	9.32981e-05
MIRc_dup1172	MIRc	28.0624	1.15139	0.223008	5.16298	2.43049e-07	9.50678e-05
AluSx_dup1835	AluSx	4.32432	1.35288	0.262158	5.16056	2.46214e-07	9.58815e-05
AluSq2_dup237	AluSq2	23.9912	1.32182	0.256706	5.14916	2.61656e-07	0.000100435
L2a_dup417	L2a	3.15156	1.68302	0.326941	5.14778	2.63587e-07	0.000100435
MamRTE1_dup43	MamRTE1	31.6386	-1.13017	0.219828	-5.14115	2.73067e-07	0.000102351
FLAM_C_dup327	FLAM_C	1.81709	1.70171	0.331206	5.13792	2.77803e-07	0.000103618
L1M4b_dup37	L1M4b	9.96051	1.394	0.27195	5.12594	2.96058e-07	0.000109963
AluSx1_dup870	AluSx1	15.8763	1.38501	0.270859	5.11338	3.16447e-07	0.000116557
L1PA15_dup9	L1PA15	37.4616	1.18848	0.232999	5.1008	3.38224e-07	0.00012238
L2c_dup1067	L2c	25.5328	-1.2114	0.237602	-5.09843	3.4249e-07	0.000122574
LTR33A_dup57	LTR33A	20.9676	1.53903	0.301985	5.09637	3.46233e-07	0.000122918
HERVL74-int_dup2	HERVL74-int	39.3087	-1.12791	0.221532	-5.09139	3.55449e-07	0.000125534
MSTA1_dup11	MSTA1	16.5965	1.08967	0.214186	5.08748	3.62843e-07	0.000126779
MLT1E2_dup59	MLT1E2	134.734	-1.36211	0.267883	-5.08473	3.68151e-07	0.000127857
AluSq2_dup370	AluSq2	5.90911	1.15033	0.226629	5.0758	3.85861e-07	0.000131925
L1ME3A_dup880	L1ME3A	30.2932	1.07553	0.211898	5.07571	3.86053e-07	0.000131925
LTR46_dup15	LTR46	9.56587	1.07653	0.212088	5.07588	3.85708e-07	0.000131925
L3_dup908	L3	14.6546	-1.01536	0.200143	-5.07317	3.91244e-07	0.000133022
MamGypLTR1a_dup2	MamGypLTR1a	4.83821	-1.18228	0.233273	-5.06824	4.01511e-07	0.000135989
MIRb_dup8532	MIRb	3.23463	-1.29911	0.258092	-5.03352	4.81554e-07	0.0001534
AluSc_dup651	AluSc	2.95634	1.31482	0.261441	5.02912	4.92747e-07	0.000155565
L2b_dup5251	L2b	3.93179	1.24012	0.24674	5.02601	5.00786e-07	0.000156982
L2c_dup2842	L2c	14.0321	1.19696	0.238506	5.01858	5.20543e-07	0.000159892
LTR2_dup9	LTR2	6.97347	1.08182	0.215677	5.01593	5.27767e-07	0.000161433
MIR3_dup2584	MIR3	5.80922	-1.01971	0.20375	-5.00473	5.5941e-07	0.00016986
MIR3_dup1356	MIR3	183.311	-1.03656	0.20721	-5.00249	5.65952e-07	0.000170169
Tigger19b_dup116	Tigger19b	9.11585	1.02838	0.205639	5.00087	5.70727e-07	0.000171023
AluJo_dup3828	AluJo	8.87951	1.00435	0.201191	4.99204	5.97464e-07	0.000177906
MLT2C1_dup171	MLT2C1	4.84429	-1.27584	0.25581	-4.98745	6.11808e-07	0.00018088
L2b_dup2539	L2b	58.6544	-1.13886	0.228493	-4.98423	6.22075e-07	0.000182694
AluSc8_dup242	AluSc8	8.51843	1.11386	0.224383	4.96411	6.90171e-07	0.000195111
MIRb_dup15781	MIRb	35.819	-1.03639	0.208793	-4.96375	6.91456e-07	0.000195111
L1MC2_dup264	L1MC2	12.0894	1.17349	0.236515	4.96159	6.992e-07	0.00019571
MLT1J_dup1151	MLT1J	8.74611	-1.11974	0.225688	-4.96147	6.99605e-07	0.00019571
AluSg_dup381	AluSg	3.43025	1.29997	0.262173	4.95845	7.10572e-07	0.000196377
L1ME3F_dup52	L1ME3F	3.7233	1.43333	0.289073	4.95837	7.10875e-07	0.000196377
AluSg_dup328	AluSg	18.1577	1.08867	0.220064	4.94708	7.53351e-07	0.000203035
AluSq_dup820	AluSq	5.69803	1.04986	0.212363	4.94368	7.66596e-07	0.000204142
AluSx_dup317	AluSx	6.38372	1.02267	0.207057	4.93906	7.85001e-07	0.000206528
AluYk4_dup3	AluYk4	1.54955	1.65155	0.334363	4.93938	7.83698e-07	0.000206528
L1MA10_dup200	L1MA10	24.5629	1.07283	0.217503	4.93247	8.11954e-07	0.000210487
AluSz_dup475	AluSz	82.8999	1.79288	0.36406	4.92468	8.45003e-07	0.000218414
L1MA3_dup154	L1MA3	6.14457	1.06884	0.217616	4.91159	9.03413e-07	0.000229485
L1MEf_dup152	L1MEf	24.3114	1.28625	0.262059	4.90825	9.18944e-07	0.000231299
LTR7_dup60	LTR7	10.0663	1.18511	0.241569	4.90591	9.29973e-07	0.000231308
L1PA10_dup279	L1PA10	16.4961	1.26125	0.25744	4.89921	9.62236e-07	0.000235941
L2b_dup3522	L2b	7.14838	1.15651	0.236311	4.89404	9.87867e-07	0.000240171
MIRb_dup21108	MIRb	1.69889	-1.60481	0.327903	-4.89416	9.87269e-07	0.000240171
MIRc_dup2569	MIRc	4.81488	-1.07841	0.220678	-4.8868	1.0249e-06	0.000246866
AluSg_dup2195	AluSg	2.68202	1.59898	0.327539	4.8818	1.05122e-06	0.000252313
MER5A_dup977	MER5A	20.7514	-1.01669	0.208508	-4.876	1.08258e-06	0.000257687
MLT1G_dup180	MLT1G	4.74996	1.33552	0.273907	4.8758	1.08371e-06	0.000257687
MIR3_dup5527	MIR3	17.1575	-1.11017	0.227732	-4.8749	1.08865e-06	0.000258005
L2c_dup1250	L2c	53.1414	-1.13716	0.233387	-4.8724	1.1025e-06	0.000260588
AluJo_dup997	AluJo	2.26593	1.60313	0.329308	4.86819	1.12623e-06	0.000265486
MIRb_dup9722	MIRb	22.5254	1.32379	0.272119	4.86476	1.14598e-06	0.000266588
L1ME5_dup239	L1ME5	5.06668	-1.07175	0.220469	-4.86123	1.16658e-06	0.000268553
L2_dup790	L2	5.07894	1.0859	0.223783	4.85247	1.21934e-06	0.000278523
AluJr_dup2570	AluJr	15.4338	1.1182	0.230582	4.84948	1.23787e-06	0.000279862
AluSx1_dup3651	AluSx1	4.68456	1.13553	0.234113	4.85033	1.23256e-06	0.000279862
MIR_dup2296	MIR	1.50255	-1.63345	0.337312	-4.84256	1.28176e-06	0.000287579
L1MB3_dup1032	L1MB3	4.274	-1.19405	0.246664	-4.8408	1.29315e-06	0.0002889
L2_dup2733	L2	31.9846	-1.26048	0.26049	-4.83886	1.30585e-06	0.000290771
AluSg7_dup1	AluSg7	9.25051	1.03856	0.214992	4.8307	1.36055e-06	0.000294782
MIRb_dup8369	MIRb	110.842	-1.04617	0.216657	-4.82868	1.37442e-06	0.000296335
L2c_dup3779	L2c	39.4248	-1.29639	0.268584	-4.82675	1.38778e-06	0.000297763
MER83B_dup8	MER83B	4.0217	1.49207	0.309579	4.81966	1.43806e-06	0.000304851
Charlie7a_dup23	Charlie7a	2.29858	1.59949	0.331994	4.81782	1.45132e-06	0.000306927
AluJb_dup1188	AluJb	3.63396	1.21908	0.253302	4.81276	1.48859e-06	0.000312566
L3_dup1820	L3	7.55162	-1.12332	0.233473	-4.81135	1.49917e-06	0.000313298
MIRc_dup4788	MIRc	1.76947	1.70576	0.355082	4.80385	1.55647e-06	0.000321473
AluSz_dup1372	AluSz	188.48	-1.18482	0.246741	-4.80188	1.57186e-06	0.000321744
MIRb_dup14331	MIRb	2.50767	-1.4977	0.311901	-4.80184	1.57212e-06	0.000321744
AluSz6_dup1715	AluSz6	3.30992	1.27151	0.264946	4.79912	1.59363e-06	0.000323485
MamRTE1_dup76	MamRTE1	73.5666	-1.15562	0.240773	-4.7996	1.58982e-06	0.000323485
MIRc_dup1340	MIRc	10.2938	-1.31659	0.274379	-4.79844	1.5991e-06	0.000323485
X9_LINE_dup12	X9_LINE	9.94566	-1.00316	0.209048	-4.79871	1.59694e-06	0.000323485
L3_dup2339	L3	280.124	-1.14104	0.2379	-4.79632	1.61604e-06	0.000325414
L3_dup750	L3	11.9557	-1.23808	0.258115	-4.79663	1.61358e-06	0.000325414
AluY_dup2609	AluY	5.27176	1.87305	0.39099	4.79053	1.66338e-06	0.000330429
LTR24_dup19	LTR24	7.46427	1.0831	0.226184	4.78858	1.67963e-06	0.000331675
MER5A_dup651	MER5A	4.26163	1.61504	0.337936	4.77913	1.76054e-06	0.000341482
MLT1I_dup303	MLT1I	2.16454	1.55337	0.325099	4.77814	1.76924e-06	0.000341482
MIR_dup7784	MIR	10.2699	1.4186	0.29717	4.7737	1.80874e-06	0.00034759
L1M5_dup1660	L1M5	5.84404	-1.04429	0.219051	-4.76734	1.8667e-06	0.000355635
LSAU_dup10	LSAU	1.52849	1.56206	0.327936	4.7633	1.90456e-06	0.00036129
L2a_dup2849	L2a	25.7055	-1.07136	0.225022	-4.76114	1.92499e-06	0.00036283
L2b_dup1396	L2b	115.232	-1.04664	0.219893	-4.75976	1.93823e-06	0.000363892
L1MB3_dup1033	L1MB3	5.66013	-1.21236	0.254934	-4.7556	1.9786e-06	0.000370563
L1MDa_dup175	L1MDa	13.3461	1.28572	0.270885	4.74636	2.0711e-06	0.000381424
L1ME4a_dup676	L1ME4a	16.8019	1.04687	0.220591	4.74575	2.07737e-06	0.000381783
AluSp_dup1606	AluSp	1.84046	1.54864	0.326519	4.74287	2.10716e-06	0.000383273
MER5A_dup1561	MER5A	3.9926	-1.20649	0.25442	-4.74211	2.11502e-06	0.000383914
AluSq2_dup2342	AluSq2	3.8063	1.19371	0.25196	4.73771	2.16151e-06	0.00038995
LTR48_dup12	LTR48	6.35552	1.37357	0.290132	4.7343	2.19812e-06	0.000395747
AluJo_dup3378	AluJo	3.45448	1.39052	0.294384	4.72349	2.31831e-06	0.000407511
Charlie7_dup195	Charlie7	2.12752	1.68686	0.357125	4.72345	2.31878e-06	0.000407511
L1MC5_dup626	L1MC5	20.4677	-1.18727	0.251347	-4.72362	2.31683e-06	0.000407511
MIRc_dup5760	MIRc	17.6395	-1.20611	0.255316	-4.724	2.31245e-06	0.000407511
AluSp_dup671	AluSp	3.71912	1.64719	0.348852	4.72175	2.33827e-06	0.000410121
L2c_dup2438	L2c	12.9805	1.14947	0.243561	4.71945	2.36478e-06	0.00041313
L3_dup1505	L3	6.71494	-1.20691	0.256206	-4.71071	2.46858e-06	0.00042621
MIR3_dup387	MIR3	49.1106	-1.18782	0.252358	-4.70687	2.51543e-06	0.00043261
MLT1G1_dup41	MLT1G1	8.0789	1.07459	0.228368	4.70554	2.532e-06	0.000434614
L2_dup1001	L2	16.9283	-1.03657	0.220528	-4.7004	2.59654e-06	0.000441406
AluSp_dup654	AluSp	40.2463	1.01404	0.215893	4.69698	2.64042e-06	0.000446292
L2a_dup8194	L2a	2.90433	-1.25335	0.267088	-4.69266	2.69682e-06	0.000453225
AluSg4_dup40	AluSg4	22.0802	1.8096	0.385961	4.68855	2.75147e-06	0.00045892
MLT1H1_dup47	MLT1H1	3.98049	1.22147	0.260598	4.68717	2.77014e-06	0.000460296
AluJb_dup5729	AluJb	4.42757	1.42969	0.305119	4.68567	2.79048e-06	0.000461939
AluSq_dup1020	AluSq	8.50103	1.26594	0.270164	4.6858	2.78864e-06	0.000461939
AluSp_dup2299	AluSp	1.83625	1.63169	0.348588	4.68086	2.85667e-06	0.000466778
L1M5_dup1721	L1M5	5.8866	1.13922	0.243323	4.68193	2.84187e-06	0.000466778
MIR3_dup1990	MIR3	7.72891	-1.1684	0.24956	-4.68183	2.84331e-06	0.000466778
MIR_dup2762	MIR	10.3111	-1.22401	0.261615	-4.67868	2.88732e-06	0.000468323
AluY_dup2162	AluY	3.38163	1.41718	0.303006	4.67708	2.90994e-06	0.000471127
MIRc_dup1408	MIRc	235.903	-1.13586	0.242954	-4.67521	2.93655e-06	0.000473701
L1MB8_dup288	L1MB8	7.15425	1.08644	0.232743	4.66799	3.04166e-06	0.000486221
L1PA7_dup402	L1PA7	4.54345	-1.26231	0.270789	-4.66161	3.13751e-06	0.000497048
MamGyp-int_dup4	MamGyp-int	147.929	-1.07754	0.231686	-4.65089	3.30511e-06	0.00051895
MamSINE1_dup196	MamSINE1	27.5985	-1.06167	0.228353	-4.64925	3.3314e-06	0.00052215
AluSq4_dup47	AluSq4	10.3931	1.21287	0.261174	4.64392	3.41852e-06	0.000529236
AluJb_dup3127	AluJb	6.41157	1.30181	0.280414	4.64246	3.4428e-06	0.000532063
MIRc_dup3341	MIRc	4.22827	-1.03585	0.223374	-4.63732	3.52964e-06	0.000540757
AluY_dup3817	AluY	1.94743	1.42993	0.308695	4.63217	3.61855e-06	0.000548713
AluJb_dup3512	AluJb	10.3137	1.13472	0.245219	4.62737	3.70338e-06	0.000559615
AluJo_dup4360	AluJo	20.4458	1.09938	0.237651	4.62601	3.72773e-06	0.000561549
AluSz_dup2433	AluSz	4.47498	1.26286	0.272994	4.62595	3.72888e-06	0.000561549
L2a_dup10097	L2a	26.9363	1.04831	0.226697	4.62427	3.75921e-06	0.000564194
AluSx_dup2282	AluSx	33.2843	-1.03243	0.223307	-4.62339	3.7752e-06	0.000565634
L2c_dup464	L2c	15.2223	1.01586	0.219772	4.62232	3.7947e-06	0.000567593
AluSq_dup205	AluSq	92.598	-1.18308	0.256002	-4.62137	3.81217e-06	0.000568283
MIR_dup6958	MIR	13.9117	-1.15717	0.250517	-4.61914	3.85325e-06	0.000571516
AluSp_dup307	AluSp	4.75689	1.34135	0.290621	4.61545	3.92238e-06	0.000576301
AluSz_dup2062	AluSz	4.85549	1.05252	0.228376	4.60872	4.05158e-06	0.00058714
L2_dup1785	L2	43.4433	-1.09582	0.237944	-4.60537	4.11725e-06	0.000594706
MamGyp-int_dup3	MamGyp-int	60.5664	-1.00919	0.219605	-4.59546	4.318e-06	0.000616651
L1MC1_dup65	L1MC1	2.61169	1.30396	0.284125	4.58939	4.44549e-06	0.000624105
MER1A_dup102	MER1A	5.77087	1.16979	0.254875	4.58967	4.43956e-06	0.000624105
MIR_dup238	MIR	8.32573	1.0868	0.236817	4.5892	4.44942e-06	0.000624105
AluYm1_dup157	AluYm1	1.96752	1.38943	0.302839	4.58802	4.47478e-06	0.000625896
AluSz_dup1933	AluSz	9.89075	1.27822	0.278661	4.58701	4.49647e-06	0.000626788
AluSz_dup5496	AluSz	4.42434	1.33468	0.290949	4.58735	4.48908e-06	0.000626788
AluSc5_dup181	AluSc5	3.48889	1.15003	0.251294	4.57642	4.72999e-06	0.000648258
MLT1B_dup28	MLT1B	9.42309	-1.09171	0.238608	-4.57535	4.75423e-06	0.000650392
MLT1H_dup446	MLT1H	5.05125	1.02257	0.223749	4.57017	4.87323e-06	0.000660718
AluJo_dup33	AluJo	3.59941	1.40767	0.308497	4.56298	5.04318e-06	0.000680495
AluSx_dup5619	AluSx	4.49143	1.06701	0.233951	4.56083	5.09521e-06	0.000684515
AluYc_dup73	AluYc	2.95645	1.30429	0.286335	4.55512	5.23566e-06	0.000697349
MamGyp-int_dup5	MamGyp-int	143.225	-1.03818	0.22792	-4.55502	5.23806e-06	0.000697349
LTR46_dup13	LTR46	7.2508	1.00031	0.219801	4.55097	5.33981e-06	0.000707391
THE1B-int_dup38	THE1B-int	2.98918	1.31117	0.288165	4.55005	5.36326e-06	0.000707748
MLT1J2_dup36	MLT1J2	4.15635	-1.12533	0.247419	-4.54826	5.40919e-06	0.000711559
AluSz6_dup1617	AluSz6	3.79259	1.29405	0.284551	4.54767	5.42423e-06	0.000712476
MIR3_dup1238	MIR3	4.56331	-1.21018	0.266259	-4.54511	5.49076e-06	0.000718014
L1ME3A_dup813	L1ME3A	2.17326	1.47059	0.32377	4.54209	5.56985e-06	0.000723009
MER61B_dup1	MER61B	7.94189	1.09005	0.239985	4.54218	5.56765e-06	0.000723009
AluSz_dup3815	AluSz	1.85577	1.52861	0.336649	4.54067	5.60754e-06	0.000726835
AluJr_dup390	AluJr	2.82306	1.24868	0.275267	4.53625	5.72635e-06	0.000732135
AluSc8_dup686	AluSc8	6.15537	1.50476	0.331708	4.53641	5.72205e-06	0.000732135
AluSx1_dup5826	AluSx1	13.3803	1.05886	0.233352	4.5376	5.68973e-06	0.000732135
AluY_dup3409	AluY	2.29166	1.34824	0.297073	4.53841	5.66788e-06	0.000732135
MIRb_dup3167	MIRb	153.743	-1.00306	0.221291	-4.53278	5.82112e-06	0.000740803
MER5A_dup476	MER5A	48.5622	-1.14294	0.25225	-4.53097	5.87139e-06	0.000742525
AluSp_dup2176	AluSp	2.0853	1.523	0.33649	4.52614	6.00713e-06	0.000755085
AluJb_dup6080	AluJb	1.90276	1.52395	0.336755	4.52539	6.02839e-06	0.000755751
MIR_dup7731	MIR	3.38782	-1.21167	0.267917	-4.52257	6.10932e-06	0.000760644
L2a_dup2748	L2a	16.2059	-1.06193	0.234893	-4.52091	6.15747e-06	0.000765562
L1M5_dup7	L1M5	6.38668	1.18646	0.262676	4.51683	6.27721e-06	0.000776891
L1MA9_dup478	L1MA9	6.87453	1.15881	0.256542	4.51704	6.27112e-06	0.000776891
L1PA6_dup439	L1PA6	4.71397	1.35397	0.300031	4.51276	6.39907e-06	0.000786748
AluY_dup3123	AluY	3.34876	1.13433	0.251759	4.50561	6.61835e-06	0.000805861
MIR3_dup1467	MIR3	5.0688	1.10985	0.246634	4.49998	6.79603e-06	0.000824091
AluSx1_dup582	AluSx1	6.31702	1.52256	0.338594	4.49673	6.90062e-06	0.000834484
Charlie23a_dup80	Charlie23a	15.4405	1.04531	0.232816	4.48988	7.12624e-06	0.000855914
AluJb_dup7561	AluJb	2.08741	1.42324	0.317321	4.48517	7.28564e-06	0.000870372
AluSx1_dup4366	AluSx1	3.97769	1.03027	0.230008	4.47926	7.49036e-06	0.000886439
MLT1A0_dup444	MLT1A0	3.76859	-1.18951	0.265519	-4.47996	7.46586e-06	0.000886439
AluSx_dup2658	AluSx	3.03277	1.25101	0.279437	4.47689	7.57376e-06	0.000893223
AluJb_dup5060	AluJb	3.07374	1.21788	0.272234	4.47366	7.68929e-06	0.00090389
L2a_dup1207	L2a	185.681	-1.04593	0.233881	-4.47206	7.7471e-06	0.000908117
L1ME4a_dup1029	L1ME4a	10.0475	1.02177	0.228564	4.47037	7.80827e-06	0.00091302
L1MA1_dup118	L1MA1	1.39757	1.63547	0.366521	4.46214	8.11441e-06	0.000936389
MER103C_dup392	MER103C	12.5769	1.19286	0.267501	4.45927	8.22399e-06	0.000945374
AluSq_dup398	AluSq	38.6988	1.00539	0.225644	4.45563	8.36455e-06	0.000950973
AluSx_dup1077	AluSx	1.78948	1.55699	0.349409	4.45608	8.34738e-06	0.000950973
L2a_dup10184	L2a	2.76522	-1.23179	0.276415	-4.4563	8.33854e-06	0.000950973
L2a_dup2900	L2a	4.28404	1.03049	0.231249	4.45621	8.34223e-06	0.000950973
MER57A-int_dup95	MER57A-int	6.74981	-1.23915	0.278111	-4.45558	8.3666e-06	0.000950973
Arthur1_dup12	Arthur1	17.9639	-1.10901	0.249286	-4.44874	8.63744e-06	0.000970192
AluJb_dup5580	AluJb	15.6153	1.46249	0.329167	4.44301	8.87103e-06	0.000993696
PRIMA4_LTR_dup8	PRIMA4_LTR	10.9703	1.1248	0.253205	4.44223	8.90296e-06	0.000993696
L1MA5_dup49	L1MA5	5.72666	-1.02872	0.231798	-4.438	9.07993e-06	0.000999327
L1ME4a_dup618	L1ME4a	6.84315	1.58513	0.357102	4.43887	9.04344e-06	0.000999327
MIRb_dup5299	MIRb	3.13441	1.2843	0.28935	4.43858	9.05556e-06	0.000999327
MLT1G1_dup2	MLT1G1	8.51457	1.08784	0.245103	4.43831	9.06661e-06	0.000999327
LTR16_dup93	LTR16	3.94018	-1.10067	0.248075	-4.43683	9.12935e-06	0.00100252
AluJb_dup2078	AluJb	5.65489	1.0852	0.244642	4.43588	9.16978e-06	0.00100336
AluJr_dup385	AluJr	2.45863	1.27367	0.287211	4.43461	9.22403e-06	0.00100363
L2a_dup7328	L2a	6.54199	1.00429	0.226831	4.42747	9.53459e-06	0.00102163
MamGyp-int	MamGyp-int	819.54	-1.06893	0.241583	-4.4247	9.65762e-06	0.00103356
AluSx_dup4797	AluSx	60.9117	1.57136	0.355159	4.42439	9.67161e-06	0.00103381
AluY_dup1193	AluY	8.12607	1.07148	0.242251	4.42302	9.73328e-06	0.00103868
MLT1E3_dup48	MLT1E3	2.00177	-1.37329	0.310637	-4.42089	9.82965e-06	0.00104439
L1MA4_dup376	L1MA4	2.24312	1.42665	0.322871	4.41865	9.93205e-06	0.00104896
L2c_dup608	L2c	16.9292	1.12186	0.253918	4.41821	9.95236e-06	0.00104986
MER20B_dup189	MER20B	5.43595	1.01347	0.229667	4.41276	1.02062e-05	0.00107407
AluSx1_dup2890	AluSx1	4.31735	1.23317	0.279578	4.41083	1.02973e-05	0.00108108
L1PB1_dup300	L1PB1	10.6593	-1.23746	0.28086	-4.40598	1.05308e-05	0.00109907
AluSx_dup1877	AluSx	164.788	1.07092	0.243133	4.40469	1.05937e-05	0.00110173
LTR7_dup44	LTR7	11.546	1.07679	0.244507	4.40392	1.06311e-05	0.00110303
AluSx3_dup849	AluSx3	4.90659	1.34353	0.30534	4.40012	1.08193e-05	0.00111773
L1MB7_dup1657	L1MB7	6.80533	1.05113	0.238892	4.40003	1.08233e-05	0.00111773
L1MB7_dup163	L1MB7	2.25049	-1.26596	0.288263	-4.39169	1.12473e-05	0.0011415
L3_dup1635	L3	4.6716	-1.12558	0.256295	-4.39174	1.12448e-05	0.0011415
AluSq2_dup1252	AluSq2	6.45712	1.02192	0.2328	4.38967	1.1352e-05	0.00114802
AluJo_dup1632	AluJo	2.35995	1.24483	0.284064	4.3822	1.17489e-05	0.00116695
L2_dup304	L2	6.91597	-1.01505	0.231712	-4.38066	1.18322e-05	0.00117259
AluSx1_dup2711	AluSx1	2.03074	1.31344	0.299975	4.37851	1.19495e-05	0.00118157
MIR_dup220	MIR	6.08185	1.02612	0.234488	4.37602	1.20864e-05	0.00118662
THE1B_dup621	THE1B	5.48012	-1.26698	0.28949	-4.37661	1.2054e-05	0.00118662
MLT1H_dup318	MLT1H	12.0516	1.40529	0.321232	4.37471	1.21596e-05	0.00119142
LTR78_dup247	LTR78	3.84363	-1.08865	0.248943	-4.3731	1.22493e-05	0.00119517
LTR104_Mam_dup116	LTR104_Mam	6.93183	1.50387	0.343911	4.37285	1.22633e-05	0.00119522
AluSx1_dup322	AluSx1	3.50434	1.08569	0.248347	4.37168	1.23297e-05	0.00119905
MER124_dup52	MER124	9.65211	1.02995	0.235818	4.36757	1.25634e-05	0.00121244
MamTip2_dup159	MamTip2	8.13396	1.18458	0.271268	4.36683	1.26061e-05	0.00121523
AluSx3_dup364	AluSx3	1.42862	1.46144	0.334792	4.36521	1.27002e-05	0.00122031
AluY_dup6476	AluY	4.82963	1.11497	0.25541	4.36541	1.26887e-05	0.00122031
LTR78B_dup128	LTR78B	3.42806	-1.16001	0.265713	-4.36566	1.26737e-05	0.00122031
MIRb_dup1545	MIRb	2.76636	1.22071	0.2799	4.36124	1.29329e-05	0.00123329
L3_dup370	L3	8.0167	1.55966	0.357822	4.35876	1.30804e-05	0.00124472
L1MC1_dup67	L1MC1	2.57174	1.30041	0.298489	4.35663	1.32079e-05	0.00125007
AluSp_dup693	AluSp	1.77795	1.42563	0.327611	4.35161	1.35144e-05	0.00127045
L1M4c_dup205	L1M4c	11.8562	1.187	0.272827	4.35076	1.35667e-05	0.00127045
L1ME1_dup1906	L1ME1	7.32481	1.00368	0.230705	4.3505	1.35828e-05	0.00127045
L1ME3G_dup114	L1ME3G	4.03646	1.09231	0.251045	4.35103	1.35499e-05	0.00127045
AluSg_dup884	AluSg	2.28318	1.24238	0.285705	4.34847	1.37087e-05	0.00127562
L1ME4a_dup1470	L1ME4a	4.81829	1.00033	0.23019	4.34568	1.38845e-05	0.00128289
AluSc8_dup810	AluSc8	2.45826	1.29102	0.297142	4.3448	1.39402e-05	0.00128364
Tigger13a_dup140	Tigger13a	5.64748	-1.16417	0.268081	-4.3426	1.40803e-05	0.00129407
MER103C_dup673	MER103C	1.65213	1.59722	0.367907	4.34137	1.41596e-05	0.00129492
MER5A_dup133	MER5A	13.7974	-1.06488	0.245278	-4.34151	1.41505e-05	0.00129492
L1MB2_dup363	L1MB2	1.45435	1.54308	0.355613	4.33922	1.42986e-05	0.00130308
MIRc_dup6166	MIRc	3.32131	1.32861	0.306639	4.33282	1.47213e-05	0.00133471
AluJr4_dup528	AluJr4	1.9264	1.64611	0.380168	4.32996	1.49135e-05	0.00134875
AluSc_dup2150	AluSc	3.5348	1.12773	0.260573	4.32787	1.50559e-05	0.00135671
L2c_dup2555	L2c	3.98573	1.19026	0.275017	4.32797	1.50492e-05	0.00135671
AluSx3_dup1007	AluSx3	1.36033	1.52212	0.35207	4.32336	1.53672e-05	0.00137337
L1ME1_dup207	L1ME1	7.11405	1.21832	0.281777	4.32369	1.53438e-05	0.00137337
L3_dup602	L3	18.9309	-1.32565	0.306638	-4.32316	1.53807e-05	0.00137337
SVA_A_dup49	SVA_A	32.1631	1.01469	0.234723	4.32293	1.53967e-05	0.00137342
AluSx_dup727	AluSx	2.75222	1.29407	0.299476	4.32113	1.55232e-05	0.0013833
MIR3_dup2984	MIR3	10.3847	1.01342	0.23456	4.32054	1.55648e-05	0.00138422
MER3_dup198	MER3	4.59308	1.43	0.330999	4.32025	1.55852e-05	0.00138434
AluSq2_dup2391	AluSq2	9.97813	1.02583	0.237517	4.31897	1.5676e-05	0.00138749
MamTip2_dup188	MamTip2	9.71421	1.34716	0.311974	4.31819	1.57312e-05	0.00138868
MIRb_dup5648	MIRb	27.6292	-1.05654	0.244722	-4.3173	1.57952e-05	0.00139072
LOR1-int_dup89	LOR1-int	5.18558	-1.04177	0.24136	-4.31625	1.58704e-05	0.0013918
LTR12_dup46	LTR12	8.90916	1.12987	0.261861	4.31476	1.59776e-05	0.00139842
AluSq_dup351	AluSq	3.35681	1.07134	0.248325	4.31427	1.60132e-05	0.00140015
LTR90A_dup41	LTR90A	4.09346	1.334	0.309231	4.31393	1.60378e-05	0.00140091
MIR3_dup2600	MIR3	28.5916	-1.04236	0.241683	-4.31293	1.61105e-05	0.00140588
AluSq2_dup739	AluSq2	2.26625	1.33023	0.308685	4.30935	1.63732e-05	0.001419
MIRc_dup1265	MIRc	10.6692	1.21075	0.280958	4.30936	1.63726e-05	0.001419
MIR_dup8122	MIR	4.88933	1.14377	0.265505	4.3079	1.64813e-05	0.00142602
MIR_dup863	MIR	14.1489	1.02618	0.238339	4.30554	1.66581e-05	0.00143664
L1MEh_dup147	L1MEh	2.02791	1.35155	0.314062	4.30346	1.68147e-05	0.00144874
Charlie16a_dup79	Charlie16a	15.9707	1.06681	0.247979	4.30202	1.69247e-05	0.00145134
LTR1A2_dup1	LTR1A2	5.5423	1.07396	0.249608	4.3026	1.68803e-05	0.00145134
MIR_dup7175	MIR	2.62955	-1.20111	0.279179	-4.30229	1.6904e-05	0.00145134
MIRc_dup3013	MIRc	14.3085	-1.11496	0.259123	-4.30282	1.68635e-05	0.00145134
L1ME5_dup194	L1ME5	2.0559	1.3293	0.309102	4.30053	1.70392e-05	0.00145672
L1M4_dup428	L1M4	2.6866	1.29768	0.301823	4.29947	1.71205e-05	0.00145944
L1M6_dup44	L1M6	9.73428	-1.30701	0.303979	-4.29967	1.71055e-05	0.00145944
L2c_dup4385	L2c	2.68499	1.37731	0.320401	4.2987	1.71801e-05	0.0014617
AluSx_dup371	AluSx	2.01388	1.37751	0.320485	4.29822	1.72175e-05	0.00146207
L1MA4A_dup46	L1MA4A	50.8819	1.66932	0.388609	4.29562	1.74203e-05	0.00147504
AluSg_dup2185	AluSg	1.89545	1.35735	0.316155	4.29331	1.7603e-05	0.00148199
L2b_dup1205	L2b	16.8077	1.44726	0.337187	4.29217	1.76938e-05	0.0014868
MSTB_dup104	MSTB	5.57194	1.05064	0.244805	4.29173	1.77285e-05	0.0014883
AluYh3_dup39	AluYh3	3.13882	1.13029	0.263574	4.28833	1.80022e-05	0.00150556
AluSg4_dup147	AluSg4	5.07227	1.24931	0.291438	4.2867	1.81345e-05	0.00150996
L1MA8_dup613	L1MA8	3.4568	1.1684	0.272968	4.28036	1.86587e-05	0.00154295
MLT1D_dup808	MLT1D	2.2574	-1.4561	0.340152	-4.28075	1.86267e-05	0.00154295
AluJb_dup389	AluJb	2.40724	1.24452	0.290867	4.27866	1.88024e-05	0.00154904
L2a_dup10005	L2a	1.79957	1.40756	0.32902	4.27804	1.88547e-05	0.00155189
AluYj4_dup57	AluYj4	7.29374	1.13687	0.266362	4.26813	1.97114e-05	0.0016057
AluSx1_dup3088	AluSx1	3.75859	1.13875	0.267068	4.2639	2.00893e-05	0.00162626
MER20_dup539	MER20	9.1471	1.06514	0.249922	4.26191	2.02683e-05	0.00163306
AluSz6_dup276	AluSz6	18.7787	-1.04064	0.244389	-4.25814	2.06137e-05	0.00165207
LTR7B_dup23	LTR7B	8.88466	1.0731	0.252046	4.25756	2.06671e-05	0.00165485
L1M5_dup365	L1M5	2.43763	1.37765	0.323619	4.25701	2.0718e-05	0.00165593
L1MB8_dup713	L1MB8	22.9281	1.07312	0.252116	4.25644	2.07704e-05	0.00165861
AluSx1_dup2241	AluSx1	5.0462	1.23558	0.290573	4.25222	2.11659e-05	0.00167826
L2a_dup2985	L2a	2.80083	-1.11407	0.261998	-4.2522	2.11683e-05	0.00167826
AluSq_dup210	AluSq	10.2696	1.06354	0.250296	4.24913	2.14601e-05	0.00169078
MIR_dup1348	MIR	2.91448	-1.16909	0.275184	-4.24839	2.15311e-05	0.00169335
MIRb_dup12494	MIRb	4.4492	1.04946	0.247045	4.24805	2.15636e-05	0.0016944
AluJb_dup6305	AluJb	4.99827	1.06477	0.250707	4.24706	2.16597e-05	0.00169776
MER5B_dup372	MER5B	5.51416	-1.1423	0.269038	-4.24588	2.17739e-05	0.0016979
MLT2B3_dup127	MLT2B3	4.25175	1.15635	0.272352	4.2458	2.1781e-05	0.0016979
L1PREC2_dup15	L1PREC2	70.5262	1.04377	0.245985	4.24321	2.20341e-05	0.00171137
AluSx_dup3392	AluSx	2.796	1.26173	0.297454	4.24177	2.21768e-05	0.00171815
ERVL-E-int_dup343	ERVL-E-int	4.51072	1.10854	0.261486	4.2394	2.24115e-05	0.00173026
L1MC4_dup1166	L1MC4	2.13161	1.25249	0.295435	4.23947	2.24051e-05	0.00173026
L2a_dup6864	L2a	7.48147	1.51895	0.358509	4.23686	2.26672e-05	0.00173937
AluYj4_dup111	AluYj4	2.25663	1.21445	0.28674	4.23539	2.28156e-05	0.00174621
AluSg_dup748	AluSg	3.92228	1.04442	0.246991	4.22857	2.3518e-05	0.00177998
MIRb_dup1591	MIRb	7.10508	1.07782	0.254873	4.22884	2.34896e-05	0.00177998
AluSx3_dup932	AluSx3	3.44166	1.32772	0.314219	4.22547	2.38445e-05	0.00179622
L2a_dup10468	L2a	10.6935	1.38795	0.328494	4.22518	2.38753e-05	0.00179622
AluSq2_dup2275	AluSq2	2.23156	1.24	0.293497	4.2249	2.39046e-05	0.00179689
MIRb_dup6813	MIRb	8.18449	1.30819	0.309699	4.22406	2.39938e-05	0.00180053
L1MC5a_dup1451	L1MC5a	1.88404	1.48663	0.351985	4.22356	2.40473e-05	0.00180149
AluY_dup2147	AluY	3.26382	1.06351	0.25185	4.22278	2.4131e-05	0.0018047
AluSx3_dup831	AluSx3	4.37496	1.03478	0.245066	4.22244	2.41676e-05	0.00180476
AluJr_dup5754	AluJr	7.94337	1.49203	0.353763	4.21758	2.46935e-05	0.00182611
MIR3_dup1318	MIR3	270.877	-1.11943	0.265425	-4.21752	2.47003e-05	0.00182611
AluSp_dup795	AluSp	1.88998	1.45385	0.3449	4.21527	2.49485e-05	0.00183632
MLT1K_dup268	MLT1K	1.35616	1.48469	0.352257	4.21478	2.50022e-05	0.00183874
AluSc_dup621	AluSc	1.83338	1.40907	0.33442	4.21346	2.5149e-05	0.00184743
L2c_dup1052	L2c	7.49265	-1.09483	0.259904	-4.21242	2.52644e-05	0.00185033
MIR3_dup3610	MIR3	12.2901	-1.06651	0.253587	-4.20568	2.60294e-05	0.00188914
AluSz_dup2493	AluSz	3.124	1.30891	0.311483	4.20218	2.64352e-05	0.00190607
L1MC5a_dup573	L1MC5a	5.81649	1.35785	0.323167	4.20171	2.64912e-05	0.001907
LTR1A2_dup6	LTR1A2	2.83364	1.20714	0.287295	4.20176	2.64852e-05	0.001907
AluSx_dup3169	AluSx	2.37435	1.19272	0.283891	4.20133	2.65356e-05	0.00190864
MIR_dup218	MIR	4.73853	1.28369	0.305809	4.19769	2.69646e-05	0.00193164
L1MB8_dup939	L1MB8	4.5399	1.1364	0.270798	4.19649	2.7108e-05	0.00193452
AluSg4_dup302	AluSg4	2.27789	1.22849	0.292814	4.19547	2.72311e-05	0.00193653
L2_dup2867	L2	3.91982	-1.13225	0.269871	-4.19554	2.72221e-05	0.00193653
MER5B_dup820	MER5B	4.65726	1.40075	0.334053	4.19318	2.75071e-05	0.0019484
MamRTE1_dup56	MamRTE1	17.5505	1.64401	0.392201	4.19175	2.76812e-05	0.00195603
AluJr_dup3978	AluJr	3.60435	1.25188	0.298846	4.18907	2.80103e-05	0.00196827
AluSp_dup2274	AluSp	2.02033	1.60158	0.382645	4.18556	2.84463e-05	0.00198785
L2c_dup7860	L2c	1.88371	-1.37639	0.328983	-4.18378	2.86702e-05	0.00199718
L2a_dup5304	L2a	3.17317	1.34961	0.322617	4.18333	2.87274e-05	0.00199958
AluSx1_dup6280	AluSx1	2.46584	1.20279	0.287711	4.18055	2.90804e-05	0.0020178
AluSz6_dup2871	AluSz6	1.88456	1.42779	0.341596	4.17976	2.91823e-05	0.00201785
MADE1_dup99	MADE1	2.21085	-1.22251	0.292492	-4.17965	2.91952e-05	0.00201785
MER102a_dup41	MER102a	35.7778	1.09222	0.26128	4.18028	2.91156e-05	0.00201785
L1ME3A_dup21	L1ME3A	4.60848	1.01902	0.243907	4.17791	2.94201e-05	0.00202706
L2c_dup4541	L2c	7.24406	-1.053	0.252193	-4.17537	2.97503e-05	0.00203868
LTR47A2_dup1	LTR47A2	9.27717	1.07779	0.258125	4.17545	2.97401e-05	0.00203868
AluSp_dup937	AluSp	2.40726	1.17797	0.282207	4.17413	2.9913e-05	0.00204349
MIR3_dup1326	MIR3	35.8858	-1.00612	0.241036	-4.17413	2.99123e-05	0.00204349
MLT1A0_dup1367	MLT1A0	3.35138	-1.2369	0.296458	-4.17225	3.01601e-05	0.00205402
MLT1F_dup228	MLT1F	4.82956	1.1937	0.286094	4.17242	3.01387e-05	0.00205402
L1ME3G_dup397	L1ME3G	2.20586	1.24054	0.297379	4.17157	3.02511e-05	0.00205835
AluSc_dup2410	AluSc	2.10845	1.58897	0.380985	4.17069	3.03682e-05	0.00206343
AluJo_dup1926	AluJo	2.67741	1.26137	0.302555	4.16906	3.05857e-05	0.0020751
MER5A_dup568	MER5A	3.76211	1.29858	0.311561	4.16798	3.07315e-05	0.00208331
LTR7_dup31	LTR7	2.22354	1.22122	0.293113	4.16638	3.09468e-05	0.00209469
AluSq2_dup2214	AluSq2	6.24336	1.22835	0.295452	4.15754	3.21694e-05	0.00213494
AluSx1_dup901	AluSx1	4.15876	1.09715	0.263914	4.15723	3.22133e-05	0.00213567
L1M5_dup68	L1M5	7.92711	-1.04129	0.250842	-4.15117	3.30778e-05	0.0021709
L2b_dup2815	L2b	6.3367	1.09244	0.263213	4.1504	3.31891e-05	0.002171
L3_dup1951	L3	4.61005	-1.08331	0.260994	-4.1507	3.31463e-05	0.002171
LTR67B_dup171	LTR67B	2.63944	1.29329	0.311632	4.15005	3.32406e-05	0.002171
AluSg_dup489	AluSg	5.56475	1.08781	0.262212	4.14859	3.34534e-05	0.00217445
AluSx_dup5608	AluSx	5.90412	1.06474	0.256742	4.14712	3.36683e-05	0.0021836
MIR_dup9330	MIR	3.07246	-1.11463	0.268765	-4.14725	3.36495e-05	0.0021836
MER90a_dup45	MER90a	2.99929	-1.11122	0.267992	-4.14648	3.37624e-05	0.00218649
MER58A_dup525	MER58A	3.44113	1.32089	0.318682	4.14485	3.40036e-05	0.00219087
MIRb_dup4182	MIRb	24.5446	-1.22933	0.296637	-4.14423	3.40954e-05	0.00219359
HERVIP10FH-int_dup29	HERVIP10FH-int	3.01695	-1.17594	0.283796	-4.14362	3.41873e-05	0.00219711
LTR67B_dup82	LTR67B	2.11089	1.29397	0.312751	4.13738	3.5129e-05	0.00223758
FLAM_C_dup505	FLAM_C	1.64284	1.36947	0.331085	4.13632	3.52921e-05	0.00224445
AluJr_dup1657	AluJr	11.2237	1.08083	0.261538	4.13258	3.58717e-05	0.00226502
L1MD2_dup210	L1MD2	2.42697	1.2991	0.314319	4.13305	3.57979e-05	0.00226502
MIR_dup9402	MIR	10.3619	-1.01886	0.246535	-4.13273	3.58476e-05	0.00226502
AluJb_dup1918	AluJb	3.18008	1.20458	0.291528	4.13197	3.59675e-05	0.00226621
AluSz6_dup315	AluSz6	8.53304	1.00314	0.242874	4.1303	3.62293e-05	0.00228108
AluSx_dup2583	AluSx	1.93212	1.2354	0.299143	4.12981	3.63068e-05	0.00228271
L2b_dup3475	L2b	31.1379	1.03371	0.250514	4.12638	3.68519e-05	0.00230387
Charlie10a_dup26	Charlie10a	3.45526	1.2076	0.29282	4.12402	3.72309e-05	0.00231681
L1MB2_dup15	L1MB2	2.63389	1.14611	0.278049	4.12199	3.7561e-05	0.00233171
AluJr4_dup46	AluJr4	5.67039	1.17413	0.284975	4.12011	3.78696e-05	0.0023462
L2a_dup3101	L2a	1.71338	1.36886	0.332253	4.11992	3.79006e-05	0.0023462
AluSz_dup749	AluSz	2.70819	1.19214	0.289412	4.11917	3.80242e-05	0.00234892
L2c_dup5464	L2c	4.71239	1.21995	0.296237	4.11815	3.81931e-05	0.00235476
MER68_dup71	MER68	3.25682	1.118	0.271598	4.11639	3.84847e-05	0.00236579
MER94_dup115	MER94	12.2408	1.00119	0.243289	4.11525	3.86753e-05	0.00237256
AluJb_dup1904	AluJb	15.5474	1.41314	0.343462	4.11441	3.88179e-05	0.00237484
AluSz_dup4854	AluSz	3.65876	1.22094	0.296732	4.11464	3.87791e-05	0.00237484
L2_dup1168	L2	3.80456	1.29565	0.314893	4.11458	3.8788e-05	0.00237484
AluSq2_dup1429	AluSq2	6.72378	1.03577	0.251752	4.11423	3.88472e-05	0.00237487
AluSz_dup3145	AluSz	1.35574	1.40481	0.341639	4.11198	3.92276e-05	0.00239151
L1PA14_dup35	L1PA14	2.9996	1.13294	0.275603	4.11077	3.94344e-05	0.00240056
L1PA17_dup257	L1PA17	2.48402	1.39595	0.339601	4.11057	3.94687e-05	0.00240056
MLT1E1_dup54	MLT1E1	4.52916	-1.12877	0.274607	-4.11047	3.94848e-05	0.00240056
AluY_dup2594	AluY	1.45621	1.37762	0.335298	4.10864	3.97994e-05	0.00241471
AluSz6_dup880	AluSz6	8.28519	1.09419	0.266419	4.10703	4.00785e-05	0.00242664
AluSz6_dup2253	AluSz6	2.48987	1.22682	0.298918	4.10421	4.05697e-05	0.00244633
AluY_dup4853	AluY	1.33629	1.40484	0.342383	4.10314	4.0758e-05	0.00244987
AluSx_dup4104	AluSx	2.27036	1.16358	0.283642	4.1023	4.09063e-05	0.00245324
Charlie21a_dup30	Charlie21a	3.10916	1.44484	0.352445	4.09949	4.14069e-05	0.0024799
MER34C2_dup57	MER34C2	2.02741	1.46	0.356374	4.09682	4.18864e-05	0.00250014
MIRb_dup4592	MIRb	53.7054	-1.00618	0.245655	-4.09588	4.20563e-05	0.0025069
AluSp_dup1534	AluSp	1.87454	1.34783	0.329155	4.09482	4.225e-05	0.00250999
AluSx3_dup875	AluSx3	4.59609	1.02352	0.249928	4.09525	4.21716e-05	0.00250999
Plat_L3_dup77	Plat_L3	11.661	-1.02472	0.250233	-4.09507	4.22041e-05	0.00250999
AluSp_dup670	AluSp	2.58236	1.16564	0.284784	4.09306	4.25719e-05	0.00252233
MIR3_dup2034	MIR3	4.58462	-1.06428	0.260049	-4.0926	4.26555e-05	0.0025239
MLT1J_dup470	MLT1J	4.1376	1.38232	0.337833	4.09174	4.28156e-05	0.00253168
MIRc_dup1472	MIRc	10.7213	-1.10142	0.269214	-4.09124	4.29074e-05	0.00253372
L1ME2_dup934	L1ME2	4.82343	1.40183	0.34269	4.09068	4.30107e-05	0.00253643
MIRb_dup1018	MIRb	11.4253	-1.08533	0.265371	-4.08987	4.31614e-05	0.00254362
L1MA9_dup359	L1MA9	4.91996	1.51933	0.371641	4.08818	4.34773e-05	0.00255542
MSTB_dup210	MSTB	2.39035	1.23643	0.302532	4.08695	4.37078e-05	0.00256726
L2_dup264	L2	2.35011	1.24871	0.305697	4.08479	4.41174e-05	0.00258275
MSTA_dup724	MSTA	9.01091	1.11276	0.272786	4.07925	4.51813e-05	0.00263108
L1MB7_dup69	L1MB7	3.21115	1.08359	0.265928	4.07476	4.60614e-05	0.00267002
MER5A_dup981	MER5A	4.68282	1.22349	0.300308	4.07411	4.61907e-05	0.00267401
MIR1_Amn_dup775	MIR1_Amn	5.59898	1.02679	0.252164	4.0719	4.66304e-05	0.00269241
AluJb_dup1047	AluJb	91.3684	-1.00128	0.245939	-4.07126	4.67605e-05	0.00269288
MIRc_dup4679	MIRc	1.3503	1.44426	0.354929	4.06915	4.71855e-05	0.002707
OldhAT1_dup74	OldhAT1	15.8362	-1.04964	0.258015	-4.06813	4.7392e-05	0.00270821
Tigger16a_dup104	Tigger16a	5.18535	-1.01145	0.248625	-4.06817	4.73844e-05	0.00270821
AluSg_dup507	AluSg	3.51881	1.07259	0.263823	4.06556	4.79163e-05	0.00272571
AluSx1_dup4956	AluSx1	2.03406	1.30185	0.320471	4.06232	4.85872e-05	0.0027462
L2b_dup1292	L2b	1.74158	-1.33962	0.329903	-4.06065	4.89368e-05	0.00276067
L1MC1_dup296	L1MC1	4.13478	1.22663	0.302123	4.06005	4.90612e-05	0.0027624
L1M5_dup109	L1M5	1.42287	1.42419	0.350962	4.05797	4.95012e-05	0.00277755
AluSq2_dup2274	AluSq2	1.75307	1.27992	0.315564	4.05597	4.99262e-05	0.0027979
L1MEf_dup4	L1MEf	14.7335	1.30926	0.323399	4.04843	5.15623e-05	0.0028671
AluSg_dup184	AluSg	1.53055	1.34235	0.331657	4.04741	5.17874e-05	0.00287379
FAM_dup52	FAM	224.116	1.08911	0.269083	4.04748	5.1772e-05	0.00287379
MER4-int_dup13	MER4-int	15.4463	1.07991	0.267008	4.04448	5.24385e-05	0.00289901
L1PA17_dup43	L1PA17	46.869	1.06368	0.263111	4.0427	5.28401e-05	0.00291301
MIR3_dup1146	MIR3	14.2745	-1.04062	0.257411	-4.04262	5.28565e-05	0.00291301
AluJo_dup3708	AluJo	1.6233	1.37257	0.339711	4.04039	5.33619e-05	0.00292511
AluSx_dup6276	AluSx	2.79488	1.11351	0.275582	4.04058	5.3319e-05	0.00292511
AluSc_dup208	AluSc	2.03399	1.37726	0.341201	4.03651	5.42521e-05	0.00295128
AluSx_dup5518	AluSx	23.7804	-1.06341	0.263423	-4.03687	5.41691e-05	0.00295128
MLT1D_dup1227	MLT1D	1.41826	-1.39719	0.346136	-4.03653	5.42483e-05	0.00295128
L1MA5_dup106	L1MA5	1.73254	1.52406	0.377586	4.03633	5.42929e-05	0.00295168
MIRc_dup2904	MIRc	8.69459	1.4028	0.347748	4.03395	5.48466e-05	0.00297812
AluJb_dup609	AluJb	6.14558	1.27013	0.314891	4.03357	5.49362e-05	0.00298069
L2b_dup2357	L2b	3.32847	-1.04848	0.25999	-4.03279	5.51191e-05	0.00298069
MIR_dup58	MIR	5.78672	1.03249	0.255994	4.03324	5.50136e-05	0.00298069
MIRc_dup3842	MIRc	6.83075	-1.06348	0.263777	-4.03173	5.53674e-05	0.00298258
MLT1A0_dup1455	MLT1A0	6.0559	1.31057	0.325096	4.03133	5.54626e-05	0.00298589
AluY_dup4032	AluY	1.95938	1.28838	0.319663	4.03043	5.5676e-05	0.00299373
L1ME3C_dup15	L1ME3C	11.4422	-1.05226	0.261107	-4.03002	5.57726e-05	0.00299379
L1MB7_dup419	L1MB7	6.43858	1.10391	0.274124	4.02705	5.64819e-05	0.00301072
L2c_dup2795	L2c	19.8045	1.50576	0.37402	4.02589	5.67591e-05	0.00302074
AluSz_dup3426	AluSz	3.03832	1.0842	0.269447	4.0238	5.72665e-05	0.00303653
AluSp_dup462	AluSp	2.41877	1.25055	0.31108	4.02002	5.81937e-05	0.0030692
MIRc_dup3746	MIRc	2.9657	-1.0763	0.267847	-4.01835	5.86081e-05	0.00308754
LTR8_dup48	LTR8	14.2097	1.05357	0.262418	4.01487	5.94792e-05	0.00312001
AluSz_dup1190	AluSz	4.76942	1.09003	0.271543	4.0142	5.96487e-05	0.0031204
L2a_dup1112	L2a	2.32181	1.24649	0.310503	4.01441	5.95947e-05	0.0031204
AluSz_dup2256	AluSz	2.84932	1.48205	0.369383	4.01224	6.01452e-05	0.0031312
LTR19A_dup6	LTR19A	3.90674	1.18214	0.294655	4.01194	6.02225e-05	0.00313338
MSTA_dup814	MSTA	8.84588	-1.05425	0.262948	-4.00937	6.08811e-05	0.00315083
AluSp_dup1185	AluSp	5.3536	1.01503	0.25324	4.00817	6.11905e-05	0.00316141
MIRc_dup1034	MIRc	1.45406	1.33805	0.334304	4.00249	6.26791e-05	0.00321764
AluSq2_dup64	AluSq2	3.31459	1.07568	0.26883	4.00133	6.29873e-05	0.00322596
HERVL-int_dup177	HERVL-int	4.00765	-1.12264	0.280607	-4.00074	6.31438e-05	0.00323211
MADE2_dup56	MADE2	8.1655	-1.0235	0.255942	-3.99897	6.3618e-05	0.00325073
L1MB8_dup499	L1MB8	12.5682	1.09932	0.274954	3.9982	6.38255e-05	0.00325757
MSR1_dup60	MSR1	2.2328	1.27184	0.318164	3.99744	6.403e-05	0.00326424
L1MEf_dup58	L1MEf	40.8445	-1.03362	0.258622	-3.99665	6.42444e-05	0.00327328
AluSz_dup241	AluSz	1.7774	-1.25273	0.313887	-3.99102	6.57906e-05	0.00332871
MIRb_dup2328	MIRb	11.6402	1.04743	0.262597	3.98874	6.64254e-05	0.00335156
AluSq2_dup1780	AluSq2	7.44195	1.52553	0.382499	3.98832	6.65433e-05	0.0033556
AluY_dup5741	AluY	1.9428	1.2009	0.301189	3.98719	6.68608e-05	0.00336585
MER41B_dup162	MER41B	6.05109	1.08454	0.272045	3.98662	6.70203e-05	0.00337004
MER47A_dup98	MER47A	1.33685	1.42476	0.357447	3.98593	6.72153e-05	0.00337408
AluSq_dup496	AluSq	2.93263	1.0879	0.273164	3.9826	6.81654e-05	0.00340631
MIRb_dup983	MIRb	4.2186	1.23169	0.309456	3.98019	6.88613e-05	0.00343332
Tigger3a_dup252	Tigger3a	4.64248	-1.05881	0.266193	-3.97759	6.96163e-05	0.00345636
L2b_dup1905	L2b	8.60707	1.01098	0.25429	3.97568	7.01774e-05	0.00347792
AluSc8_dup411	AluSc8	3.32195	1.10531	0.278112	3.97436	7.05696e-05	0.00349484
MIRb_dup2567	MIRb	7.37612	1.32248	0.332868	3.97297	7.09821e-05	0.00350937
AluSz6_dup1150	AluSz6	1.87949	1.41985	0.357512	3.97149	7.14251e-05	0.00351946
MER21B_dup107	MER21B	6.86634	-1.12938	0.284508	-3.96959	7.19963e-05	0.00353601
AluSx1_dup4461	AluSx1	2.25392	1.17839	0.296922	3.96869	7.22673e-05	0.0035418
MIRb_dup6140	MIRb	1.37074	-1.31533	0.331431	-3.96866	7.22791e-05	0.0035418
L3_dup1695	L3	4.10102	1.03438	0.260936	3.96411	7.36712e-05	0.00359723
MIR3_dup2463	MIR3	7.64944	-1.05545	0.266469	-3.96088	7.46732e-05	0.00363093
AluSz_dup4036	AluSz	120.395	-1.24179	0.313558	-3.96032	7.48504e-05	0.00363453
L2a_dup8140	L2a	2.00942	-1.2812	0.323516	-3.96025	7.48706e-05	0.00363453
AluSx_dup1423	AluSx	1.44858	1.2781	0.322755	3.95998	7.49574e-05	0.00363675
AluSq_dup459	AluSq	5.7715	1.52176	0.384322	3.9596	7.50763e-05	0.00363779
AluJb_dup1699	AluJb	6.69624	1.07257	0.27111	3.95621	7.61473e-05	0.00367632
AluJr_dup1206	AluJr	4.02176	1.16795	0.29521	3.95635	7.61025e-05	0.00367632
X6A_LINE_dup31	X6A_LINE	1.76818	1.28299	0.324428	3.95461	7.66594e-05	0.00368721
AluSg7_dup137	AluSg7	3.17807	1.31001	0.331289	3.95427	7.67677e-05	0.00369015
AluSg_dup1505	AluSg	16.2297	1.374	0.347716	3.95149	7.76666e-05	0.00371768
AluSz_dup3356	AluSz	1.85589	1.20321	0.304777	3.94783	7.88612e-05	0.00375404
AluYc_dup152	AluYc	2.34427	1.32769	0.336322	3.94768	7.89107e-05	0.00375438
AluY_dup3096	AluY	34.9669	1.0569	0.267738	3.94752	7.89649e-05	0.00375493
AluSq2_dup415	AluSq2	2.77195	-1.04008	0.263521	-3.94684	7.91894e-05	0.00376358
MIRb_dup13251	MIRb	47.4736	-1.255	0.318168	-3.94446	7.99808e-05	0.00379508
MER117_dup224	MER117	3.2144	1.03667	0.262842	3.94407	8.01103e-05	0.00379918
AluJb_dup8135	AluJb	2.99178	1.18461	0.300361	3.94394	8.01545e-05	0.00379924
AluSq2_dup701	AluSq2	6.81036	1.11834	0.283631	3.94294	8.049e-05	0.00381168
AluSx1_dup458	AluSx1	3.86149	1.42011	0.360185	3.94272	8.05632e-05	0.00381247
AluJb_dup5223	AluJb	4.45876	1.04432	0.265148	3.93864	8.19455e-05	0.00385758
L2a_dup1694	L2a	7.57899	1.37797	0.34986	3.93862	8.19527e-05	0.00385758
Tigger19b_dup151	Tigger19b	5.60921	-1.03146	0.262028	-3.93645	8.2697e-05	0.00387788
MADE1_dup141	MADE1	2.40563	-1.24695	0.316835	-3.93564	8.29739e-05	0.00388496
L1PA4_dup5	L1PA4	13.6634	1.25653	0.31948	3.93306	8.38726e-05	0.00391874
L2_dup3110	L2	3.33679	1.10488	0.281101	3.93055	8.47532e-05	0.00395361
AluJr_dup576	AluJr	3.16814	1.04452	0.265819	3.92944	8.51442e-05	0.00396557
AluY_dup19	AluY	5.2468	1.07863	0.274521	3.92913	8.52539e-05	0.0039674
MIR3_dup1167	MIR3	8.37102	-1.10802	0.282094	-3.92785	8.57098e-05	0.00398562
MER20_dup541	MER20	2.42518	1.16411	0.296384	3.92769	8.57661e-05	0.00398595
AluSc8_dup422	AluSc8	4.92515	1.00846	0.256983	3.92424	8.70028e-05	0.00402457
AluSq2_dup2497	AluSq2	1.79404	1.22213	0.31145	3.92399	8.70929e-05	0.00402663
L1ME3B_dup200	L1ME3B	2.58555	1.11817	0.284983	3.92362	8.72274e-05	0.00403075
Tigger19b_dup138	Tigger19b	20.8051	-1.12024	0.285656	-3.92163	8.79506e-05	0.00404724
L2b_dup3262	L2b	4.05602	-1.11523	0.28444	-3.92079	8.82594e-05	0.00405301
MLT1K_dup500	MLT1K	2.40389	1.28489	0.327895	3.91862	8.90586e-05	0.00407114
L2a_dup6346	L2a	28.6206	-1.20766	0.308387	-3.91605	9.00105e-05	0.00410146
MIRc_dup418	MIRc	9.51675	1.04706	0.267606	3.91268	9.12759e-05	0.00412932
MER74B_dup34	MER74B	32.5869	-1.11652	0.28541	-3.91198	9.15419e-05	0.00413712
MER57B1_dup30	MER57B1	12.4371	1.14094	0.291699	3.91136	9.1776e-05	0.00413924
AluY_dup122	AluY	3.1612	1.13886	0.291186	3.91109	9.18811e-05	0.00414051
AluSz6_dup1548	AluSz6	8.24084	1.22257	0.312666	3.91013	9.22456e-05	0.0041503
MLT1A0_dup214	MLT1A0	1.79804	1.53374	0.392354	3.90907	9.26529e-05	0.00416392
FLAM_C_dup727	FLAM_C	19.7887	1.46098	0.373784	3.90862	9.28238e-05	0.00416619
L2b_dup2783	L2b	2.52057	-1.05295	0.269396	-3.90857	9.28449e-05	0.00416619
MER5A_dup32	MER5A	2.76834	-1.03015	0.263786	-3.90522	9.41379e-05	0.00421779
AluSq2_dup2698	AluSq2	1.48258	1.2935	0.331254	3.90484	9.42869e-05	0.00422019
AluYk3_dup10	AluYk3	2.39565	1.31129	0.335923	3.90353	9.47982e-05	0.00424092
L2a_dup1044	L2a	12.0768	-1.06423	0.272791	-3.90127	9.56902e-05	0.00426666
L1MEi_dup184	L1MEi	2.77089	1.38117	0.354347	3.89778	9.70785e-05	0.00430119
AluSx1_dup2963	AluSx1	2.31845	1.2734	0.326821	3.89633	9.766e-05	0.00431753
MIRc_dup5789	MIRc	2.70463	-1.06759	0.274075	-3.89526	9.80936e-05	0.00433135
AluSq_dup49	AluSq	2.16793	1.12807	0.289726	3.89357	9.87799e-05	0.00434845
L2c_dup140	L2c	2.25446	-1.16711	0.299762	-3.89346	9.8825e-05	0.00434845
HERVL74-int_dup4	HERVL74-int	45.3255	-1.02502	0.263331	-3.89252	9.92074e-05	0.00436118
L1PA7_dup238	L1PA7	5.17289	1.16626	0.299687	3.89158	9.95943e-05	0.00436492
MLT1I-int_dup7	MLT1I-int	5.06631	1.10234	0.283318	3.89083	9.99029e-05	0.00436905
OldhAT1_dup154	OldhAT1	4.37115	-1.10492	0.284004	-3.89052	0.00010003	0.00436905
MER77_dup2	MER77	1.9685	-1.17469	0.302008	-3.88961	0.000100406	0.00437879
L2b_dup4291	L2b	8.75071	1.35798	0.349286	3.88788	0.000101123	0.00440572
AluSp_dup1666	AluSp	6.77366	1.13983	0.293224	3.88722	0.0001014	0.00441193
L1MD2_dup901	L1MD2	3.03825	1.04451	0.268739	3.88671	0.000101613	0.00441836
AluJo_dup3541	AluJo	2.00113	1.23309	0.317333	3.8858	0.000101994	0.00442622
L1MA2_dup188	L1MA2	2.79959	1.47	0.378518	3.88358	0.000102931	0.00446029
L2c_dup1791	L2c	14.9478	-1.17124	0.301648	-3.8828	0.000103259	0.00446843
MER102b_dup84	MER102b	26.0655	-1.02878	0.264966	-3.88267	0.000103316	0.00446843
AluSc_dup68	AluSc	2.24062	1.13565	0.292639	3.88071	0.000104152	0.00448901
MIRb_dup4185	MIRb	1.81305	-1.28131	0.330204	-3.88036	0.000104302	0.00449056
AluSp_dup850	AluSp	2.1394	1.17563	0.30314	3.87819	0.000105238	0.00451453
MIR_dup6093	MIR	11.1426	1.51514	0.390633	3.87868	0.000105023	0.00451453
MIR1_Amn_dup258	MIR1_Amn	12.8935	1.2586	0.324593	3.87746	0.000105554	0.00451516
L2b_dup1271	L2b	7.12264	-1.01302	0.26135	-3.8761	0.000106144	0.00452849
L1PA12_dup33	L1PA12	3.33202	1.03638	0.26744	3.87517	0.000106548	0.00454354
AluJb_dup4359	AluJb	3.57984	1.01082	0.260928	3.87394	0.000107088	0.00455996
AluSq2_dup2479	AluSq2	4.81757	1.0083	0.260329	3.87319	0.000107421	0.00456973
AluJr_dup3204	AluJr	1.93784	1.20434	0.310964	3.87291	0.000107544	0.00457278
AluY_dup2966	AluY	4.57389	1.12516	0.290622	3.87155	0.000108145	0.00458736
X9_LINE_dup16	X9_LINE	186.026	-1.00625	0.259954	-3.87089	0.000108438	0.00459213
L1PA10_dup34	L1PA10	2.06771	-1.11908	0.289162	-3.87009	0.000108795	0.0046038
MIR3_dup468	MIR3	4.44098	1.0395	0.268631	3.86963	0.000108999	0.0046098
L1ME3Cz_dup192	L1ME3Cz	2.44818	-1.09266	0.282398	-3.86922	0.000109184	0.00460982
MIRb_dup6342	MIRb	4.66156	1.08373	0.280277	3.86664	0.000110345	0.00464716
AluJo_dup727	AluJo	3.42911	1.02859	0.266044	3.86626	0.000110518	0.00465003
AluSx1_dup2083	AluSx1	1.35969	1.29449	0.335488	3.85854	0.000114067	0.00475088
AluJb_dup1996	AluJb	1.95385	1.22565	0.317739	3.85741	0.000114594	0.0047648
L1ME1_dup1751	L1ME1	2.84604	1.09847	0.285029	3.85387	0.000116264	0.0047892
AluSx1_dup1295	AluSx1	1.97056	1.17224	0.304373	3.85132	0.000117485	0.00480366
AluSz_dup195	AluSz	1.8546	1.19301	0.30972	3.8519	0.000117204	0.00480366
L3_dup1783	L3	6.69816	1.10643	0.287276	3.85144	0.000117424	0.00480366
AluSx1_dup4630	AluSx1	3.26077	1.01832	0.264464	3.85049	0.000117883	0.0048155
L1PA17_dup211	L1PA17	1.43435	-1.34699	0.350001	-3.84853	0.000118829	0.00483921
L2c_dup1212	L2c	3.12802	-1.00865	0.262075	-3.84872	0.000118735	0.00483921
AluSz_dup5356	AluSz	7.54821	1.17346	0.304958	3.84796	0.000119107	0.00484091
MER96B_dup47	MER96B	4.18009	-1.13823	0.2959	-3.84668	0.000119729	0.00485436
L3_dup2815	L3	11.1307	1.3816	0.35935	3.84472	0.00012069	0.00488277
L2a_dup134	L2a	5.1362	-1.00424	0.261458	-3.84094	0.000122562	0.00494044
MIRc_dup7123	MIRc	2.72095	-1.15732	0.30137	-3.84019	0.000122937	0.00495104
AluSz_dup3616	AluSz	2.21234	1.20065	0.313032	3.83556	0.00012528	0.00500661
MIRc_dup417	MIRc	8.79626	1.06018	0.276467	3.83476	0.000125686	0.00501579
L1MA6_dup40	L1MA6	3.10763	1.48079	0.386226	3.834	0.000126077	0.00502255
AluSq2_dup2659	AluSq2	1.7585	1.20419	0.314268	3.83173	0.000127243	0.00504854
AluJo_dup2902	AluJo	106.906	-1.13574	0.296787	-3.82678	0.000129828	0.00512123
AluSz_dup1353	AluSz	2.56822	1.07491	0.280932	3.82623	0.00013012	0.00512758
L2a_dup8684	L2a	1.66786	-1.24548	0.325544	-3.82586	0.000130318	0.00513139
Chap1_Mam_dup19	Chap1_Mam	1.68277	-1.23046	0.32179	-3.82379	0.000131417	0.00516118
AluSc5_dup252	AluSc5	1.47222	1.25298	0.327854	3.82177	0.000132495	0.00518478
Tigger4a_dup122	Tigger4a	3.06267	1.17257	0.306983	3.81966	0.000133637	0.00521792
AluY_dup4340	AluY	2.21152	1.15692	0.302987	3.81838	0.000134329	0.00523106
AluYk3_dup32	AluYk3	2.62118	1.09689	0.287477	3.81559	0.00013586	0.00526979
AluSx1_dup6339	AluSx1	3.775	1.10732	0.290314	3.8142	0.000136624	0.00528533
AluY_dup725	AluY	2.45289	1.16811	0.306544	3.81059	0.000138634	0.00533525
AluY_dup715	AluY	1.69821	1.25489	0.329515	3.80828	0.000139936	0.00537134
AluSc_dup1217	AluSc	1.50212	1.28573	0.337773	3.80648	0.000140957	0.00539728
L1PA15_dup425	L1PA15	6.65449	1.09983	0.288945	3.80636	0.000141027	0.00539728
L2a_dup10880	L2a	3.79728	1.113	0.292439	3.80594	0.000141269	0.00540374
MamRep4096_dup22	MamRep4096	6.3895	1.28772	0.338378	3.80558	0.000141474	0.00540456
L2a_dup3791	L2a	4.72347	1.08037	0.28389	3.8056	0.000141463	0.00540456
AluY_dup4541	AluY	4.41834	1.07654	0.282912	3.80521	0.000141682	0.00541016
AluJb_dup183	AluJb	1.93084	1.15529	0.304406	3.79522	0.000147513	0.00556465
MER54A_dup26	MER54A	6.28567	1.18542	0.31246	3.79383	0.00014834	0.00558954
MER39_dup131	MER39	1.93185	1.19156	0.314148	3.79298	0.000148847	0.00560152
MIR3_dup2528	MIR3	3.85912	1.17306	0.309515	3.78999	0.000150654	0.00564548
MIR1_Amn_dup79	MIR1_Amn	1.98268	1.21169	0.319729	3.78973	0.000150814	0.00564752
AluSc_dup931	AluSc	1.82437	1.14967	0.30339	3.78943	0.000150995	0.00564752
MIRb_dup10862	MIRb	3.24541	-1.09778	0.289728	-3.789	0.000151257	0.0056537
MLT2B1_dup22	MLT2B1	1.87815	-1.14942	0.303419	-3.78824	0.000151718	0.00566613
SVA_A_dup13	SVA_A	2.54725	1.12961	0.298227	3.78776	0.00015201	0.00567463
AluSx_dup1298	AluSx	1.88238	1.21924	0.32192	3.78741	0.000152226	0.00567791
AluSx1_dup1411	AluSx1	1.9854	1.16109	0.306591	3.78709	0.000152423	0.00568287
AluSx3_dup440	AluSx3	2.58576	1.0396	0.274726	3.78415	0.000154233	0.00572857
L2a_dup7482	L2a	2.77855	-1.00892	0.266661	-3.78353	0.000154622	0.00573789
AluSc_dup427	AluSc	8.25413	1.37604	0.363731	3.78313	0.00015487	0.00574043
AluJb_dup6079	AluJb	2.07658	1.31473	0.347533	3.78304	0.000154925	0.00574043
L2a_dup249	L2a	2.50721	1.03447	0.273691	3.7797	0.000157016	0.00579061
MER5B_dup606	MER5B	1.50558	1.24882	0.330424	3.77946	0.000157167	0.00579373
MER39_dup143	MER39	11.5197	1.28034	0.338782	3.77924	0.000157306	0.00579647
L2c_dup912	L2c	2.43172	1.10017	0.291186	3.77823	0.000157947	0.00581379
L1MA8_dup238	L1MA8	2.10939	-1.11127	0.294381	-3.77492	0.000160059	0.00587098
THE1C_dup206	THE1C	2.04556	1.27793	0.338619	3.77396	0.000160675	0.00587565
MSTD_dup325	MSTD	1.80289	1.29983	0.344383	3.77438	0.000160408	0.00587565
AluSx1_dup581	AluSx1	3.05242	1.31539	0.348796	3.77124	0.000162436	0.00591156
L2b_dup3160	L2b	4.85657	1.05506	0.279972	3.76846	0.000164259	0.00595585
AmnSINE1_dup155	AmnSINE1	5.56377	1.36335	0.361778	3.76847	0.000164249	0.00595585
MIRb_dup463	MIRb	4.61953	-1.01345	0.268995	-3.76756	0.00016485	0.00596504
L1ME1_dup110	L1ME1	22.3561	1.21144	0.32179	3.7647	0.000166751	0.00601167
AluJr_dup3625	AluJr	3.39314	1.03543	0.275119	3.76359	0.000167495	0.00602865
LTR23_dup25	LTR23	13.0976	1.36222	0.36197	3.76335	0.000167653	0.00603188
AluY_dup740	AluY	1.58994	1.23524	0.328306	3.76246	0.000168249	0.00604595
MLT1A0_dup896	MLT1A0	4.88325	-1.02701	0.273269	-3.75825	0.000171108	0.00611637
AluSg_dup1159	AluSg	5.6574	1.18548	0.31556	3.75674	0.000172141	0.00614207
Tigger17a_dup36	Tigger17a	3.65766	1.28721	0.342659	3.75652	0.00017229	0.00614207
AluJb_dup5894	AluJb	3.00888	1.06848	0.284484	3.75586	0.000172746	0.00614511
HERV16-int_dup57	HERV16-int	2.9094	-1.10605	0.294482	-3.75592	0.000172708	0.00614511
MER4B_dup63	MER4B	2.33445	1.10787	0.294969	3.75589	0.000172727	0.00614511
L2b_dup7887	L2b	11.4944	1.34068	0.356996	3.75546	0.000173021	0.00615241
MER52A_dup10	MER52A	8.78847	1.21029	0.32239	3.75413	0.000173945	0.0061679
AluSq_dup630	AluSq	3.98646	1.03883	0.276695	3.75442	0.000173741	0.0061679
MamSINE1_dup75	MamSINE1	1.9952	1.15294	0.307146	3.75373	0.000174225	0.00617289
L3_dup2169	L3	2.47344	1.14814	0.305989	3.75223	0.000175267	0.00619738
THE1B_dup426	THE1B	8.25651	-1.06387	0.283669	-3.75037	0.000176571	0.0062186
AluY_dup2608	AluY	6.82521	1.47188	0.392553	3.74949	0.000177192	0.00623799
AluY_dup3781	AluY	1.87351	1.21701	0.324923	3.74553	0.000180011	0.00630458
L2a_dup4151	L2a	2.48803	1.13195	0.30242	3.74297	0.000181861	0.00634677
MER5B_dup1482	MER5B	2.16281	1.25729	0.335918	3.74285	0.000181942	0.00634707
MER52C_dup10	MER52C	2.31039	1.25327	0.334891	3.74233	0.000182319	0.00635301
AluSx_dup2608	AluSx	2.59906	1.18871	0.317772	3.74077	0.000183454	0.00638017
AluJo_dup4137	AluJo	3.04185	1.01487	0.271306	3.74068	0.000183521	0.00638017
AluSx1_dup751	AluSx1	6.99717	-1.00654	0.269162	-3.73953	0.000184364	0.00639624
L1ME4a_dup1316	L1ME4a	5.52501	1.32297	0.35377	3.73964	0.000184283	0.00639624
THE1C_dup113	THE1C	2.8456	1.13861	0.304506	3.73919	0.000184611	0.00639978
L1MB8_dup764	L1MB8	6.05251	1.12089	0.299811	3.73865	0.000185011	0.00640861
AluSq_dup238	AluSq	2.44343	1.17407	0.314137	3.73745	0.000185895	0.00641941
L1MB8_dup712	L1MB8	23.4899	1.07351	0.287239	3.73734	0.000185976	0.00641941
AluY_dup1205	AluY	2.48283	1.04141	0.278784	3.73556	0.000187299	0.00645469
AluSp_dup1779	AluSp	8.51734	1.17959	0.315749	3.73585	0.000187083	0.00645469
AluSc8_dup544	AluSc8	3.34912	1.03446	0.276984	3.73473	0.000187919	0.00646626
MIRc_dup604	MIRc	6.1957	-1.02169	0.27363	-3.73385	0.000188576	0.00648636
L2_dup483	L2	3.3992	1.06331	0.284844	3.73297	0.000189239	0.00649903
L2a_dup1182	L2a	2.52489	1.12616	0.301737	3.73226	0.000189766	0.00651461
AluSx1_dup1459	AluSx1	4.56491	1.09008	0.292124	3.73157	0.000190287	0.00652155
MSTB_dup190	MSTB	14.5147	1.02615	0.275009	3.73131	0.000190485	0.00652155
MIR_dup7212	MIR	4.37127	1.11274	0.298252	3.73088	0.000190814	0.00652506
L2c_dup6820	L2c	1.57741	1.33755	0.358571	3.73023	0.000191308	0.00653204
AluSp_dup1721	AluSp	2.25887	-1.06101	0.284519	-3.72914	0.000192131	0.00654983
L4_C_Mam_dup120	L4_C_Mam	5.2973	1.30203	0.349233	3.72825	0.000192816	0.00656071
L2a_dup754	L2a	2.16841	1.06387	0.285481	3.7266	0.000194082	0.00659364
AluSx_dup3145	AluSx	2.6434	1.14838	0.308334	3.72448	0.000195715	0.00663637
AluSp_dup336	AluSp	2.27237	1.13717	0.305353	3.72412	0.000195998	0.00663783
MIR_dup5850	MIR	1.75382	1.28467	0.345202	3.72151	0.000198032	0.00668416
MER61F_dup1	MER61F	4.94731	1.31032	0.35214	3.72104	0.000198407	0.00668917
L1PA7_dup884	L1PA7	3.09551	1.18562	0.318697	3.72022	0.000199047	0.00670817
AluSc8_dup547	AluSc8	2.74515	1.2446	0.334602	3.71964	0.000199511	0.00671869
L1MEd_dup419	L1MEd	1.90127	1.1266	0.303155	3.71623	0.000202215	0.00677877
L2b_dup5670	L2b	5.85415	-1.0597	0.285262	-3.71482	0.000203351	0.00680907
L2c_dup3508	L2c	7.58642	1.15436	0.310959	3.71226	0.000205419	0.00685366
L1PA15_dup173	L1PA15	4.38611	1.3231	0.356524	3.71111	0.000206349	0.00687045
AluSx_dup1836	AluSx	2.57627	1.08159	0.291519	3.71018	0.000207112	0.00688603
AluY_dup283	AluY	2.1253	1.111	0.299522	3.70925	0.000207878	0.00689281
HERVL-int_dup105	HERVL-int	2.49597	1.19626	0.322644	3.70769	0.000209162	0.0069172
MIRc_dup2837	MIRc	5.07737	1.39751	0.377008	3.70683	0.000209871	0.00693782
L1PA5_dup84	L1PA5	4.58055	1.23062	0.332008	3.70661	0.000210052	0.00693886
Tigger16a_dup91	Tigger16a	1.9228	1.24159	0.33499	3.70636	0.000210259	0.0069405
AluSx_dup6955	AluSx	2.539	1.08562	0.292988	3.70535	0.0002111	0.00696566
L1MA9_dup32	L1MA9	7.4344	1.45612	0.392994	3.7052	0.000211225	0.0069672
AluSc8_dup327	AluSc8	2.18304	1.21225	0.32745	3.7021	0.000213824	0.00703456
L1ME3G_dup543	L1ME3G	2.32202	-1.06553	0.287951	-3.7004	0.000215261	0.00705557
AluSg7_dup35	AluSg7	2.62155	1.03495	0.279873	3.69794	0.000217354	0.00711098
AluSc_dup1307	AluSc	3.17846	1.18496	0.320799	3.69376	0.000220963	0.00719708
SATR2_dup10	SATR2	2.91428	-1.00623	0.272449	-3.69327	0.000221387	0.00720823
L3_dup2687	L3	2.24574	-1.05331	0.285223	-3.69293	0.000221685	0.00721264
AluSx1_dup224	AluSx1	1.7304	1.2088	0.327419	3.6919	0.000222581	0.00722688
AluSp_dup380	AluSp	3.16574	1.18225	0.320248	3.69165	0.0002228	0.00722688
AluSq_dup629	AluSq	3.65273	1.04625	0.283409	3.69165	0.0002228	0.00722688
MLT1E2_dup206	MLT1E2	1.96199	1.16454	0.315442	3.69177	0.000222696	0.00722688
L2_dup782	L2	8.40121	-1.03373	0.280199	-3.68926	0.000224903	0.00726472
Cheshire_dup70	Cheshire	1.98432	1.40246	0.38015	3.68923	0.000224929	0.00726472
AluSq2_dup834	AluSq2	2.02025	1.19222	0.323273	3.68796	0.000226062	0.00728267
AluSg_dup1432	AluSg	1.34446	1.25465	0.340197	3.68802	0.000226008	0.00728267
AluSp_dup3291	AluSp	1.52602	1.20226	0.325983	3.68812	0.000225914	0.00728267
AluSp_dup2662	AluSp	4.73549	1.08609	0.294523	3.68764	0.000226341	0.00728636
L1M5_dup2286	L1M5	2.52395	1.09767	0.297679	3.68741	0.000226546	0.00729031
L1MC1_dup691	L1MC1	1.57825	-1.26072	0.342109	-3.68513	0.000228586	0.00733704
L2_dup1875	L2	2.29971	1.33984	0.363675	3.68416	0.000229461	0.00734932
AluSz_dup5711	AluSz	1.62125	1.17787	0.319946	3.68148	0.000231886	0.00741354
MSR1_dup135	MSR1	1.95797	1.12454	0.30555	3.68039	0.000232878	0.00743183
AluJr_dup762	AluJr	1.47442	1.25675	0.341559	3.67946	0.000233731	0.00745079
AluSx3_dup1312	AluSx3	1.95527	1.11659	0.303517	3.67883	0.000234306	0.00745587
MIRc_dup1197	MIRc	6.61375	-1.04136	0.283143	-3.67787	0.000235192	0.00747598
FLAM_A_dup243	FLAM_A	2.57246	1.0084	0.274547	3.67297	0.000239748	0.00758534
MIR3_dup1953	MIR3	4.40327	1.37004	0.373068	3.67236	0.000240325	0.00759817
FRAM_dup119	FRAM	1.63317	1.17719	0.320588	3.67198	0.000240675	0.00759837
AluSx3_dup1136	AluSx3	1.38375	1.27488	0.34734	3.6704	0.000242171	0.00762652
L1PA8_dup9	L1PA8	16.8069	1.34908	0.367757	3.66839	0.000244082	0.00765128
MIRc_dup3429	MIRc	4.99481	-1.02805	0.280227	-3.66864	0.000243849	0.00765128
MIR3_dup174	MIR3	8.00375	-1.03566	0.282405	-3.66729	0.000245131	0.00767786
AluY_dup2236	AluY	2.42911	1.03713	0.282817	3.66714	0.000245277	0.00767786
AluSx_dup654	AluSx	1.35123	1.26887	0.346388	3.66316	0.000249125	0.00775163
HERVL-int_dup57	HERVL-int	29.2088	-1.16282	0.317681	-3.66034	0.000251876	0.00780976
LTR90B_dup23	LTR90B	2.45128	-1.21616	0.332313	-3.6597	0.000252514	0.00781057
AluJo_dup4483	AluJo	1.5328	1.27193	0.3476	3.65917	0.000253032	0.00781816
L1ME3A_dup377	L1ME3A	1.88267	1.28257	0.3506	3.65821	0.000253984	0.00784483
MSTB1-int_dup11	MSTB1-int	3.85582	-1.09924	0.300562	-3.65729	0.000254897	0.00786481
L1MDa_dup176	L1MDa	4.0332	1.03957	0.284337	3.65614	0.000256045	0.00788483
Tigger2a_dup5	Tigger2a	2.15383	1.16732	0.319461	3.65402	0.000258163	0.00791823
THE1B_dup80	THE1B	2.56592	1.08715	0.297577	3.65334	0.000258848	0.00793133
L1ME4a_dup1264	L1ME4a	23.2853	1.26256	0.345887	3.6502	0.000262039	0.00799861
MSR1_dup97	MSR1	2.97031	1.35433	0.371183	3.64868	0.000263589	0.00802928
L1MDa_dup41	L1MDa	2.3737	1.13142	0.310161	3.64784	0.000264459	0.00804764
L2c_dup556	L2c	6.055	1.43403	0.393248	3.64663	0.000265701	0.00807415
MSTB1_dup217	MSTB1	5.57938	1.06419	0.291896	3.64578	0.000266582	0.00809104
MIRb_dup1702	MIRb	4.19018	1.10496	0.303108	3.64542	0.000266951	0.00809822
AluSx_dup4732	AluSx	2.42736	1.04647	0.287265	3.64289	0.000269599	0.00815056
AluSz_dup4221	AluSz	1.87824	1.28274	0.352179	3.64231	0.0002702	0.00816317
LTR33B_dup18	LTR33B	13.2055	1.0012	0.275174	3.63841	0.000274326	0.00824967
AluSq2_dup1051	AluSq2	2.50492	1.10865	0.305068	3.63412	0.000278929	0.00834382
AluSq2_dup2964	AluSq2	2.61498	1.02421	0.281839	3.63405	0.000279012	0.00834382
L1MCa_dup474	L1MCa	1.73417	1.29903	0.357483	3.63382	0.000279257	0.00834593
AluSx_dup1261	AluSx	3.79651	1.07289	0.295267	3.63362	0.000279469	0.00834621
AluSx1_dup5079	AluSx1	1.34255	1.20209	0.330886	3.63295	0.000280203	0.00835966
L1ME3F_dup105	L1ME3F	55.3641	1.06364	0.292907	3.63134	0.000281958	0.00840414
L1PB2_dup124	L1PB2	1.9204	-1.09419	0.301345	-3.63104	0.00028228	0.00840664
L1ME1_dup928	L1ME1	1.53323	-1.17426	0.323502	-3.62984	0.0002836	0.00842629
AluSx_dup2518	AluSx	1.40914	1.22296	0.33703	3.62863	0.000284933	0.00845225
MER11A_dup52	MER11A	1.56913	1.26087	0.347633	3.62701	0.000286719	0.00848248
AluJb_dup324	AluJb	2.19703	1.02711	0.283219	3.62657	0.000287211	0.00849419
AluSx3_dup507	AluSx3	5.14286	1.36297	0.37586	3.62627	0.000287548	0.00849887
AluJo_dup1380	AluJo	1.78056	1.15467	0.3185	3.62535	0.00028857	0.00850711
L3_dup1159	L3	9.34273	-1.01796	0.280805	-3.62514	0.000288802	0.00850711
L1PA13_dup71	L1PA13	2.19244	1.38558	0.382164	3.62561	0.000288276	0.00850711
AluY_dup769	AluY	2.68856	1.03704	0.286152	3.62408	0.000289989	0.008533
AluSx1_dup1474	AluSx1	2.60851	1.06412	0.29375	3.62254	0.000291726	0.00856468
MER33_dup390	MER33	3.33793	-1.10411	0.304937	-3.62079	0.000293703	0.00860272
THE1D_dup118	THE1D	5.35817	1.19606	0.33034	3.62068	0.00029383	0.0086036
AluSx3_dup1212	AluSx3	4.24299	1.01934	0.281544	3.62053	0.000294003	0.00860581
AluSx1_dup2748	AluSx1	2.57195	1.08644	0.300107	3.62018	0.000294402	0.00861464
BSR/Beta_dup208	BSR/Beta	2.70919	-1.00684	0.278207	-3.61904	0.0002957	0.00864404
MLT1B_dup710	MLT1B	2.11938	1.08989	0.301225	3.61819	0.000296668	0.00866119
AluSx4_dup232	AluSx4	1.67241	1.14953	0.317783	3.61735	0.000297634	0.00867199
L2b_dup2813	L2b	1.43224	1.24985	0.3456	3.61647	0.000298649	0.00869287
AluY_dup3114	AluY	4.99266	1.22788	0.339717	3.61443	0.000301006	0.00874421
AluSc8_dup1229	AluSc8	12.1783	1.00134	0.277171	3.61272	0.000303001	0.00878773
MIR3_dup2814	MIR3	1.87708	1.10191	0.305119	3.61141	0.000304533	0.00882059
AluSx4_dup282	AluSx4	2.0477	1.13762	0.315104	3.6103	0.000305839	0.00884391
AluYf1_dup88	AluYf1	3.1046	1.00691	0.278915	3.61008	0.000306102	0.00884574
MIRc_dup5389	MIRc	4.97878	1.04571	0.289784	3.60859	0.000307871	0.00887366
MLT1J_dup358	MLT1J	4.36343	1.03061	0.285652	3.60791	0.000308671	0.00888511
MIRb_dup3661	MIRb	1.49397	-1.18892	0.329765	-3.60535	0.000311731	0.00894409
L1MB7_dup229	L1MB7	1.73952	1.24677	0.346051	3.60286	0.000314731	0.00900384
MIR_dup130	MIR	2.23282	-1.00775	0.279754	-3.60228	0.000315434	0.00901229
AluY_dup4287	AluY	2.8252	1.026	0.284933	3.60084	0.00031719	0.00904494
MER5A_dup1583	MER5A	1.39902	-1.26797	0.352193	-3.60023	0.000317941	0.00905175
L1MEf_dup72	L1MEf	1.71561	1.17875	0.327453	3.59976	0.000318514	0.00906515
AluSq_dup735	AluSq	1.4815	1.22701	0.341069	3.59756	0.000321216	0.00911563
AluSx1_dup1095	AluSx1	1.5608	1.17116	0.325597	3.59694	0.00032198	0.00913437
MIRb_dup8528	MIRb	1.98671	-1.0681	0.297165	-3.5943	0.000325271	0.00918061
MER53_dup52	MER53	3.5503	1.05943	0.294899	3.59251	0.000327513	0.00921739
AluJb_dup811	AluJb	9.37406	1.2973	0.361239	3.59126	0.000329077	0.00924534
AluSx_dup3046	AluSx	2.58224	1.05413	0.293537	3.59113	0.00032925	0.00924534
L1PREC2_dup528	L1PREC2	7.65555	1.23473	0.343807	3.59134	0.000328982	0.00924534
LTR53B_dup10	LTR53B	1.72841	1.2806	0.356657	3.59057	0.000329961	0.00925389
L2c_dup1847	L2c	8.58056	-1.01025	0.281391	-3.59021	0.000330416	0.00925781
Charlie17b_dup8	Charlie17b	1.49677	1.25967	0.350954	3.58928	0.000331588	0.00927113
AluSz_dup3254	AluSz	1.686	1.19108	0.331977	3.58783	0.000333446	0.00929206
MIRc_dup1955	MIRc	1.86803	1.07184	0.298813	3.587	0.000334501	0.00931618
L2b_dup2217	L2b	6.47912	1.01632	0.283498	3.58491	0.000337192	0.00936163
AluSc_dup205	AluSc	2.45305	1.08597	0.302947	3.58467	0.000337508	0.00936452
MIRc_dup6657	MIRc	3.67913	1.09483	0.305446	3.58434	0.000337925	0.00937022
AluSq2_dup1455	AluSq2	1.44863	1.22012	0.340449	3.58384	0.000338582	0.00937667
AluSx_dup5275	AluSx	1.8788	1.19285	0.332931	3.58288	0.000339831	0.00939949
AluSz_dup1578	AluSz	2.06263	1.09295	0.305105	3.5822	0.000340713	0.00941208
MIRb_dup4796	MIRb	1.55639	-1.14778	0.320409	-3.58225	0.000340649	0.00941208
MLT1A0_dup775	MLT1A0	1.55193	1.30172	0.363396	3.58211	0.000340835	0.00941253
Tigger6a_dup38	Tigger6a	1.93489	1.15034	0.321173	3.58169	0.000341378	0.00942458
AluSx3_dup2549	AluSx3	2.76594	1.08472	0.302862	3.58158	0.000341529	0.00942579
L2c_dup694	L2c	7.56506	-1.28897	0.360034	-3.58013	0.000343427	0.00946394
