# Supplementary material for: Epigenetic Gene-Regulatory Loci in Alu Elements Associated with Autism Susceptibility in the Prefrontal Cortex of ASD
Source: Int J Mol Sci. 2023 Apr 19;24(8):7518. doi: 10.3390/ijms24087518 (PMC10139202; doi:10.3390/ijms24087518)
Supplement: Supplementary file 1 [file ijms-24-07518-s001.zip › Table S3.xlsx]

## Sheet: DEGs ASD vs CTRL 
ENTREZID	SYMBOL	GENENAME	Base mean	log2(FC)	StdErr	Wald-Stats	P-value	P-adj
100316904	SAP25	Sin3A associated protein 25	45.8988	1.79671	0.247278	7.26593	3.70489e-13	7.09487e-09
5613	PRKX	protein kinase X-linked	72.6744	1.1167	0.177778	6.28147	3.3538e-10	2.08759e-06
8620	NPFF	neuropeptide FF-amide peptide precursor	17.8984	1.3693	0.21686	6.3142	2.71558e-10	2.08759e-06
10362	HMG20B	high mobility group 20B	124.024	0.888693	0.142406	6.24054	4.36051e-10	2.08759e-06
1796	DOK1	docking protein 1	41.2757	0.847623	0.140053	6.05217	1.4291e-09	3.07165e-06
3162	HMOX1	heme oxygenase 1	300.001	1.75616	0.290249	6.05054	1.44359e-09	3.07165e-06
5033	P4HA1	prolyl 4-hydroxylase subunit alpha 1	137.432	1.20344	0.197362	6.09762	1.0766e-09	3.07165e-06
80896	NPL	N-acetylneuraminate pyruvate lyase	84.0599	1.41846	0.233926	6.0637	1.33028e-09	3.07165e-06
643837	LINC01128	long intergenic non-protein coding RNA 1128	234.29	-0.602077	0.0990449	-6.07883	1.21064e-09	3.07165e-06
7572	ZNF24	zinc finger protein 24	340.441	0.713562	0.119101	5.99124	2.08245e-09	3.98789e-06
730051	ZNF814	zinc finger protein 814	99.7698	0.65909	0.110953	5.94028	2.84529e-09	4.9534e-06
56143	PCDHA5	protocadherin alpha 5	18.1949	-1.41587	0.240931	-5.87664	4.18666e-09	6.68121e-06
3516	RBPJ	recombination signal binding protein for immunoglobulin kappa J region	368.749	0.633892	0.109704	5.77823	7.5492e-09	8.03151e-06
10169	SERF2	small EDRK-rich factor 2	523.855	0.582231	0.100206	5.81033	6.23503e-09	8.03151e-06
23111	SPART	spartin	340.859	0.785333	0.135494	5.79608	6.78812e-09	8.03151e-06
56647	BCCIP	BRCA2 and CDKN1A interacting protein	184.056	0.68971	0.118475	5.82158	5.82923e-09	8.03151e-06
401397	SMIM30	small integral membrane protein 30	91.4329	0.739922	0.127592	5.79912	6.66657e-09	8.03151e-06
90321	ZNF766	zinc finger protein 766	34.5492	0.705584	0.125613	5.61713	1.94152e-08	1.81158e-05
100527964	LHX4-AS1	LHX4 antisense RNA 1	35.708	1.01261	0.180398	5.61317	1.98659e-08	1.81158e-05
79092	CARD14	caspase recruitment domain family member 14	17.7945	1.0064	0.179587	5.60396	2.0951e-08	1.82369e-05
871	SERPINH1	serpin family H member 1	382.752	1.66004	0.297842	5.57355	2.49604e-08	1.89184e-05
2302	FOXJ1	forkhead box J1	24.7889	1.75093	0.31498	5.55885	2.71559e-08	1.89184e-05
3310	HSPA6	heat shock protein family A (Hsp70) member 6	333.503	1.84657	0.330989	5.57896	2.4196e-08	1.89184e-05
51053	GMNN	geminin DNA replication inhibitor	52.1672	1.07824	0.193853	5.56216	2.6645e-08	1.89184e-05
374383	NCR3LG1	natural killer cell cytotoxicity receptor 3 ligand 1	124.47	-0.939764	0.169005	-5.56057	2.68902e-08	1.89184e-05
402573	C7orf61	chromosome 7 open reading frame 61	21.4706	1.53847	0.277944	5.53516	3.10947e-08	2.05332e-05
130132	RFTN2	raftlin family member 2	120.756	1.10892	0.201529	5.50253	3.74379e-08	2.38978e-05
3315	HSPB1	heat shock protein family B (small) member 1	1600.79	1.54788	0.283803	5.45407	4.92312e-08	2.83784e-05
29896	TRA2A	transformer 2 alpha homolog	365.426	0.645834	0.118258	5.46123	4.72853e-08	2.83784e-05
116985	ARAP1	ArfGAP with RhoGAP domain, ankyrin repeat and PH domain 1	499.95	0.630809	0.116019	5.43713	5.41446e-08	2.96248e-05
100271722	LINC00899	long intergenic non-protein coding RNA 899	10.0749	1.19418	0.220133	5.42481	5.80158e-08	3.08612e-05
8087	FXR1	FMR1 autosomal homolog 1	433.885	0.685813	0.126954	5.40208	6.58734e-08	3.35404e-05
10735	STAG2	stromal antigen 2	248.939	0.718853	0.133115	5.40023	6.65554e-08	3.35404e-05
342908	ZNF404	zinc finger protein 404	42.1796	0.963741	0.179218	5.37749	7.55309e-08	3.67985e-05
105371414	LOC105371414	uncharacterized LOC105371414	62.0385	-0.648303	0.120629	-5.37434	7.68637e-08	3.67985e-05
27230	SERP1	stress associated endoplasmic reticulum protein 1	541.012	0.640623	0.119345	5.36784	7.9684e-08	3.72183e-05
684	BST2	bone marrow stromal cell antigen 2	194.58	1.13903	0.213014	5.34719	8.93279e-08	4.07293e-05
115209	OMA1	OMA1 zinc metallopeptidase	40.4876	0.801964	0.150359	5.33366	9.62542e-08	4.28667e-05
8992	ATP6V0E1	ATPase H+ transporting V0 subunit e1	238.669	0.695468	0.130704	5.32095	1.03226e-07	4.49266e-05
9444	QKI	QKI, KH domain containing RNA binding	1708.44	0.972278	0.18311	5.30981	1.09742e-07	4.67013e-05
1775	DNASE1L2	deoxyribonuclease 1 like 2	43.3082	1.25422	0.236611	5.30077	1.15313e-07	4.74514e-05
4780	NFE2L2	nuclear factor, erythroid 2 like 2	276.816	0.939272	0.177385	5.29512	1.18938e-07	4.74514e-05
10672	GNA13	G protein subunit alpha 13	222.137	0.960065	0.181292	5.29569	1.18567e-07	4.74514e-05
6223	RPS19	ribosomal protein S19	1333.24	0.64329	0.121973	5.27402	1.33466e-07	5.11176e-05
100131089	SRP14-AS1	SRP14 antisense RNA1 (head to head)	40.8683	1.2055	0.228778	5.26931	1.36935e-07	5.14177e-05
85019	TMEM241	transmembrane protein 241	72.563	-0.59664	0.113686	-5.24815	1.53632e-07	5.55105e-05
771	CA12	carbonic anhydrase 12	47.9971	1.57353	0.30044	5.23743	1.62825e-07	5.55691e-05
3065	HDAC1	histone deacetylase 1	158.253	0.803636	0.153603	5.2319	1.67777e-07	5.55691e-05
5973	RENBP	renin binding protein	73.8557	0.760535	0.145214	5.23734	1.62906e-07	5.55691e-05
7716	VEZF1	vascular endothelial zinc finger 1	144.313	0.749587	0.14329	5.23124	1.68375e-07	5.55691e-05
8635	RNASET2	ribonuclease T2	214.018	0.952545	0.182195	5.22816	1.71205e-07	5.55691e-05
22834	ZNF652	zinc finger protein 652	161.568	0.732007	0.139725	5.2389	1.61533e-07	5.55691e-05
8644	AKR1C3	aldo-keto reductase family 1 member C3	54.1665	0.960738	0.184987	5.19353	2.06343e-07	6.1843e-05
8985	PLOD3	procollagen-lysine,2-oxoglutarate 5-dioxygenase 3	224.573	1.03001	0.198304	5.1941	2.05712e-07	6.1843e-05
26137	ZBTB20	zinc finger and BTB domain containing 20	270.879	0.955521	0.18369	5.20181	1.97358e-07	6.1843e-05
399959	MIR100HG	mir-100-let-7a-2-mir-125b-1 cluster host gene	292.397	0.75678	0.145532	5.2001	1.99177e-07	6.1843e-05
5269	SERPINB6	serpin family B member 6	342.408	0.748646	0.144631	5.17625	2.26391e-07	6.48819e-05
9249	DHRS3	dehydrogenase/reductase 3	165.119	0.816919	0.158004	5.17025	2.33778e-07	6.48819e-05
22900	CARD8	caspase recruitment domain family member 8	99.5054	0.948476	0.183165	5.17827	2.23954e-07	6.48819e-05
6938	TCF12	transcription factor 12	222.179	0.809902	0.156966	5.15973	2.47304e-07	6.53957e-05
8544	PIR	pirin	18.4345	1.14372	0.222262	5.14581	2.66363e-07	6.53957e-05
9870	AREL1	apoptosis resistant E3 ubiquitin protein ligase 1	449.627	-0.595342	0.11568	-5.14646	2.65454e-07	6.53957e-05
23589	CARHSP1	calcium regulated heat stable protein 1	206	0.734565	0.142597	5.15134	2.58633e-07	6.53957e-05
24146	CLDN15	claudin 15	46.6921	0.877081	0.170299	5.15024	2.60153e-07	6.53957e-05
26275	HIBCH	3-hydroxyisobutyryl-CoA hydrolase	101.138	0.757667	0.146815	5.16068	2.46054e-07	6.53957e-05
51191	HERC5	HECT and RLD domain containing E3 ubiquitin protein ligase 5	27.2936	1.15047	0.223284	5.15249	2.57047e-07	6.53957e-05
10437	IFI30	IFI30 lysosomal thiol reductase	233.682	1.55654	0.302644	5.14314	2.70191e-07	6.54956e-05
3006	H1-2	H1.2 linker histone, cluster member	40.7781	1.13224	0.220921	5.12511	2.97368e-07	7.11824e-05
79710	MORC4	MORC family CW-type zinc finger 4	33.1916	0.840453	0.164089	5.12192	3.02438e-07	7.15022e-05
23077	MYCBP2	MYC binding protein 2	1281.67	-0.650039	0.127123	-5.11347	3.16301e-07	7.35453e-05
28984	RGCC	regulator of cell cycle	386.242	0.978642	0.19144	5.112	3.1876e-07	7.35453e-05
8481	OFD1	OFD1 centriole and centriolar satellite protein	125.34	0.923408	0.180822	5.10672	3.2779e-07	7.47284e-05
646658	SYNDIG1L	synapse differentiation inducing 1 like	203.275	1.68278	0.329917	5.10061	3.38556e-07	7.62747e-05
51012	PRELID3B	PRELI domain containing 3B	89.228	0.808077	0.158529	5.09734	3.44451e-07	7.67005e-05
5166	PDK4	pyruvate dehydrogenase kinase 4	172.86	1.33108	0.261489	5.09038	3.57347e-07	7.86574e-05
476	ATP1A1	ATPase Na+/K+ transporting subunit alpha 1	5608.6	-0.831294	0.163603	-5.08117	3.75119e-07	8.14882e-05
80346	REEP4	receptor accessory protein 4	41.6431	0.909792	0.179125	5.07908	3.79269e-07	8.14882e-05
134466	ZNF300P1	zinc finger protein 300 pseudogene 1	11.7885	1.35321	0.266524	5.07723	3.82973e-07	8.14882e-05
51315	KRCC1	lysine rich coiled-coil 1	81.5826	0.743814	0.146863	5.06468	4.09097e-07	8.60901e-05
85453	TSPYL5	TSPY like 5	306.257	-0.620196	0.122608	-5.05835	4.22897e-07	8.8027e-05
64221	ROBO3	roundabout guidance receptor 3	189.118	0.873087	0.172802	5.05252	4.36026e-07	8.97839e-05
23072	HECW1	HECT, C2 and WW domain containing E3 ubiquitin protein ligase 1	310.555	-1.00407	0.199197	-5.04057	4.64148e-07	9.25879e-05
150538	SATB2-AS1	SATB2 antisense RNA 1	26.0893	-1.07335	0.212904	-5.04147	4.61981e-07	9.25879e-05
26147	PHF19	PHD finger protein 19	145.593	0.798028	0.158425	5.03727	4.72217e-07	9.32263e-05
4357	MPST	mercaptopyruvate sulfurtransferase	116.95	0.823918	0.163859	5.02823	4.95027e-07	9.67323e-05
10910	SUGT1	SGT1 homolog, MIS12 kinetochore complex assembly cochaperone	134.76	0.745076	0.148327	5.02321	5.08147e-07	9.82931e-05
27332	ZNF638	zinc finger protein 638	605.361	0.65022	0.129801	5.00938	5.46063e-07	0.000102884
51574	LARP7	La ribonucleoprotein 7, transcriptional regulator	124.129	0.75224	0.150276	5.00572	5.56538e-07	0.000102884
124152	IQCK	IQ motif containing K	222.246	0.860245	0.171822	5.00662	5.53938e-07	0.000102884
143884	CWF19L2	CWF19 like cell cycle control factor 2	37.8411	0.757754	0.1512	5.01159	5.39832e-07	0.000102884
80318	GKAP1	G kinase anchoring protein 1	55.4594	0.80274	0.160503	5.0014	5.69156e-07	0.000103803
10914	PAPOLA	poly(A) polymerase alpha	620.782	0.587964	0.117637	4.99811	5.7895e-07	0.000104593
5978	REST	RE1 silencing transcription factor	34.9874	1.01233	0.202882	4.98976	6.04558e-07	0.000105906
121441	NEDD1	NEDD1 gamma-tubulin ring complex targeting factor	22.6809	1.03748	0.208022	4.98736	6.12085e-07	0.000105906
728741	NPIPB6	nuclear pore complex interacting protein family member B6	5.41733	1.42538	0.285831	4.9868	6.13868e-07	0.000105906
101928435	LINC01700	long intergenic non-protein coding RNA 1700	6.1859	1.34545	0.269554	4.99139	5.99449e-07	0.000105906
93164	HTR7P1	5-hydroxytryptamine receptor 7 pseudogene 1	55.5492	-0.829466	0.166419	-4.9842	6.22171e-07	0.00010638
2184	FAH	fumarylacetoacetate hydrolase	75.282	0.742068	0.149547	4.96209	6.97382e-07	0.000118185
4775	NFATC3	nuclear factor of activated T cells 3	89.3358	0.689004	0.138915	4.9599	7.05297e-07	0.000118478
79664	ICE2	interactor of little elongation complex ELL subunit 2	98.3445	0.67674	0.137038	4.93832	7.87981e-07	0.000128973
59348	ZNF350	zinc finger protein 350	35.2647	0.667373	0.135219	4.93552	7.99393e-07	0.000129732
3344	FOXN2	forkhead box N2	79.3695	0.82743	0.167743	4.93272	8.10941e-07	0.0001305
7046	TGFBR1	transforming growth factor beta receptor 1	86.9026	1.05186	0.213318	4.93096	8.18279e-07	0.000130584
10066	SCAMP2	secretory carrier membrane protein 2	208.108	0.661812	0.134317	4.92725	8.3394e-07	0.000131983
8773	SNAP23	synaptosome associated protein 23	105.502	0.846703	0.171958	4.92388	8.4844e-07	0.000133177
23433	RHOQ	ras homolog family member Q	263.479	0.804532	0.163927	4.90788	9.20685e-07	0.000142186
93953	GCNA	germ cell nuclear acidic peptidase	29.6107	1.0841	0.221205	4.9009	9.53962e-07	0.000144131
221442	ADCY10P1	ADCY10 pseudogene 1	37.0379	1.26698	0.258539	4.90052	9.55857e-07	0.000144131
100505702	LINC01094	long intergenic non-protein coding RNA 1094	27.09	1.24315	0.253588	4.90224	9.47484e-07	0.000144131
2551	GABPA	GA binding protein transcription factor subunit alpha	81.7426	0.798498	0.163223	4.89208	9.97771e-07	0.000147326
2512	FTL	ferritin light chain	10097.4	0.870953	0.178518	4.8788	1.06734e-06	0.000149368
6653	SORL1	sortilin related receptor 1	1644.18	-0.619335	0.126881	-4.8812	1.0544e-06	0.000149368
6814	STXBP3	syntaxin binding protein 3	182.58	0.694931	0.142341	4.88217	1.04926e-06	0.000149368
51186	TCEAL9	transcription elongation factor A like 9	134.725	0.832879	0.170562	4.88314	1.04411e-06	0.000149368
641467	TSC22D1-AS1	TSC22D1 antisense RNA 1	28.4187	-0.656679	0.134605	-4.87857	1.06858e-06	0.000149368
9476	NAPSA	napsin A aspartic peptidase	7.31114	1.0962	0.224968	4.87271	1.10077e-06	0.000150569
10385	BTN2A2	butyrophilin subfamily 2 member A2	28.6872	0.989497	0.203439	4.86386	1.15119e-06	0.00015083
29994	BAZ2B	bromodomain adjacent to zinc finger domain 2B	169.338	0.804804	0.165255	4.87008	1.11553e-06	0.00015083
84795	PYROXD2	pyridine nucleotide-disulphide oxidoreductase domain 2	59.2867	0.98726	0.202833	4.86735	1.13104e-06	0.00015083
151295	SLC23A3	solute carrier family 23 member 3	4.09189	1.33669	0.274844	4.86344	1.15361e-06	0.00015083
22864	R3HDM2	R3H domain containing 2	1011.75	-0.586821	0.120752	-4.85972	1.17553e-06	0.000152104
9262	STK17B	serine/threonine kinase 17b	50.1467	1.19076	0.245385	4.85261	1.21849e-06	0.000154456
64478	CSMD1	CUB and Sushi multiple domains 1	325.363	-0.721311	0.148681	-4.85139	1.22597e-06	0.000154456
85477	SCIN	scinderin	28.4243	1.54208	0.317709	4.85374	1.21156e-06	0.000154456
1119	CHKA	choline kinase alpha	480.458	0.6288	0.129755	4.84607	1.25929e-06	0.000156593
171586	ABHD3	abhydrolase domain containing 3, phospholipase	68.5601	0.967806	0.199689	4.84656	1.25623e-06	0.000156593
101929428	PTPRD-AS2	PTPRD antisense RNA 2 (head to head)	5.45129	-1.02007	0.210827	-4.83841	1.30879e-06	0.000160226
1410	CRYAB	crystallin alpha B	2152.12	1.35853	0.281995	4.81758	1.45309e-06	0.000173916
112495	GTF3C6	general transcription factor IIIC subunit 6	163.043	0.587258	0.12196	4.81517	1.47071e-06	0.000174933
285268	ZNF621	zinc finger protein 621	126.939	0.679974	0.141459	4.80686	1.53316e-06	0.000180122
7351	UCP2	uncoupling protein 2	121.206	1.21983	0.254078	4.80099	1.57882e-06	0.000182188
64744	SMAP2	small ArfGAP2	1187.05	-0.67286	0.14015	-4.801	1.57873e-06	0.000182188
441027	TMEM150C	transmembrane protein 150C	157.925	-0.759017	0.158197	-4.79793	1.60318e-06	0.000183837
285195	SLC9A9	solute carrier family 9 member A9	77.3096	0.750838	0.156562	4.79579	1.62033e-06	0.000184698
55608	ANKRD10	ankyrin repeat domain 10	416.357	0.716748	0.149553	4.79259	1.64638e-06	0.00018546
3336	HSPE1	heat shock protein family E (Hsp10) member 1	144.851	0.746446	0.156474	4.77041	1.83853e-06	0.000198914
63971	KIF13A	kinesin family member 13A	222.905	0.631712	0.132369	4.77236	1.82083e-06	0.000198914
645811	CCDC154	coiled-coil domain containing 154	28.3573	1.1082	0.232278	4.77103	1.83289e-06	0.000198914
100130557	NFYC-AS1	NFYC antisense RNA 1	19.7352	0.819076	0.171691	4.77063	1.83646e-06	0.000198914
865	CBFB	core-binding factor subunit beta	97.2026	0.822974	0.172784	4.76303	1.90706e-06	0.00020517
85313	PPIL4	peptidylprolyl isomerase like 4	79.961	0.670066	0.140984	4.7528	2.00621e-06	0.000213758
80003	PCNX2	pecanex 2	492.481	-0.731112	0.153877	-4.75127	2.02142e-06	0.000213869
587	BCAT2	branched chain amino acid transaminase 2	139.071	0.653905	0.13802	4.73776	2.16093e-06	0.000221606
840	CASP7	caspase 7	58.9458	1.19514	0.252282	4.73731	2.16572e-06	0.000221606
25950	RWDD3	RWD domain containing 3	39.6419	0.780774	0.164817	4.73722	2.16674e-06	0.000221606
101927055	LOC101927055	uncharacterized LOC101927055	11.9098	1.16212	0.24536	4.73639	2.17555e-06	0.000221606
94241	TP53INP1	tumor protein p53 inducible nuclear protein 1	48.7345	0.855163	0.180597	4.7352	2.18839e-06	0.000221733
1070	CETN3	centrin 3	50.4796	0.775863	0.163913	4.73337	2.20821e-06	0.000222564
308	ANXA5	annexin A5	521.914	0.705788	0.149162	4.73169	2.22662e-06	0.000223245
3428	IFI16	interferon gamma inducible protein 16	119.001	1.16738	0.246788	4.7303	2.2419e-06	0.000223406
7942	TFEB	transcription factor EB	133.41	1.01955	0.215671	4.72733	2.2749e-06	0.000223406
377	ARF3	ADP ribosylation factor 3	5005.94	-0.605871	0.128416	-4.71803	2.38139e-06	0.000228688
6522	SLC4A2	solute carrier family 4 member 2	204.125	0.735108	0.155895	4.71539	2.41246e-06	0.000228688
7696	ZNF137P	zinc finger protein 137, pseudogene	17.6641	0.956348	0.202621	4.71988	2.3598e-06	0.000228688
22832	CEP162	centrosomal protein 162	45.3742	0.866616	0.183823	4.7144	2.42421e-06	0.000228688
55251	PCMTD2	protein-L-isoaspartate (D-aspartate) O-methyltransferase domain containing 2	149.815	0.647714	0.13739	4.7144	2.4242e-06	0.000228688
55750	AGK	acylglycerol kinase	52.1769	-0.738003	0.156508	-4.71544	2.41189e-06	0.000228688
6696	SPP1	secreted phosphoprotein 1	3653.04	1.55831	0.330788	4.7109	2.46626e-06	0.000230384
3788	KCNS2	potassium voltage-gated channel modifier subfamily S member 2	45.0808	-1.04752	0.222414	-4.70975	2.48026e-06	0.000230568
6617	SNAPC1	small nuclear RNA activating complex polypeptide 1	28.3268	0.745353	0.158376	4.70622	2.52355e-06	0.000232337
6334	SCN8A	sodium voltage-gated channel alpha subunit 8	1200.7	-0.880555	0.187403	-4.69872	2.61802e-06	0.000238738
55327	LIN7C	lin-7 homolog C, crumbs cell polarity complex component	146.108	0.640824	0.136412	4.6977	2.63107e-06	0.000238791
101928378	PTOV1-AS2	PTOV1 antisense RNA 2	82.3797	1.04135	0.221745	4.69618	2.65074e-06	0.000239441
951	CD37	CD37 molecule	47.5996	1.16071	0.247774	4.68456	2.80567e-06	0.000252247
283820	NOMO2	NODAL modulator 2	66.709	-1.0251	0.219126	-4.67814	2.89493e-06	0.000259056
10404	CPQ	carboxypeptidase Q	100.457	0.713318	0.152575	4.6752	2.93671e-06	0.000261119
55914	ERBIN	erbb2 interacting protein	345.242	0.975694	0.208801	4.67285	2.97051e-06	0.000262144
10740	RFPL1S	RFPL1 antisense RNA 1	295.368	-0.928985	0.19886	-4.67154	2.98944e-06	0.000262604
7100	TLR5	toll like receptor 5	15.9454	1.23656	0.264939	4.66733	3.05138e-06	0.000265609
105369195	NA	NA	37.6792	0.926712	0.198693	4.66404	3.10058e-06	0.00026746
3748	KCNC3	potassium voltage-gated channel subfamily C member 3	568.726	-0.78254	0.167962	-4.65903	3.17707e-06	0.000271524
6494	SIPA1	signal-induced proliferation-associated 1	173.074	0.797395	0.171249	4.65635	3.21858e-06	0.000271524
54558	SPATA6	spermatogenesis associated 6	63.2925	0.74561	0.160064	4.6582	3.18993e-06	0.000271524
57509	MTUS1	microtubule associated scaffold protein 1	435.413	0.883825	0.190108	4.64906	3.33448e-06	0.000278844
132884	EVC2	EvC ciliary complex subunit 2	7.65465	1.29783	0.279249	4.64758	3.35848e-06	0.00027963
170371	TMEM273	transmembrane protein 273	35.6187	1.10484	0.237966	4.64284	3.43646e-06	0.000283352
6502	SKP2	S-phase kinase associated protein 2	61.4109	0.604576	0.130342	4.63839	3.51135e-06	0.000287361
2329	FMO4	flavin containing dimethylaniline monoxygenase 4	7.1477	1.06083	0.22881	4.63628	3.54733e-06	0.000287845
1728	NQO1	NAD(P)H quinone dehydrogenase 1	242.186	1.09535	0.236626	4.62904	3.6736e-06	0.000293823
706	TSPO	translocator protein	121.82	0.925546	0.200078	4.62592	3.72942e-06	0.000293903
4772	NFATC1	nuclear factor of activated T cells 1	32.6966	0.985939	0.213111	4.62642	3.72049e-06	0.000293903
1195	CLK1	CDC like kinase 1	639.927	0.918832	0.198978	4.61776	3.87911e-06	0.000300549
84708	LNX1	ligand of numb-protein X 1	231.163	-0.961233	0.208192	-4.61706	3.89223e-06	0.000300549
2207	FCER1G	Fc fragment of IgE receptor Ig	99.2755	1.26061	0.273307	4.61242	3.98002e-06	0.000302697
10079	ATP9A	ATPase phospholipid transporting 9A (putative)	2917.94	-0.727281	0.157698	-4.61186	3.99086e-06	0.000302697
84734	FAM167B	family with sequence similarity 167 member B	10.6824	1.38942	0.301352	4.61061	4.01488e-06	0.000302697
100507421	TMEM178B	transmembrane protein 178B	768.134	-0.867068	0.188417	-4.60185	4.18748e-06	0.000309644
5352	PLOD2	procollagen-lysine,2-oxoglutarate 5-dioxygenase 2	106.353	0.967761	0.210536	4.59666	4.29321e-06	0.00031142
219293	ATAD3C	ATPase family AAA domain containing 3C	26.5834	1.28064	0.278586	4.59694	4.28738e-06	0.00031142
3433	IFIT2	interferon induced protein with tetratricopeptide repeats 2	68.93	1.00471	0.218632	4.59543	4.31848e-06	0.000312071
284391	ZNF844	zinc finger protein 844	23.2047	0.722446	0.157245	4.5944	4.33999e-06	0.000312447
51065	RPS27L	ribosomal protein S27 like	107.436	0.642295	0.1399	4.5911	4.4092e-06	0.000316241
158056	MAMDC4	MAM domain containing 4	93.0163	0.871592	0.189935	4.58889	4.45599e-06	0.000318404
1506	CTRL	chymotrypsin like	19.6259	0.770211	0.167927	4.58659	4.50549e-06	0.000320744
140711	TLDC2	TBC/LysM-associated domain containing 2	86.4564	0.80869	0.176851	4.57271	4.81452e-06	0.000338963
3311	HSPA7	heat shock protein family A (Hsp70) member 7 (pseudogene)	85.7455	1.5177	0.3321	4.57	4.87727e-06	0.000341738
26973	CHORDC1	cysteine and histidine rich domain containing 1	238.845	0.940761	0.20588	4.56947	4.88963e-06	0.000341738
861	RUNX1	RUNX family transcription factor 1	38.7364	1.24867	0.273637	4.56323	5.03719e-06	0.000342439
23259	DDHD2	DDHD domain containing 2	485.783	-0.621627	0.136254	-4.56227	5.06045e-06	0.000342439
54882	ANKHD1	ankyrin repeat and KH domain containing 1	34.121	0.640916	0.140348	4.56661	4.95683e-06	0.000342439
57224	NHSL1	NHS like 1	99.5719	0.927281	0.203246	4.56236	5.05815e-06	0.000342439
79153	GDPD3	glycerophosphodiester phosphodiesterase domain containing 3	31.1502	1.13612	0.249025	4.56226	5.06059e-06	0.000342439
84986	ARHGAP19	Rho GTPase activating protein 19	47.2531	0.721292	0.157967	4.56609	4.96907e-06	0.000342439
57085	AGTRAP	angiotensin II receptor associated protein	69.2077	0.931515	0.204419	4.5569	5.19145e-06	0.000348829
9201	DCLK1	doublecortin like kinase 1	2448.28	-0.85964	0.188704	-4.5555	5.22614e-06	0.000349932
84875	PARP10	poly(ADP-ribose) polymerase family member 10	180.416	0.736727	0.161774	4.55404	5.26262e-06	0.000351147
56097	PCDHGC5	protocadherin gamma subfamily C, 5	338.435	-1.20461	0.264816	-4.54887	5.39347e-06	0.000356447
283234	CCDC88B	coiled-coil domain containing 88B	125.779	0.871886	0.191755	4.54686	5.4451e-06	0.000356447
900	CCNG1	cyclin G1	154.385	0.614011	0.135171	4.54249	5.55941e-06	0.000359671
2787	GNG5	G protein subunit gamma 5	120.499	0.803302	0.176888	4.5413	5.59081e-06	0.000360485
11261	CHP1	calcineurin like EF-hand protein 1	832.804	-0.680124	0.14992	-4.53657	5.71774e-06	0.000367432
22853	LMTK2	lemur tyrosine kinase 2	1039.96	-0.757138	0.167102	-4.53098	5.87097e-06	0.000371338
57451	TENM2	teneurin transmembrane protein 2	404.916	-0.847029	0.186887	-4.53231	5.83425e-06	0.000371338
107	ADCY1	adenylate cyclase 1	2915.84	-0.918945	0.202968	-4.52753	5.96768e-06	0.000372251
9498	SLC4A8	solute carrier family 4 member 8	689.441	-0.692059	0.152935	-4.52519	6.03399e-06	0.000374497
7205	TRIP6	thyroid hormone receptor interactor 6	145.882	0.729333	0.161255	4.52287	6.10075e-06	0.000376869
2308	FOXO1	forkhead box O1	102.669	0.842157	0.186377	4.51856	6.22613e-06	0.000382775
11080	DNAJB4	DnaJ heat shock protein family (Hsp40) member B4	202.801	0.733472	0.162337	4.51821	6.23634e-06	0.000382775
201294	UNC13D	unc-13 homolog D	62.0457	1.07572	0.238207	4.51591	6.30465e-06	0.000384503
5962	RDX	radixin	297.424	0.65457	0.144975	4.51504	6.33052e-06	0.000384855
388323	GLTPD2	glycolipid transfer protein domain containing 2	28.8674	-0.847389	0.187719	-4.51414	6.3573e-06	0.00038526
64101	LRRC4	leucine rich repeat containing 4	702.42	-0.734095	0.162783	-4.50967	6.49291e-06	0.000391004
23367	LARP1	La ribonucleoprotein 1, translational regulator	1386.53	-0.621653	0.137888	-4.50841	6.53162e-06	0.000392102
5923	RASGRF1	Ras protein specific guanine nucleotide releasing factor 1	1626.62	-0.967574	0.214738	-4.50584	6.6112e-06	0.000395572
86	ACTL6A	actin like 6A	40.82	0.834494	0.185305	4.50334	6.68925e-06	0.000396254
1954	MEGF8	multiple EGF like domains 8	1960.17	-0.581388	0.129159	-4.50133	6.75291e-06	0.000396254
4142	MAS1	MAS1 proto-oncogene, G protein-coupled receptor	2.87675	-1.33203	0.295966	-4.50063	6.77522e-06	0.000396254
10579	TACC2	transforming acidic coiled-coil containing protein 2	311.365	-0.6	0.133262	-4.50241	6.71871e-06	0.000396254
54953	ODR4	odr-4 GPCR localization factor homolog	80.0166	0.834787	0.185494	4.50036	6.78398e-06	0.000396254
203427	SLC25A43	solute carrier family 25 member 43	29.0306	0.834935	0.18553	4.50026	6.78701e-06	0.000396254
219285	SAMD9L	sterile alpha motif domain containing 9 like	51.6826	1.25053	0.277798	4.50159	6.74472e-06	0.000396254
4774	NFIA	nuclear factor I A	254.202	0.755228	0.16786	4.49914	6.82282e-06	0.000397134
79041	TMEM38A	transmembrane protein 38A	293.235	-0.917187	0.203932	-4.49751	6.87534e-06	0.000397773
83473	KATNAL2	katanin catalytic subunit A1 like 2	48.6919	0.649402	0.144571	4.49193	7.05802e-06	0.000404674
6815	STYX	serine/threonine/tyrosine interacting protein	45.1946	0.704786	0.15693	4.49109	7.08593e-06	0.000405062
2209	FCGR1A	Fc fragment of IgG receptor Ia	29.1424	1.31543	0.29327	4.48538	7.27846e-06	0.000414829
8495	PPFIBP2	PPFIA binding protein 2	88.6024	0.855262	0.190937	4.47929	7.48915e-06	0.000421815
10411	RAPGEF3	Rap guanine nucleotide exchange factor 3	404.795	0.879633	0.196308	4.48088	7.43358e-06	0.000421815
84689	MS4A14	membrane spanning 4-domains A14	13.4631	1.36607	0.304941	4.47977	7.47244e-06	0.000421815
56987	BBX	BBX high mobility group box domain containing	186.473	0.740149	0.165276	4.47825	7.52579e-06	0.000422636
5362	PLXNA2	plexin A2	916.23	-0.595852	0.133207	-4.47313	7.7084e-06	0.000430367
56138	PCDHA11	protocadherin alpha 11	19.0146	-0.929226	0.207847	-4.47072	7.79581e-06	0.000431617
729658	PACRG-AS3	PACRG antisense RNA 3	17.9793	1.4251	0.318768	4.47063	7.79888e-06	0.000431617
27152	INTU	inturned planar cell polarity protein	67.3975	0.931128	0.208357	4.46892	7.86173e-06	0.000432621
114904	C1QTNF6	C1q and TNF related 6	50.044	0.900408	0.201513	4.46823	7.8869e-06	0.000432762
9229	DLGAP1	DLG associated protein 1	1586.26	-0.852174	0.190802	-4.46628	7.95911e-06	0.000433003
10263	CDK2AP2	cyclin dependent kinase 2 associated protein 2	252.451	0.580319	0.129906	4.46724	7.92368e-06	0.000433003
57161	PELI2	pellino E3 ubiquitin protein ligase family member 2	58.3685	0.704247	0.157848	4.46154	8.13716e-06	0.000440159
83706	FERMT3	fermitin family member 3	64.4119	1.09134	0.244643	4.46095	8.15961e-06	0.000440159
394	ARHGAP5	Rho GTPase activating protein 5	650.675	0.651651	0.14639	4.45147	8.52826e-06	0.000448671
55657	ZNF692	zinc finger protein 692	381.296	0.811981	0.182355	4.45276	8.47733e-06	0.000448671
121512	FGD4	FYVE, RhoGEF and PH domain containing 4	113.005	0.683305	0.153411	4.45409	8.42486e-06	0.000448671
103352539	LINC01410	long intergenic non-protein coding RNA 1410	11.209	0.998127	0.224154	4.45287	8.47286e-06	0.000448671
80817	CEP44	centrosomal protein 44	58.021	0.724752	0.163069	4.44444	8.81191e-06	0.000459804
56996	SLC12A9	solute carrier family 12 member 9	208.988	0.588109	0.132373	4.44281	8.87904e-06	0.000462048
3329	HSPD1	heat shock protein family D (Hsp60) member 1	950.659	0.664741	0.149693	4.4407	8.96671e-06	0.000465346
2859	GPR35	G protein-coupled receptor 35	23.7731	0.859522	0.193661	4.43829	9.06757e-06	0.000465369
4209	MEF2D	myocyte enhancer factor 2D	1464.47	-0.724251	0.163167	-4.43872	9.04975e-06	0.000465369
6004	RGS16	regulator of G protein signaling 16	178.244	1.38228	0.31148	4.43779	9.08866e-06	0.000465369
94104	PAXBP1	PAX3 and PAX7 binding protein 1	126.901	0.655227	0.14758	4.43981	9.00376e-06	0.000465369
2138	EYA1	EYA transcriptional coactivator and phosphatase 1	29.3417	1.09946	0.247837	4.43621	9.15564e-06	0.000467548
4678	NASP	nuclear autoantigenic sperm protein	424.771	0.69954	0.157842	4.4319	9.34065e-06	0.000470894
29946	SERTAD3	SERTA domain containing 3	35.8596	0.676592	0.152633	4.4328	9.30159e-06	0.000470894
54842	MFSD6	major facilitator superfamily domain containing 6	351.032	-0.897517	0.202517	-4.43182	9.3441e-06	0.000470894
100996511	LINC01355	long intergenic non-protein coding RNA 1355	42.4911	0.905294	0.204218	4.43299	9.29356e-06	0.000470894
23643	LY96	lymphocyte antigen 96	15.5624	1.20255	0.271396	4.43097	9.38118e-06	0.000471521
8555	CDC14B	cell division cycle 14B	188.051	0.595625	0.134494	4.42863	9.4833e-06	0.000474165
491	ATP2B2	ATPase plasma membrane Ca2+ transporting 2	4619.93	-0.897531	0.202934	-4.42277	9.74424e-06	0.000478805
6566	SLC16A1	solute carrier family 16 member 1	272.048	0.971872	0.219761	4.4224	9.76097e-06	0.000478805
7525	YES1	YES proto-oncogene 1, Src family tyrosine kinase	107.961	0.941896	0.212928	4.42355	9.70937e-06	0.000478805
9324	HMGN3	high mobility group nucleosomal binding domain 3	319.915	0.641289	0.144915	4.42527	9.63207e-06	0.000478805
22882	ZHX2	zinc fingers and homeoboxes 2	146.271	0.722979	0.163419	4.42408	9.6853e-06	0.000478805
54482	TRMT13	tRNA methyltransferase 13 homolog	41.3269	0.830535	0.187816	4.42207	9.77612e-06	0.000478805
55596	ZCCHC8	zinc finger CCHC-type containing 8	92.9047	0.703034	0.158924	4.42372	9.70166e-06	0.000478805
1010	CDH12	cadherin 12	49.0036	-0.873478	0.197699	-4.41823	9.9514e-06	0.000486146
5351	PLOD1	procollagen-lysine,2-oxoglutarate 5-dioxygenase 1	401.541	0.746306	0.168964	4.41696	1.00098e-05	0.000487126
6236	RRAD	RRAD, Ras related glycolysis inhibitor and calcium channel regulator	42.7321	1.29914	0.294331	4.41387	1.01538e-05	0.000491025
100506516	LINC01176	long intergenic non-protein coding RNA 1176	10.7407	0.889946	0.201615	4.41409	1.01436e-05	0.000491025
23221	RHOBTB2	Rho related BTB domain containing 2	1848.29	-0.655104	0.148443	-4.41316	1.01874e-05	0.000491407
126075	CCDC159	coiled-coil domain containing 159	107.811	0.768951	0.174633	4.40324	1.06648e-05	0.000509305
148932	MOB3C	MOB kinase activator 3C	69.3267	0.603305	0.13715	4.39889	1.08808e-05	0.000517041
100	ADA	adenosine deaminase	44.4637	1.02912	0.233998	4.39799	1.09256e-05	0.000517786
3895	KTN1	kinectin 1	575.01	0.71866	0.163432	4.3973	1.09604e-05	0.000517786
151516	ASPRV1	aspartic peptidase retroviral like 1	32.9112	0.821919	0.186953	4.39638	1.10069e-05	0.000517894
4090	SMAD5	SMAD family member 5	127.776	0.66034	0.150263	4.39456	1.10995e-05	0.000519698
57118	CAMK1D	calcium/calmodulin dependent protein kinase ID	1578.53	-0.620059	0.141354	-4.38657	1.15151e-05	0.000532644
83873	GPR61	G protein-coupled receptor 61	112.321	-0.823695	0.187845	-4.38497	1.16002e-05	0.000534
26050	SLITRK5	SLIT and NTRK like family member 5	333.096	-0.835344	0.190587	-4.38301	1.1705e-05	0.000535448
129531	MITD1	microtubule interacting and trafficking domain containing 1	55.8195	0.703579	0.160534	4.38275	1.17189e-05	0.000535448
1593	CYP27A1	cytochrome P450 family 27 subfamily A member 1	203.729	0.950585	0.217078	4.37901	1.19221e-05	0.000542299
3572	IL6ST	interleukin 6 signal transducer	820.133	0.761905	0.17407	4.37701	1.20321e-05	0.000542563
6737	TRIM21	tripartite motif containing 21	29.2614	0.892277	0.203855	4.37702	1.20312e-05	0.000542563
55769	ZNF83	zinc finger protein 83	220.09	0.921885	0.210581	4.37782	1.19874e-05	0.000542563
388561	ZNF761	zinc finger protein 761	45.8401	0.797272	0.182216	4.37542	1.212e-05	0.000544831
54541	DDIT4	DNA damage inducible transcript 4	574.499	1.08287	0.247595	4.37355	1.22241e-05	0.000548223
2124	EVI2B	ecotropic viral integration site 2B	25.0816	1.20051	0.274533	4.37292	1.22597e-05	0.000548534
2330	FMO5	flavin containing dimethylaniline monoxygenase 5	16.3554	0.651723	0.14929	4.36548	1.26842e-05	0.000561838
63920	ZBED8	zinc finger BED-type containing 8	43.5671	0.675048	0.154627	4.36567	1.26736e-05	0.000561838
644285	LOC644285	uncharacterized LOC644285	56.9656	0.966126	0.221327	4.36515	1.27037e-05	0.000561838
7462	LAT2	linker for activation of T cells family member 2	60.607	1.03556	0.237275	4.36441	1.27468e-05	0.000562445
2549	GAB1	GRB2 associated binding protein 1	186.412	0.79093	0.181418	4.35971	1.30234e-05	0.000568977
3959	LGALS3BP	galectin 3 binding protein	415.272	0.898353	0.206019	4.36054	1.29743e-05	0.000568977
56134	PCDHAC2	protocadherin alpha subfamily C, 2	88.9444	-1.12395	0.257772	-4.36026	1.29909e-05	0.000568977
196463	PLBD2	phospholipase B domain containing 2	300.045	-0.742372	0.170343	-4.35809	1.31201e-05	0.000571023
7514	XPO1	exportin 1	705.922	0.593656	0.136236	4.35756	1.31518e-05	0.000571103
29881	NPC1L1	NPC1 like intracellular cholesterol transporter 1	5.15572	1.44702	0.33214	4.35666	1.32059e-05	0.000571429
119	ADD2	adducin 2	593.176	-1.02271	0.23484	-4.3549	1.33128e-05	0.000571616
284325	C19orf54	chromosome 19 open reading frame 54	45.1246	0.604178	0.138732	4.35499	1.33073e-05	0.000571616
101929467	LURAP1L-AS1	LURAP1L antisense RNA 1	2.60407	1.44431	0.331618	4.35533	1.32864e-05	0.000571616
4137	MAPT	microtubule associated protein tau	12.8652	-1.44399	0.332122	-4.34777	1.3753e-05	0.000585313
120	ADD3	adducin 3	801.328	0.773843	0.178072	4.34568	1.38847e-05	0.000588255
10848	PPP1R13L	protein phosphatase 1 regulatory subunit 13 like	26.1833	0.884893	0.203688	4.34436	1.39683e-05	0.00058919
1021	CDK6	cyclin dependent kinase 6	78.9017	0.685643	0.157866	4.34321	1.40419e-05	0.000589727
56829	ZC3HAV1	zinc finger CCCH-type containing, antiviral 1	78.1432	0.840336	0.193513	4.34254	1.40844e-05	0.000589727
87178	PNPT1	polyribonucleotide nucleotidyltransferase 1	152.288	0.688667	0.158595	4.34231	1.40994e-05	0.000589727
729359	PLIN4	perilipin 4	57.3877	1.26153	0.290552	4.34185	1.41291e-05	0.000589727
22890	ZBTB1	zinc finger and BTB domain containing 1	119.644	0.65083	0.14997	4.33972	1.42665e-05	0.000591348
834	CASP1	caspase 1	26.9368	1.10147	0.253915	4.33796	1.43814e-05	0.000591817
8787	RGS9	regulator of G protein signaling 9	66.3336	1.30253	0.300388	4.33616	1.44995e-05	0.000591817
64170	CARD9	caspase recruitment domain family member 9	31.6067	0.938822	0.216478	4.3368	1.44573e-05	0.000591817
286480	UBE2E4P	ubiquitin conjugating enzyme E2 E4 pseudogene	17.0768	-0.610838	0.140794	-4.33853	1.4344e-05	0.000591817
340252	ZNF680	zinc finger protein 680	106.089	0.670209	0.154522	4.33731	1.4424e-05	0.000591817
2267	FGL1	fibrinogen like 1	4.79277	1.33211	0.307639	4.3301	1.4904e-05	0.000602076
9079	LDB2	LIM domain binding 2	779.066	-0.613633	0.141732	-4.32954	1.49424e-05	0.000602076
11329	STK38	serine/threonine kinase 38	131.436	0.737064	0.170262	4.329	1.49785e-05	0.000602076
79156	PLEKHF1	pleckstrin homology and FYVE domain containing 1	30.841	0.95197	0.219862	4.32986	1.49207e-05	0.000602076
23189	KANK1	KN motif and ankyrin repeat domains 1	304.778	0.617594	0.142757	4.32618	1.51717e-05	0.000607821
25923	ATL3	atlastin GTPase 3	153.567	0.722486	0.167046	4.32508	1.52477e-05	0.000608293
376497	SLC27A1	solute carrier family 27 member 1	414.615	0.606483	0.140239	4.32463	1.52788e-05	0.000608293
94235	GNG8	G protein subunit gamma 8	11.802	1.28467	0.297186	4.32277	1.54082e-05	0.000612171
1821	DRP2	dystrophin related protein 2	540.183	-0.670533	0.155222	-4.31983	1.56147e-05	0.000619092
9694	EMC2	ER membrane protein complex subunit 2	167.614	0.636887	0.147454	4.31923	1.56578e-05	0.000619517
3613	IMPA2	inositol monophosphatase 2	32.1188	0.893072	0.206789	4.31877	1.56903e-05	0.000619525
19	ABCA1	ATP binding cassette subfamily A member 1	122.679	1.0398	0.240946	4.3155	1.59243e-05	0.000627471
83715	ESPN	espin	6.66062	1.05682	0.245067	4.31239	1.61502e-05	0.000633763
3977	LIFR	LIF receptor subunit alpha	299.185	0.769812	0.178566	4.31108	1.62459e-05	0.000635184
11183	MAP4K5	mitogen-activated protein kinase kinase kinase kinase 5	246.465	0.677601	0.157184	4.31088	1.62603e-05	0.000635184
123	PLIN2	perilipin 2	212.566	1.1777	0.273249	4.30998	1.63269e-05	0.000635417
4628	MYH10	myosin heavy chain 10	1441.81	-0.581487	0.13493	-4.30956	1.63583e-05	0.000635417
57473	ZNF512B	zinc finger protein 512B	223.411	-0.606265	0.140753	-4.3073	1.65256e-05	0.000640618
93643	TJAP1	tight junction associated protein 1	230.587	0.938748	0.217966	4.30685	1.65598e-05	0.000640647
3431	SP110	SP110 nuclear body protein	39.7791	0.923836	0.214653	4.30386	1.67847e-05	0.000642853
5826	ABCD4	ATP binding cassette subfamily D member 4	213.969	0.641702	0.149077	4.3045	1.67365e-05	0.000642853
10461	MERTK	MER proto-oncogene, tyrosine kinase	213.247	0.929169	0.215839	4.30491	1.67051e-05	0.000642853
114908	TMEM123	transmembrane protein 123	290.666	0.865148	0.201001	4.3042	1.67591e-05	0.000642853
2903	GRIN2A	glutamate ionotropic receptor NMDA type subunit 2A	1315.2	-0.872937	0.202997	-4.30024	1.70614e-05	0.000650538
4843	NOS2	nitric oxide synthase 2	92.5371	-0.844085	0.196303	-4.2999	1.70872e-05	0.000650538
389197	C4orf50	chromosome 4 open reading frame 50	59.3096	-1.20068	0.279308	-4.29878	1.71744e-05	0.000651266
158160	HSD17B7P2	hydroxysteroid 17-beta dehydrogenase 7 pseudogene 2	20.3376	0.918245	0.213644	4.29801	1.72342e-05	0.000652242
9581	PREPL	prolyl endopeptidase like	1536.94	-0.638409	0.148557	-4.2974	1.72812e-05	0.000652733
6993	DYNLT1	dynein light chain Tctex-type 1	107.394	0.581354	0.135347	4.29529	1.74465e-05	0.000655098
10955	SERINC3	serine incorporator 3	1194.74	-0.606163	0.141186	-4.29335	1.75997e-05	0.000657165
23710	GABARAPL1	GABA type A receptor associated protein like 1	3189.58	-0.659743	0.153668	-4.29329	1.76045e-05	0.000657165
64135	IFIH1	interferon induced with helicase C domain 1	37.601	1.04824	0.244125	4.29388	1.75578e-05	0.000657165
5581	PRKCE	protein kinase C epsilon	1001.64	-0.730746	0.170273	-4.29162	1.77376e-05	0.000658741
56137	PCDHA12	protocadherin alpha 12	7.17999	-1.16906	0.272412	-4.29149	1.77475e-05	0.000658741
619189	SERINC4	serine incorporator 4	32.117	0.823711	0.191942	4.29146	1.77499e-05	0.000658741
1997	ELF1	E74 like ETS transcription factor 1	56.2312	0.846853	0.197505	4.28775	1.80489e-05	0.000665966
55646	LYAR	Ly1 antibody reactive	30.2043	0.862817	0.201277	4.2867	1.81345e-05	0.000667072
389765	LOC389765	kinesin family member 27 pseudogene	22.9568	0.680863	0.158869	4.28569	1.82176e-05	0.000667072
10161	LPAR6	lysophosphatidic acid receptor 6	91.7044	1.07675	0.251349	4.28387	1.83671e-05	0.000668687
466	ATF1	activating transcription factor 1	40.5911	0.650104	0.151905	4.27967	1.87174e-05	0.000673849
3965	LGALS9	galectin 9	142.313	0.999929	0.233626	4.28004	1.86861e-05	0.000673849
345079	SOWAHB	sosondowah ankyrin repeat domain family member B	87.5951	-1.09553	0.256101	-4.27771	1.88824e-05	0.000678421
375743	PTAR1	protein prenyltransferase alpha subunit repeat containing 1	197.389	0.76553	0.179102	4.27426	1.91776e-05	0.000686452
84938	ATG4C	autophagy related 4C cysteine peptidase	103.59	0.763038	0.178652	4.27107	1.94535e-05	0.000695028
2323	FLT3LG	fms related receptor tyrosine kinase 3 ligand	20.8706	0.750184	0.175745	4.26861	1.96699e-05	0.000698311
3337	DNAJB1	DnaJ heat shock protein family (Hsp40) member B1	1646.83	1.21407	0.284434	4.26836	1.96913e-05	0.000698311
84247	RTL6	retrotransposon Gag like 6	678.245	-0.659672	0.154647	-4.26567	1.99303e-05	0.000703885
84441	MAML2	mastermind like transcriptional coactivator 2	61.4301	0.834937	0.195718	4.26601	1.98999e-05	0.000703885
50511	SYCP3	synaptonemal complex protein 3	7.74677	0.872181	0.204604	4.26278	2.01895e-05	0.000707631
83660	TLN2	talin 2	1632.95	-0.713445	0.167408	-4.26171	2.02867e-05	0.000707631
151636	DTX3L	deltex E3 ubiquitin ligase 3L	65.8627	1.06813	0.25054	4.26331	2.01417e-05	0.000707631
100505495	PCAT19	prostate cancer associated transcript 19	18.0392	1.19912	0.281366	4.26176	2.02826e-05	0.000707631
5331	PLCB3	phospholipase C beta 3	115.354	0.6552	0.153765	4.26106	2.0346e-05	0.00070841
1793	DOCK1	dedicator of cytokinesis 1	312.852	0.765753	0.179727	4.26063	2.03849e-05	0.000708476
8349	H2BC21	H2B clustered histone 21	134.454	0.800828	0.18808	4.25792	2.06335e-05	0.00071436
55230	USP40	ubiquitin specific peptidase 40	172.588	0.730896	0.171651	4.25804	2.06224e-05	0.00071436
100861555	LINC00565	long intergenic non-protein coding RNA 565	4.62723	0.98336	0.231029	4.25643	2.07716e-05	0.000715426
85416	ZIC5	Zic family member 5	32.5167	1.04054	0.244544	4.255	2.0905e-05	0.000717439
57413	TMIGD3	transmembrane and immunoglobulin domain containing 3	49.3137	1.13461	0.266796	4.25272	2.11192e-05	0.000723267
79630	C1orf54	chromosome 1 open reading frame 54	47.3519	0.711831	0.167477	4.25033	2.13456e-05	0.000728643
8997	KALRN	kalirin RhoGEF kinase	2157.78	-0.695855	0.163753	-4.24941	2.14337e-05	0.000729254
10179	RBM7	RNA binding motif protein 7	42.911	0.587592	0.138291	4.24895	2.14778e-05	0.000729254
51131	PHF11	PHD finger protein 11	96.3279	0.668415	0.157299	4.24932	2.14423e-05	0.000729254
23194	FBXL7	F-box and leucine rich repeat protein 7	134.077	0.724196	0.170596	4.24509	2.1851e-05	0.000733622
23593	HEBP2	heme binding protein 2	65.1302	0.827532	0.194963	4.24455	2.19031e-05	0.000733622
54851	ANKRD49	ankyrin repeat domain 49	41.4991	0.613421	0.144515	4.24469	2.18893e-05	0.000733622
57446	NDRG3	NDRG family member 3	1619.21	-0.645336	0.152001	-4.24559	2.1802e-05	0.000733622
399694	SHC4	SHC adaptor protein 4	47.1042	0.896765	0.2112	4.24605	2.17568e-05	0.000733622
9138	ARHGEF1	Rho guanine nucleotide exchange factor 1	357.821	0.765824	0.180514	4.24248	2.21067e-05	0.000734971
100507050	TPBGL	trophoblast glycoprotein like	66.8015	-0.818061	0.192818	-4.24266	2.2089e-05	0.000734971
9111	NMI	N-myc and STAT interactor	20.743	1.0649	0.25107	4.24143	2.221e-05	0.000735203
22807	IKZF2	IKAROS family zinc finger 2	34.859	0.730444	0.172201	4.24181	2.21722e-05	0.000735203
23057	NMNAT2	nicotinamide nucleotide adenylyltransferase 2	1506.41	-0.762223	0.179767	-4.24006	2.23457e-05	0.000737793
8334	H2AC6	H2A clustered histone 6	27.1638	0.931316	0.219712	4.23881	2.24712e-05	0.000739047
9341	VAMP3	vesicle associated membrane protein 3	309.302	0.789073	0.186167	4.23852	2.24994e-05	0.000739047
7185	TRAF1	TNF receptor associated factor 1	85.5084	0.78328	0.18482	4.23808	2.25441e-05	0.000739245
5916	RARG	retinoic acid receptor gamma	70.4553	0.677648	0.160028	4.23455	2.29007e-05	0.00074798
9746	CLSTN3	calsyntenin 3	3209.83	-0.78418	0.185197	-4.23429	2.29276e-05	0.00074798
100144604	LINC00930	long intergenic non-protein coding RNA 930	5.53165	1.33066	0.314239	4.23454	2.29022e-05	0.00074798
747	DAGLA	diacylglycerol lipase alpha	682.3	-0.685515	0.161944	-4.23304	2.30556e-05	0.000750875
55268	ECHDC2	enoyl-CoA hydratase domain containing 2	196.669	0.713076	0.168558	4.23044	2.3323e-05	0.000757008
6901	TAZ	tafazzin	220.303	0.7331	0.173361	4.22874	2.35002e-05	0.000758901
55285	RBM41	RNA binding motif protein 41	92.0278	0.605284	0.143126	4.22903	2.34706e-05	0.000758901
343099	CCDC18	coiled-coil domain containing 18	17.7003	0.903386	0.213649	4.22836	2.35405e-05	0.000758923
57613	FAM234B	family with sequence similarity 234 member B	737.914	-0.721701	0.170757	-4.22649	2.37369e-05	0.000763785
57639	CCDC146	coiled-coil domain containing 146	40.601	0.744702	0.176268	4.22482	2.39134e-05	0.000765788
8850	KAT2B	lysine acetyltransferase 2B	294.693	0.722912	0.171129	4.22438	2.396e-05	0.000766001
116071	BATF2	basic leucine zipper ATF-like transcription factor 2	13.9398	1.10593	0.26188	4.22305	2.41016e-05	0.000769242
663	BNIP2	BCL2 interacting protein 2	128.469	0.766727	0.181657	4.22073	2.43508e-05	0.000769523
1573	CYP2J2	cytochrome P450 family 2 subfamily J member 2	82.7777	1.00635	0.23843	4.22074	2.43504e-05	0.000769523
23543	RBFOX2	RNA binding fox-1 homolog 2	31.0926	-0.848361	0.200941	-4.22194	2.42208e-05	0.000769523
84696	ABHD1	abhydrolase domain containing 1	9.65115	0.852526	0.202071	4.21895	2.45446e-05	0.000774347
2246	FGF1	fibroblast growth factor 1	611.915	0.952617	0.225864	4.21767	2.46844e-05	0.000777479
65983	GRAMD2B	GRAM domain containing 2B	247.469	0.914555	0.216901	4.21647	2.48158e-05	0.000779053
56731	SLC2A4RG	SLC2A4 regulator	142.352	0.716783	0.170046	4.21524	2.49509e-05	0.000779461
89927	BMERB1	bMERB domain containing 1	49.7435	-0.796599	0.188949	-4.21596	2.48723e-05	0.000779461
2043	EPHA4	EPH receptor A4	990.821	-0.775924	0.184235	-4.2116	2.53568e-05	0.000789565
9177	HTR3B	5-hydroxytryptamine receptor 3B	27.717	-1.08798	0.25836	-4.21112	2.54104e-05	0.00078995
113146	AHNAK2	AHNAK nucleoprotein 2	377.041	-0.898836	0.213677	-4.20651	2.59341e-05	0.000804462
126520	PLK5	polo like kinase 5 (inactive)	50.1476	0.961681	0.22863	4.20628	2.59612e-05	0.000804462
10226	PLIN3	perilipin 3	134.213	0.883638	0.210411	4.19957	2.6742e-05	0.000820386
23386	NUDCD3	NudC domain containing 3	2136.16	-0.580936	0.13836	-4.19874	2.68408e-05	0.000820386
26472	PPP1R14B	protein phosphatase 1 regulatory inhibitor subunit 14B	105.931	0.673361	0.160357	4.19915	2.67923e-05	0.000820386
100289650	PSG8-AS1	PSG8 antisense RNA 1	6.05763	1.36032	0.323987	4.19869	2.68459e-05	0.000820386
54809	SAMD9	sterile alpha motif domain containing 9	17.4536	1.17343	0.279682	4.19557	2.72191e-05	0.000828633
100189589	DCTN1-AS1	DCTN1 antisense RNA 1	40.2089	-0.614228	0.14643	-4.19468	2.73262e-05	0.000829315
55035	NOL8	nucleolar protein 8	98.5199	0.730626	0.174247	4.19304	2.75245e-05	0.00083007
100129195	ZSCAN16-AS1	ZSCAN16 antisense RNA 1	42.3955	0.629068	0.150023	4.19314	2.75122e-05	0.00083007
140735	DYNLL2	dynein light chain LC8-type 2	1427.4	-0.707008	0.16867	-4.19167	2.76911e-05	0.000833781
56142	PCDHA6	protocadherin alpha 6	22.0462	-1.14062	0.272246	-4.18966	2.79377e-05	0.000839885
284695	ZNF326	zinc finger protein 326	119.825	0.634483	0.151464	4.18899	2.80197e-05	0.00084103
1051	CEBPB	CCAAT enhancer binding protein beta	103.687	0.791089	0.189003	4.1856	2.84412e-05	0.000849053
51259	TMEM216	transmembrane protein 216	55.7784	0.611353	0.146086	4.18487	2.85324e-05	0.000849053
56341	PRMT8	protein arginine methyltransferase 8	296.895	-0.781771	0.18678	-4.18551	2.84526e-05	0.000849053
80339	PNPLA3	patatin like phospholipase domain containing 3	13.8094	-1.01648	0.24292	-4.1844	2.85923e-05	0.000849053
100131998	RRN3P3	RRN3 pseudogene 3	35.2907	-0.73297	0.175133	-4.18521	2.84903e-05	0.000849053
101927619	LINC01923	long intergenic non-protein coding RNA 1923	5.05528	-1.07288	0.256402	-4.18436	2.85973e-05	0.000849053
6812	STXBP1	syntaxin binding protein 1	6195.43	-0.750064	0.179386	-4.18127	2.89881e-05	0.000859321
144100	PLEKHA7	pleckstrin homology domain containing A7	62.1619	0.754648	0.180694	4.17638	2.9619e-05	0.000875314
6446	SGK1	serum/glucocorticoid regulated kinase 1	305.405	0.894825	0.214552	4.17066	3.03719e-05	0.000888659
112399	EGLN3	egl-9 family hypoxia inducible factor 3	153.556	0.757351	0.181616	4.17007	3.04506e-05	0.000888917
10611	PDLIM5	PDZ and LIM domain 5	238.365	0.768661	0.184367	4.16918	3.05701e-05	0.000891047
100507487	LINC02615	long intergenic non-protein coding RNA 2615	4.45877	1.09305	0.262233	4.16825	3.06948e-05	0.00089332
754	PTTG1IP	PTTG1 interacting protein	734.61	0.684686	0.164415	4.16438	3.12202e-05	0.000896351
8522	GAS7	growth arrest specific 7	4517.71	-0.719008	0.17265	-4.16455	3.11974e-05	0.000896351
9098	USP6	ubiquitin specific peptidase 6	14.0166	0.708777	0.170156	4.16545	3.10742e-05	0.000896351
23229	ARHGEF9	Cdc42 guanine nucleotide exchange factor 9	1629.49	-0.584425	0.140333	-4.16456	3.11955e-05	0.000896351
84282	RNF135	ring finger protein 135	34.5658	0.756625	0.181666	4.16493	3.11442e-05	0.000896351
1952	CELSR2	cadherin EGF LAG seven-pass G-type receptor 2	2481.77	-0.728043	0.174849	-4.16384	3.12937e-05	0.000897118
23180	RFTN1	raftlin, lipid raft linker 1	477.55	-0.746809	0.179389	-4.16308	3.1399e-05	0.000897448
3799	KIF5B	kinesin family member 5B	757.753	0.777872	0.186941	4.16106	3.16772e-05	0.000903551
286410	ATP11C	ATPase phospholipid transporting 11C	31.48	0.915787	0.220096	4.16085	3.17069e-05	0.000903551
526	ATP6V1B2	ATPase H+ transporting V1 subunit B2	2679.88	-0.586879	0.141092	-4.15955	3.18869e-05	0.00090597
11200	CHEK2	checkpoint kinase 2	15.4558	0.947243	0.227745	4.15922	3.19337e-05	0.00090597
54739	XAF1	XIAP associated factor 1	235.686	1.05871	0.254701	4.15669	3.22891e-05	0.000909696
55227	LRRC1	leucine rich repeat containing 1	38.0857	0.864318	0.207901	4.15735	3.21962e-05	0.000909696
55709	KBTBD4	kelch repeat and BTB domain containing 4	60.6764	-0.58891	0.141681	-4.1566	3.23025e-05	0.000909696
3097	HIVEP2	HIVEP zinc finger 2	1259.58	-0.753868	0.181426	-4.15524	3.24943e-05	0.000911076
401149	LINC01061	long intergenic non-protein coding RNA 1061	28.9431	0.824742	0.19863	4.15215	3.29367e-05	0.000914451
645700	ZNF890P	zinc finger protein 890, pseudogene	7.17735	-1.00456	0.241963	-4.15173	3.29966e-05	0.000914451
9924	PAN2	poly(A) specific ribonuclease subunit PAN2	285.778	0.633693	0.152702	4.14988	3.32655e-05	0.00091721
23683	PRKD3	protein kinase D3	80.2243	0.844674	0.203532	4.15007	3.3237e-05	0.00091721
10749	KIF1C	kinesin family member 1C	1254.57	0.89699	0.216311	4.14676	3.37213e-05	0.00092649
1960	EGR3	early growth response 3	721.48	-0.887043	0.213989	-4.14528	3.39405e-05	0.000928181
9353	SLIT2	slit guidance ligand 2	327.6	-0.718815	0.17338	-4.14589	3.38504e-05	0.000928181
51071	DERA	deoxyribose-phosphate aldolase	61.4368	0.627126	0.151308	4.1447	3.40252e-05	0.000928181
56154	TEX15	testis expressed 15, meiosis and synapsis associated	10.309	0.92227	0.222478	4.14544	3.39158e-05	0.000928181
8673	VAMP8	vesicle associated membrane protein 8	55.851	1.05983	0.255741	4.14414	3.41096e-05	0.000929158
83861	RSPH3	radial spoke head 3	36.8225	-0.769907	0.185917	-4.14114	3.45591e-05	0.000937404
4481	MSR1	macrophage scavenger receptor 1	52.5406	1.3146	0.317548	4.13984	3.4755e-05	0.000941382
283450	HECTD4	HECT domain E3 ubiquitin protein ligase 4	1502.83	-0.607874	0.146851	-4.1394	3.48219e-05	0.000941865
90523	MLIP	muscular LMNA interacting protein	139.795	-0.855195	0.206653	-4.13831	3.49872e-05	0.000943241
10312	TCIRG1	T cell immune regulator 1, ATPase H+ transporting V0 subunit a3	147.789	0.989722	0.239413	4.13396	3.56569e-05	0.000955007
3745	KCNB1	potassium voltage-gated channel subfamily B member 1	1321.24	-0.73819	0.178647	-4.13211	3.59441e-05	0.000960014
11250	GPR45	G protein-coupled receptor 45	15.3362	-0.922348	0.223251	-4.13143	3.60508e-05	0.000960227
84765	ZNF577	zinc finger protein 577	60.7029	0.682068	0.165153	4.12991	3.62902e-05	0.000965219
4258	MGST2	microsomal glutathione S-transferase 2	69.7233	0.645421	0.156307	4.1292	3.64035e-05	0.000966889
57142	RTN4	reticulon 4	2943.57	-0.647118	0.156734	-4.12877	3.64713e-05	0.000967347
6856	SYPL1	synaptophysin like 1	199.018	0.750241	0.181751	4.12784	3.66184e-05	0.000969908
9658	ZNF516	zinc finger protein 516	106.708	0.693401	0.168026	4.12674	3.67939e-05	0.00097321
51135	IRAK4	interleukin 1 receptor associated kinase 4	41.8673	0.831671	0.201573	4.1259	3.6928e-05	0.000974222
4293	MAP3K9	mitogen-activated protein kinase kinase kinase 9	571.604	-0.754597	0.182967	-4.12422	3.72e-05	0.000977995
4194	MDM4	MDM4 regulator of p53	193.35	0.585909	0.142247	4.11897	3.80573e-05	0.000988935
10541	ANP32B	acidic nuclear phosphoprotein 32 family member B	266.13	0.83769	0.20339	4.11864	3.81115e-05	0.000988935
79686	NA	NA	22.4807	0.982938	0.238653	4.11869	3.81025e-05	0.000988935
54625	PARP14	poly(ADP-ribose) polymerase family member 14	142.773	1.02198	0.24818	4.11791	3.82316e-05	0.00099071
11122	PTPRT	protein tyrosine phosphatase receptor type T	779.592	-0.731141	0.177583	-4.11718	3.83533e-05	0.000992521
2822	GPLD1	glycosylphosphatidylinositol specific phospholipase D1	78.094	-0.609276	0.148072	-4.11472	3.87642e-05	0.000999465
83851	SYT16	synaptotagmin 16	65.0816	-1.11713	0.271467	-4.11515	3.86928e-05	0.000999465
147657	ZNF480	zinc finger protein 480	28.3906	0.760713	0.18488	4.11464	3.87782e-05	0.000999465
320	APBA1	amyloid beta precursor protein binding family A member 1	73.6162	-0.955673	0.232336	-4.11332	3.90009e-05	0.00100385
3786	KCNQ3	potassium voltage-gated channel subfamily Q member 3	978.304	-0.596829	0.145158	-4.11157	3.92973e-05	0.00100763
9654	TTLL4	tubulin tyrosine ligase like 4	118.919	0.596613	0.145107	4.11153	3.93053e-05	0.00100763
6194	RPS6	ribosomal protein S6	2187.99	0.588189	0.143081	4.11089	3.94139e-05	0.00100771
25842	ASF1A	anti-silencing function 1A histone chaperone	99.1567	0.59043	0.143616	4.11118	3.93641e-05	0.00100771
890	CCNA2	cyclin A2	21.6616	1.13366	0.275872	4.10937	3.96745e-05	0.00100829
6911	TBX6	T-box transcription factor 6	12.9469	0.793392	0.193071	4.10933	3.96816e-05	0.00100829
81622	UNC93B1	unc-93 homolog B1, TLR signaling regulator	66.7535	0.742656	0.180766	4.10838	3.98445e-05	0.00100829
122970	ACOT4	acyl-CoA thioesterase 4	33.8141	-0.64725	0.157511	-4.10925	3.96948e-05	0.00100829
401027	C2orf66	chromosome 2 open reading frame 66	5.73061	1.14814	0.279435	4.10879	3.97735e-05	0.00100829
56133	PCDHB2	protocadherin beta 2	18.4374	-0.847264	0.206259	-4.10777	3.99496e-05	0.00100928
22883	CLSTN1	calsyntenin 1	8086.53	-0.650731	0.15854	-4.10453	4.05133e-05	0.00101815
1056	CEL	carboxyl ester lipase	15.268	0.997209	0.243136	4.10145	4.10571e-05	0.0010294
1234	CCR5	C-C motif chemokine receptor 5	6.08539	1.24847	0.304401	4.10138	4.10685e-05	0.0010294
729911	ANKRD34C-AS1	ANKRD34C antisense RNA 1	6.32848	-0.978988	0.238968	-4.09673	4.19034e-05	0.00104758
8100	IFT88	intraflagellar transport 88	58.5704	0.705741	0.172326	4.09539	4.21466e-05	0.00105229
1795	DOCK3	dedicator of cytokinesis 3	1446.69	-0.731566	0.178699	-4.09385	4.24271e-05	0.00105654
92689	FAM114A1	family with sequence similarity 114 member A1	47.6886	0.775722	0.189545	4.09255	4.26662e-05	0.001057
140876	RIPOR3	RIPOR family member 3	32.8035	0.818879	0.200081	4.09275	4.26291e-05	0.001057
9984	THOC1	THO complex 1	155.624	0.78939	0.192921	4.09178	4.28084e-05	0.00105778
23648	SSBP3	single stranded DNA binding protein 3	547.577	-0.586122	0.143238	-4.09194	4.27787e-05	0.00105778
4646	MYO6	myosin VI	392.418	0.64731	0.158235	4.09082	4.29859e-05	0.0010608
140609	NEK7	NIMA related kinase 7	168.236	0.729475	0.17837	4.08967	4.31983e-05	0.00106408
166752	FREM3	FRAS1 related extracellular matrix 3	139.882	-1.18827	0.290567	-4.0895	4.323e-05	0.00106408
8745	ADAM23	ADAM metallopeptidase domain 23	824.572	-0.662446	0.162063	-4.08757	4.35911e-05	0.00107159
11177	BAZ1A	bromodomain adjacent to zinc finger domain 1A	39.7128	0.948381	0.232063	4.08674	4.3747e-05	0.00107267
26960	NBEA	neurobeachin	608.35	-0.643973	0.157567	-4.08697	4.3705e-05	0.00107267
79958	DENND1C	DENN domain containing 1C	35.1702	0.711012	0.174056	4.08496	4.40841e-05	0.00107817
349152	DPY19L2P2	DPY19L2 pseudogene 2	47.2106	-0.822763	0.201443	-4.08434	4.42019e-05	0.0010783
80221	ACSF2	acyl-CoA synthetase family member 2	76.7244	0.713143	0.174739	4.08119	4.48066e-05	0.00108889
57522	SRGAP1	SLIT-ROBO Rho GTPase activating protein 1	85.3631	0.725488	0.177852	4.07916	4.51989e-05	0.00109537
1890	TYMP	thymidine phosphorylase	65.2242	1.26763	0.310897	4.07732	4.55571e-05	0.00110154
58475	MS4A7	membrane spanning 4-domains A7	42.2092	1.24667	0.305813	4.0766	4.56997e-05	0.00110359
4978	OPCML	opioid binding protein/cell adhesion molecule like	1054.32	-0.665187	0.163191	-4.07613	4.57906e-05	0.00110439
285484	LINC02495	long intergenic non-protein coding RNA 2495	40.6039	-0.765813	0.187991	-4.07366	4.62794e-05	0.00110781
10577	NPC2	NPC intracellular cholesterol transporter 2	181.532	0.6859	0.168453	4.07176	4.66584e-05	0.0011141
50486	G0S2	G0/G1 switch 2	30.0789	1.16581	0.286418	4.0703	4.69533e-05	0.00111975
285908	LINC00174	long intergenic non-protein coding RNA 174	39.6927	0.840908	0.206666	4.06892	4.72314e-05	0.00112231
91584	PLXNA4	plexin A4	638.34	-0.789534	0.194088	-4.06791	4.74371e-05	0.00112568
3756	KCNH1	potassium voltage-gated channel subfamily H member 1	412.565	-0.881094	0.216613	-4.0676	4.75006e-05	0.00112579
9827	RGP1	RGP1 homolog, RAB6A GEF complex partner 1	53.1608	-0.83809	0.206216	-4.06414	4.82092e-05	0.00113976
8351	H3C4	H3 clustered histone 4	1.48538	1.24825	0.307171	4.06372	4.82974e-05	0.00114029
10964	IFI44L	interferon induced protein 44 like	128.301	1.22998	0.302694	4.06346	4.83508e-05	0.00114029
6697	SPR	sepiapterin reductase	78.9199	0.929338	0.228745	4.06277	4.84938e-05	0.00114147
3728	JUP	junction plakoglobin	144.231	0.678192	0.16699	4.06128	4.88048e-05	0.00114536
1780	DYNC1I1	dynein cytoplasmic 1 intermediate chain 1	960.71	-0.795936	0.196027	-4.06034	4.90006e-05	0.00114854
5008	OSM	oncostatin M	12.7446	1.28032	0.315349	4.06002	4.90695e-05	0.00114875
144423	GLT1D1	glycosyltransferase 1 domain containing 1	331.59	-0.692969	0.170758	-4.0582	4.94523e-05	0.00115349
9162	DGKI	diacylglycerol kinase iota	86.1629	-0.838992	0.206877	-4.05551	5.00255e-05	0.00116402
10324	KLHL41	kelch like family member 41	11.4877	0.70247	0.173447	4.05004	5.12079e-05	0.00118291
54106	TLR9	toll like receptor 9	18.6397	1.02768	0.253694	4.05088	5.1025e-05	0.00118291
114899	C1QTNF3	C1q and TNF related 3	29.9334	0.785251	0.193861	4.05059	5.10897e-05	0.00118291
5933	RBL1	RB transcriptional corepressor like 1	17.8777	0.749268	0.185051	4.04898	5.14424e-05	0.00118689
57574	MARCHF4	membrane associated ring-CH-type finger 4	347.601	-0.935901	0.231189	-4.04821	5.16109e-05	0.00118935
1763	DNA2	DNA replication helicase/nuclease 2	27.4997	0.834644	0.206339	4.04502	5.23189e-05	0.00119702
3606	IL18	interleukin 18	20.0081	1.12541	0.278177	4.04568	5.21715e-05	0.00119702
5799	PTPRN2	protein tyrosine phosphatase receptor type N2	2051.91	-0.683319	0.168922	-4.04517	5.22842e-05	0.00119702
55603	TENT5A	terminal nucleotidyltransferase 5A	23.0371	0.889555	0.219854	4.04612	5.20736e-05	0.00119702
127703	C1orf216	chromosome 1 open reading frame 216	1215.32	-0.681694	0.168558	-4.04427	5.24863e-05	0.00119869
2214	FCGR3A	Fc fragment of IgG receptor IIIa	168.982	1.26906	0.313882	4.04313	5.27414e-05	0.00120238
11314	CD300A	CD300a molecule	39.7664	1.13231	0.280141	4.04194	5.30113e-05	0.00120709
84226	C2orf16	chromosome 2 open reading frame 16	11.4159	-0.754173	0.186655	-4.04045	5.33479e-05	0.00121044
140	ADORA3	adenosine A3 receptor	24.0209	1.14073	0.282542	4.03739	5.40499e-05	0.00122202
55636	CHD7	chromodomain helicase DNA binding protein 7	109.754	0.699988	0.173371	4.0375	5.40234e-05	0.00122202
100131096	NA	NA	64.169	1.00044	0.247894	4.03575	5.44276e-05	0.00122767
25938	HEATR5A	HEAT repeat containing 5A	104.708	0.627644	0.155539	4.03528	5.45381e-05	0.00122871
84460	ZMAT1	zinc finger matrin-type 1	192.275	0.744648	0.184572	4.03445	5.47309e-05	0.00123161
6710	SPTB	spectrin beta, erythrocytic	658.324	-0.771069	0.191173	-4.03336	5.49861e-05	0.00123304
83591	THAP2	THAP domain containing 2	50.0954	0.626891	0.155518	4.03098	5.55457e-05	0.00124409
84465	MEGF11	multiple EGF like domains 11	39.7018	0.752433	0.186689	4.03041	5.56787e-05	0.00124562
5122	PCSK1	proprotein convertase subtilisin/kexin type 1	405.791	-0.938374	0.232939	-4.02841	5.61563e-05	0.00124611
7227	TRPS1	transcriptional repressor GATA binding 1	80.352	0.723236	0.179529	4.02853	5.61277e-05	0.00124611
9123	SLC16A3	solute carrier family 16 member 3	98.2356	1.02157	0.253502	4.02983	5.58169e-05	0.00124611
9960	USP3	ubiquitin specific peptidase 3	61.9161	0.699401	0.173604	4.02871	5.60849e-05	0.00124611
55819	RNF130	ring finger protein 130	304.098	0.767645	0.190555	4.02846	5.61422e-05	0.00124611
60481	ELOVL5	ELOVL fatty acid elongase 5	426.869	0.697258	0.173062	4.02894	5.60278e-05	0.00124611
57616	TSHZ3	teashirt zinc finger homeobox 3	177.452	-0.649779	0.161346	-4.02725	5.6434e-05	0.00124741
131408	FAM131A	family with sequence similarity 131 member A	1679.37	-0.745811	0.185212	-4.0268	5.65405e-05	0.00124741
285126	DNAJC5G	DnaJ heat shock protein family (Hsp40) member C5 gamma	22.4512	-0.625309	0.155277	-4.02705	5.64808e-05	0.00124741
122809	SOCS4	suppressor of cytokine signaling 4	85.9384	0.594968	0.147821	4.02491	5.69967e-05	0.00125044
3619	INCENP	inner centromere protein	123.524	-0.632883	0.157279	-4.02395	5.72303e-05	0.00125231
90313	TP53I13	tumor protein p53 inducible protein 13	112.422	0.672729	0.167188	4.02378	5.72717e-05	0.00125231
4773	NFATC2	nuclear factor of activated T cells 2	29.7745	0.791776	0.19681	4.02305	5.74492e-05	0.00125445
83666	PARP9	poly(ADP-ribose) polymerase family member 9	92.8577	1.03139	0.256403	4.02252	5.75778e-05	0.00125583
714	C1QC	complement C1q C chain	410.647	1.19219	0.296443	4.02164	5.77946e-05	0.00125912
114885	OSBPL11	oxysterol binding protein like 11	98.3576	0.700786	0.174266	4.02137	5.78608e-05	0.00125913
7532	YWHAG	tyrosine 3-monooxygenase/tryptophan 5-monooxygenase activation protein gamma	7791.94	-0.632863	0.157412	-4.02042	5.80952e-05	0.00125994
5829	PXN	paxillin	285.54	0.748859	0.186294	4.01977	5.82558e-05	0.00126199
92667	MGME1	mitochondrial genome maintenance exonuclease 1	39.0828	0.701812	0.174627	4.01892	5.84653e-05	0.00126413
283385	MORN3	MORN repeat containing 3	24.8229	-0.813324	0.202378	-4.01883	5.84867e-05	0.00126413
25758	KIAA1549L	KIAA1549 like	1662.59	-0.740915	0.184412	-4.01772	5.87638e-05	0.00126726
283663	LINC00926	long intergenic non-protein coding RNA 926	10.7617	0.918423	0.228591	4.01776	5.87548e-05	0.00126726
23105	FSTL4	follistatin like 4	239.031	-0.836256	0.208206	-4.01648	5.90728e-05	0.00127106
7182	NR2C2	nuclear receptor subfamily 2 group C member 2	49.8729	-0.826113	0.205709	-4.01593	5.9212e-05	0.00127263
3646	EIF3E	eukaryotic translation initiation factor 3 subunit E	380.314	0.604355	0.150536	4.01469	5.95227e-05	0.00127644
10241	CALCOCO2	calcium binding and coiled-coil domain 2	261.725	0.628035	0.156506	4.01286	5.99881e-05	0.00128224
10825	NEU3	neuraminidase 3	34.7837	-0.80934	0.201714	-4.01231	6.01279e-05	0.00128224
23096	IQSEC2	IQ motif and Sec7 domain ArfGEF 2	1442.41	-0.680058	0.169486	-4.01247	6.00859e-05	0.00128224
27158	NDOR1	NADPH dependent diflavin oxidoreductase 1	243.737	0.607624	0.151417	4.01291	5.99738e-05	0.00128224
3437	IFIT3	interferon induced protein with tetratricopeptide repeats 3	171.715	1.03189	0.257288	4.01066	6.05497e-05	0.00128381
4542	MYO1F	myosin IF	79.4971	1.00069	0.249504	4.01074	6.0528e-05	0.00128381
80023	NRSN2	neurensin 2	1870.26	-0.593185	0.14796	-4.00909	6.09537e-05	0.00128837
147138	TMC8	transmembrane channel like 8	48.3008	0.976438	0.2436	4.00838	6.11378e-05	0.00129084
112574	SNX18	sorting nexin 18	99.8449	0.623594	0.155656	4.00624	6.16923e-05	0.00129825
5778	PTPN7	protein tyrosine phosphatase non-receptor type 7	9.72663	1.32692	0.331297	4.00522	6.19609e-05	0.00130223
57139	RGL3	ral guanine nucleotide dissociation stimulator like 3	48.3553	0.919286	0.229535	4.005	6.20172e-05	0.00130223
5097	PCDH1	protocadherin 1	808.797	-0.609944	0.152312	-4.00456	6.21331e-05	0.00130323
399829	LINC01168	long intergenic non-protein coding RNA 1168	20.6761	-0.762421	0.190405	-4.0042	6.2228e-05	0.00130379
440078	FAM66C	family with sequence similarity 66 member C	39.0432	-0.606089	0.15139	-4.00349	6.24158e-05	0.0013063
3737	KCNA2	potassium voltage-gated channel subfamily A member 2	1180.67	-0.731228	0.182729	-4.00171	6.28873e-05	0.0013133
51299	NRN1	neuritin 1	1321.74	-0.681493	0.170356	-4.0004	6.3236e-05	0.00131834
283687	ST20-AS1	ST20 antisense RNA 1	11.1251	-0.723089	0.180845	-3.99839	6.37739e-05	0.00132563
5586	PKN2	protein kinase N2	138.437	0.630077	0.157643	3.99686	6.41871e-05	0.00132885
27439	TMEM121B	transmembrane protein 121B	308.659	-0.831425	0.208093	-3.99545	6.45703e-05	0.00133534
9645	MICAL2	microtubule associated monooxygenase, calponin and LIM domain containing 2	1732.75	-0.641898	0.160697	-3.99445	6.48435e-05	0.00133809
169841	ZNF169	zinc finger protein 169	22.7985	-0.62665	0.156961	-3.99239	6.54101e-05	0.00134544
252983	STXBP4	syntaxin binding protein 4	13.4102	0.825735	0.206848	3.99198	6.55225e-05	0.00134631
388662	SLC6A17	solute carrier family 6 member 17	2492.03	-0.786342	0.197043	-3.9907	6.58781e-05	0.00135071
6195	RPS6KA1	ribosomal protein S6 kinase A1	99.0059	0.800467	0.200624	3.98989	6.61048e-05	0.00135246
114883	OSBPL9	oxysterol binding protein like 9	200.973	0.62169	0.155883	3.98817	6.65842e-05	0.00135792
164832	LONRF2	LON peptidase N-terminal domain and ring finger 2	1517.2	-0.608626	0.152643	-3.98724	6.68462e-05	0.00136181
5998	RGS3	regulator of G protein signaling 3	307.218	0.718741	0.180287	3.98664	6.70146e-05	0.00136235
10455	ECI2	enoyl-CoA delta isomerase 2	131.166	0.631332	0.158353	3.98687	6.69503e-05	0.00136235
7099	TLR4	toll like receptor 4	91.2382	0.867691	0.217674	3.98619	6.71422e-05	0.00136349
3017	H2BC5	H2B clustered histone 5	26.3243	0.722055	0.181202	3.9848	6.75365e-05	0.00136715
23158	TBC1D9	TBC1 domain family member 9	495.552	-0.605688	0.151999	-3.98483	6.75296e-05	0.00136715
4257	MGST1	microsomal glutathione S-transferase 1	192.122	1.03666	0.260175	3.98448	6.76267e-05	0.00136753
2155	F7	coagulation factor VII	20.0794	-0.745061	0.187249	-3.97898	6.92106e-05	0.00138064
3685	ITGAV	integrin subunit alpha V	487.296	0.721371	0.181246	3.98006	6.88991e-05	0.00138064
7802	DNALI1	dynein axonemal light intermediate chain 1	87.0009	0.639145	0.160549	3.981	6.86261e-05	0.00138064
10615	SPAG5	sperm associated antigen 5	116.42	0.675302	0.169688	3.97967	6.90122e-05	0.00138064
55015	PRPF39	pre-mRNA processing factor 39	176.386	0.731677	0.183841	3.97995	6.89288e-05	0.00138064
65975	STK33	serine/threonine kinase 33	25.6718	0.860392	0.216234	3.97898	6.92121e-05	0.00138064
100289230	LOC100289230	uncharacterized LOC100289230	26.5584	0.719733	0.180833	3.98011	6.88841e-05	0.00138064
23025	UNC13A	unc-13 homolog A	3231.39	-0.773816	0.194491	-3.97868	6.93e-05	0.00138095
1512	CTSH	cathepsin H	294.807	0.721555	0.181477	3.97603	7.00766e-05	0.00138602
5818	NECTIN1	nectin cell adhesion molecule 1	1343.79	-0.76102	0.191424	-3.97557	7.02112e-05	0.00138602
10628	TXNIP	thioredoxin interacting protein	500.821	0.836104	0.210232	3.97705	6.97744e-05	0.00138602
79414	LRFN3	leucine rich repeat and fibronectin type III domain containing 3	164.252	-0.598679	0.1506	-3.9753	7.02904e-05	0.00138602
79705	LRRK1	leucine rich repeat kinase 1	156.08	-0.64642	0.162602	-3.97548	7.02371e-05	0.00138602
255809	C19orf38	chromosome 19 open reading frame 38	10.6209	0.996657	0.250599	3.97709	6.9763e-05	0.00138602
497190	CLEC18B	C-type lectin domain family 18 member B	5.18475	1.00166	0.251958	3.97552	7.02254e-05	0.00138602
100130887	ATE1-AS1	ATE1 antisense RNA 1	4.74305	1.16153	0.29213	3.97607	7.00639e-05	0.00138602
3595	IL12RB2	interleukin 12 receptor subunit beta 2	39.9631	-0.965872	0.243052	-3.97393	7.06951e-05	0.00139138
197259	MLKL	mixed lineage kinase domain like pseudokinase	38.1866	1.03948	0.261631	3.97306	7.09553e-05	0.00139507
64215	DNAJC1	DnaJ heat shock protein family (Hsp40) member C1	58.2705	0.594732	0.149823	3.96956	7.20051e-05	0.00140847
100125288	ZGLP1	zinc finger GATA like protein 1	76.2652	0.848734	0.213805	3.96966	7.19768e-05	0.00140847
7456	WIPF1	WAS/WASL interacting protein family member 1	138.759	0.885732	0.223151	3.9692	7.21132e-05	0.00140915
23328	SASH1	SAM and SH3 domain containing 1	479.444	0.673571	0.16974	3.96825	7.24012e-05	0.00141334
196051	PLPP4	phospholipid phosphatase 4	40.8585	0.65262	0.164485	3.96765	7.25844e-05	0.00141547
84281	C2orf88	chromosome 2 open reading frame 88	33.0078	0.856623	0.216106	3.9639	7.37364e-05	0.00143065
91392	ZNF502	zinc finger protein 502	28.1438	0.645002	0.162842	3.9609	7.46685e-05	0.00144143
64084	CLSTN2	calsyntenin 2	160.378	-0.995827	0.251449	-3.96035	7.48389e-05	0.00144235
149297	FAM78B	family with sequence similarity 78 member B	163.054	-0.629737	0.1591	-3.95813	7.55381e-05	0.00145091
253714	MMS22L	MMS22 like, DNA repair protein	20.86	0.791849	0.20005	3.95826	7.54967e-05	0.00145091
100130311	C17orf107	chromosome 17 open reading frame 107	36.2027	-0.751564	0.189858	-3.95855	7.54046e-05	0.00145091
1741	DLG3	discs large MAGUK scaffold protein 3	889.41	-0.65271	0.164916	-3.95784	7.56315e-05	0.00145125
23354	HAUS5	HAUS augmin like complex subunit 5	85.5761	0.616783	0.155869	3.95706	7.58788e-05	0.00145163
340156	MYLK4	myosin light chain kinase family member 4	21.5172	-0.581942	0.147126	-3.95541	7.64036e-05	0.00145875
7767	ZNF224	zinc finger protein 224	58.4174	0.645666	0.163297	3.95393	7.68792e-05	0.00146265
4735	SEPTIN2	septin 2	1363.93	0.605027	0.153076	3.95246	7.73533e-05	0.00146956
3032	HADHB	hydroxyacyl-CoA dehydrogenase trifunctional multienzyme complex subunit beta	560.978	0.642971	0.162724	3.95129	7.773e-05	0.00147379
9891	NUAK1	NUAK family kinase 1	1211.98	-0.716048	0.181379	-3.94781	7.88687e-05	0.00149243
391	RHOG	ras homolog family member G	177.629	0.91068	0.230808	3.94561	7.95964e-05	0.00150323
7043	TGFB3	transforming growth factor beta 3	113.958	0.696837	0.176658	3.94455	7.99495e-05	0.00150692
10766	TOB2	transducer of ERBB2, 2	359.51	0.618061	0.15671	3.94397	8.01431e-05	0.0015076
79626	TNFAIP8L2	TNF alpha induced protein 8 like 2	13.6458	0.972557	0.246744	3.94156	8.09525e-05	0.00151687
80279	CDK5RAP3	CDK5 regulatory subunit associated protein 3	799.479	0.608286	0.154324	3.94162	8.09335e-05	0.00151687
1400	CRMP1	collapsin response mediator protein 1	2068.46	-0.761021	0.1931	-3.94108	8.11167e-05	0.00151846
4174	MCM5	minichromosome maintenance complex component 5	61.2741	0.711289	0.180615	3.93814	8.21149e-05	0.00153116
154007	SNRNP48	small nuclear ribonucleoprotein U11/U12 subunit 48	66.1712	0.656641	0.16673	3.93836	8.20405e-05	0.00153116
285598	ARL10	ADP ribosylation factor like GTPase 10	69.9244	-0.827079	0.210122	-3.93619	8.27841e-05	0.00154214
441172	FLJ46906	uncharacterized LOC441172	42.6035	0.844721	0.214665	3.93507	8.31735e-05	0.00154788
4345	CD200	CD200 molecule	371.331	-0.695617	0.176788	-3.93476	8.32799e-05	0.00154836
6299	SALL1	spalt like transcription factor 1	166.001	0.687724	0.174826	3.93376	8.3626e-05	0.00155329
3797	KIF3C	kinesin family member 3C	3256.22	-0.735893	0.187134	-3.93245	8.40861e-05	0.00156032
100507524	ARHGEF26-AS1	ARHGEF26 antisense RNA 1	60.5613	0.863041	0.21955	3.93095	8.46107e-05	0.00156442
28999	KLF15	Kruppel like factor 15	164.964	0.972136	0.247374	3.92982	8.50085e-05	0.00156832
309	ANXA6	annexin A6	2485.4	-0.605157	0.154022	-3.92903	8.52905e-05	0.001572
4332	MNDA	myeloid cell nuclear differentiation antigen	21.8065	1.13531	0.289246	3.92505	8.67133e-05	0.00159363
55924	INKA2	inka box actin regulator 2	587.541	-0.747562	0.190471	-3.92481	8.6797e-05	0.00159364
50808	AK3	adenylate kinase 3	289.182	0.668997	0.170479	3.92421	8.7013e-05	0.00159455
23022	PALLD	palladin, cytoskeletal associated protein	258.415	0.927872	0.23652	3.92302	8.74457e-05	0.00160032
2796	GNRH1	gonadotropin releasing hormone 1	11.2206	0.940838	0.239958	3.92084	8.82412e-05	0.00160731
23732	FRRS1L	ferric chelate reductase 1 like	112.501	-1.01554	0.259049	-3.92024	8.84614e-05	0.00160731
148252	DIRAS1	DIRAS family GTPase 1	1892.59	-0.726252	0.185229	-3.92082	8.82466e-05	0.00160731
3400	ID4	inhibitor of DNA binding 4, HLH protein	351.836	0.901973	0.230198	3.91825	8.91932e-05	0.00161377
4485	MST1	macrophage stimulating 1	71.5672	0.714359	0.182294	3.91872	8.90221e-05	0.00161377
9448	MAP4K4	mitogen-activated protein kinase kinase kinase kinase 4	1338.96	0.670744	0.171199	3.91792	8.93172e-05	0.00161377
79666	PLEKHF2	pleckstrin homology and FYVE domain containing 2	38.4736	0.685885	0.175065	3.91789	8.93259e-05	0.00161377
5361	PLXNA1	plexin A1	1354.4	-0.600942	0.153465	-3.91581	9.0101e-05	0.00162374
8612	PLPP2	phospholipid phosphatase 2	80.9618	1.1588	0.295921	3.9159	9.00685e-05	0.00162374
10232	MSLN	mesothelin	11.7977	1.14437	0.292328	3.91467	9.05279e-05	0.00162374
10561	IFI44	interferon induced protein 44	89.9987	1.07342	0.274179	3.91503	9.03911e-05	0.00162374
11046	SLC35D2	solute carrier family 35 member D2	46.6407	0.960139	0.245252	3.9149	9.04419e-05	0.00162374
400242	DICER1-AS1	DICER1 antisense RNA 1	39.5454	0.710274	0.181395	3.91563	9.01701e-05	0.00162374
649446	DLGAP1-AS1	DLGAP1 antisense RNA 1	12.8451	0.807384	0.206243	3.91472	9.05091e-05	0.00162374
774	CACNA1B	calcium voltage-gated channel subunit alpha1 B	833.279	-0.667501	0.170538	-3.9141	9.07425e-05	0.00162404
8233	ZRSR2	zinc finger CCCH-type, RNA binding motif and serine/arginine rich 2	75.0657	0.623607	0.159318	3.91422	9.06979e-05	0.00162404
100506881	MKLN1-AS	MKLN1 antisense RNA	12.0785	0.612075	0.15641	3.91326	9.10583e-05	0.00162665
84894	LINGO1	leucine rich repeat and Ig domain containing 1	2587.49	-0.773493	0.197688	-3.9127	9.12711e-05	0.00162893
23351	KHNYN	KH and NYN domain containing	145.143	0.621642	0.158946	3.91104	9.19008e-05	0.00163545
102723775	LINC01315	long intergenic non-protein coding RNA 1315	17.7636	0.845438	0.216179	3.91083	9.19783e-05	0.00163545
2784	GNB3	G protein subunit beta 3	60.4292	0.74576	0.190717	3.91029	9.21836e-05	0.00163729
81542	TMX1	thioredoxin related transmembrane protein 1	89.4515	0.652741	0.166946	3.90989	9.23394e-05	0.00163731
114884	OSBPL10	oxysterol binding protein like 10	101.994	-0.62936	0.160983	-3.90949	9.24913e-05	0.00163849
134549	SHROOM1	shroom family member 1	181.971	0.751466	0.192228	3.90924	9.25854e-05	0.00163864
101928377	LOC101928377	uncharacterized LOC101928377	15.5067	-0.733155	0.187579	-3.90852	9.28625e-05	0.00164203
128346	C1orf162	chromosome 1 open reading frame 162	51.9157	0.984106	0.251847	3.90755	9.32379e-05	0.00164715
286006	LSMEM1	leucine rich single-pass membrane protein 1	22.8645	0.886274	0.226825	3.90729	9.33356e-05	0.00164735
8895	CPNE3	copine 3	196.326	0.606945	0.155443	3.90461	9.43779e-05	0.00166421
375190	FAM228B	family with sequence similarity 228 member B	75.4433	0.598715	0.153386	3.90332	9.48832e-05	0.00167159
492	ATP2B3	ATPase plasma membrane Ca2+ transporting 3	672.212	-0.767854	0.196758	-3.90253	9.51922e-05	0.00167358
3708	ITPR1	inositol 1,4,5-trisphosphate receptor type 1	1370.63	-0.625542	0.16033	-3.90158	9.55655e-05	0.00167743
50619	DEF6	DEF6 guanine nucleotide exchange factor	40.7227	0.856124	0.219626	3.8981	9.69498e-05	0.00169552
282809	POC1B	POC1 centriolar protein B	63.4626	0.657984	0.168787	3.89832	9.68637e-05	0.00169552
8556	CDC14A	cell division cycle 14A	31.9478	0.91811	0.235582	3.89719	9.73145e-05	0.00169854
808	CALM3	calmodulin 3	18972.8	-0.637516	0.163724	-3.89384	9.86686e-05	0.00171306
128486	FITM2	fat storage inducing transmembrane protein 2	20.8374	-0.792154	0.20343	-3.89399	9.86072e-05	0.00171306
129804	FBLN7	fibulin 7	168.9	-0.930953	0.239073	-3.89401	9.86018e-05	0.00171306
51225	ABI3	ABI family member 3	29.874	0.957527	0.245966	3.89292	9.9045e-05	0.00171804
10449	ACAA2	acetyl-CoA acyltransferase 2	207.85	0.678856	0.174544	3.88932	0.000100525	0.00173899
7867	MAPKAPK3	MAPK activated protein kinase 3	111.159	0.622487	0.160079	3.88862	0.000100815	0.00173955
84085	FBXO30	F-box protein 30	48.0726	0.721271	0.185478	3.88871	0.000100776	0.00173955
494470	RNF165	ring finger protein 165	278.822	-0.868798	0.223435	-3.88837	0.000100921	0.00173955
268	AMH	anti-Mullerian hormone	24.2329	0.925742	0.238167	3.88695	0.00010151	0.00174656
79612	NAA16	N-alpha-acetyltransferase 16, NatA auxiliary subunit	74.6661	0.702883	0.180848	3.8866	0.000101658	0.00174753
5058	PAK1	p21 (RAC1) activated kinase 1	2701.74	-0.76961	0.198039	-3.88616	0.000101841	0.00174911
100101490	MCTS2P	MCTS family member 2, pseudogene	11.6171	-0.750982	0.193278	-3.8855	0.000102119	0.00175231
91373	UAP1L1	UDP-N-acetylglucosamine pyrophosphorylase 1 like 1	139.474	0.708091	0.182289	3.88444	0.000102567	0.00175686
23471	TRAM1	translocation associated membrane protein 1	215.045	0.663502	0.17089	3.88263	0.000103332	0.00176511
9912	ARHGAP44	Rho GTPase activating protein 44	788.142	-0.70518	0.181652	-3.88203	0.000103588	0.00176644
9215	LARGE1	LARGE xylosyl- and glucuronyltransferase 1	808.947	-0.730053	0.188085	-3.88152	0.000103808	0.00176861
2147	F2	coagulation factor II, thrombin	1.43178	1.24612	0.321082	3.88102	0.000104021	0.0017691
8728	ADAM19	ADAM metallopeptidase domain 19	158.446	-0.725246	0.186865	-3.88113	0.000103974	0.0017691
387104	SOGA3	SOGA family member 3	128.312	-0.849522	0.218956	-3.87988	0.000104509	0.00177424
284716	RIMKLA	ribosomal modification protein rimK like family member A	469.504	-0.693587	0.178794	-3.87925	0.00010478	0.00177726
26778	SNORA70	small nucleolar RNA, H/ACA box 70	22.6951	0.671657	0.173195	3.87804	0.000105303	0.00178455
23150	FRMD4B	FERM domain containing 4B	75.7785	0.961552	0.248074	3.87606	0.00010616	0.0017959
101927249	PDZRN3-AS1	PDZRN3 antisense RNA 1	11.7503	-0.73084	0.188572	-3.87565	0.00010634	0.00179737
6262	RYR2	ryanodine receptor 2	588.505	-0.656502	0.169459	-3.8741	0.000107019	0.0018062
101929005	NA	NA	34.0458	0.822963	0.212477	3.87319	0.000107419	0.00180763
8717	TRADD	TNFRSF1A associated via death domain	44.1941	0.647138	0.167119	3.87231	0.000107807	0.00181249
713	C1QB	complement C1q B chain	452.129	1.15898	0.299392	3.87113	0.000108333	0.00181662
54453	RIN2	Ras and Rab interactor 2	158.08	0.609347	0.157463	3.86978	0.000108933	0.00182508
440836	ODF3B	outer dense fiber of sperm tails 3B	17.6015	1.13814	0.294153	3.86921	0.000109188	0.00182708
125111	GJD3	gap junction protein delta 3	18.2742	-0.80169	0.207302	-3.86725	0.000110068	0.001837
79725	THAP9	THAP domain containing 9	26.3361	0.723852	0.187256	3.86557	0.000110829	0.00184715
163183	SYNE4	spectrin repeat containing nuclear envelope family member 4	7.28572	0.942305	0.243872	3.86394	0.000111575	0.00185635
26022	TMEM98	transmembrane protein 98	126.878	1.00899	0.261266	3.86192	0.000112498	0.00186845
2567	GABRG3	gamma-aminobutyric acid type A receptor subunit gamma3	24.7141	-0.944819	0.244812	-3.85937	0.00011368	0.00188574
50999	TMED5	transmembrane p24 trafficking protein 5	181.934	0.582397	0.150909	3.85925	0.000113735	0.00188574
3321	IGSF3	immunoglobulin superfamily member 3	198.763	-0.765809	0.198481	-3.85834	0.000114158	0.00188947
9227	LRAT	lecithin retinol acyltransferase	9.72508	1.0708	0.277588	3.85751	0.000114549	0.00189432
11228	RASSF8	Ras association domain family member 8	115.531	0.656477	0.170215	3.85675	0.000114903	0.00189526
85004	RERG	RAS like estrogen regulated growth inhibitor	94.0067	0.829328	0.215085	3.85581	0.000115347	0.00190094
3752	KCND3	potassium voltage-gated channel subfamily D member 3	76.0687	-0.897337	0.232858	-3.85359	0.0001164	0.00190906
27229	TUBGCP4	tubulin gamma complex associated protein 4	72.284	-0.76236	0.197835	-3.85351	0.000116438	0.00190906
147040	KCTD11	potassium channel tetramerization domain containing 11	38.6127	0.640905	0.166302	3.85386	0.00011627	0.00190906
2059	EPS8	epidermal growth factor receptor pathway substrate 8	142.315	0.75397	0.195703	3.85263	0.000116858	0.00190942
84898	PLXDC2	plexin domain containing 2	165.218	0.721861	0.187368	3.85264	0.000116851	0.00190942
200407	CREG2	cellular repressor of E1A stimulated genes 2	478.721	-0.934233	0.242455	-3.85322	0.000116575	0.00190942
102723955	PDE4DIPP7	PDE4DIP pseudogene 7	1.29	1.27884	0.331912	3.85296	0.000116699	0.00190942
9899	SV2B	synaptic vesicle glycoprotein 2B	2160.25	-0.821456	0.213307	-3.85105	0.000117614	0.00191145
57678	GPAM	glycerol-3-phosphate acyltransferase, mitochondrial	153.227	0.92633	0.240572	3.85053	0.000117863	0.00191145
100170229	SRRM5	serine/arginine repetitive matrix 5	6.99354	0.941592	0.244448	3.85192	0.000117197	0.00191145
79789	CLMN	calmin	188.391	0.955835	0.248324	3.84915	0.000118528	0.00192032
57692	MAGEE1	MAGE family member E1	470.393	-0.697892	0.181578	-3.84348	0.000121302	0.00195532
8793	TNFRSF10D	TNF receptor superfamily member 10d	30.2888	1.09814	0.285775	3.84266	0.000121706	0.00196019
8546	AP3B1	adaptor related protein complex 3 subunit beta 1	108.736	0.649667	0.169098	3.84197	0.000122053	0.00196165
55783	CMTR2	cap methyltransferase 2	46.4678	0.62921	0.163779	3.84183	0.00012212	0.00196165
5126	PCSK2	proprotein convertase subtilisin/kexin type 2	711.036	-0.760724	0.198044	-3.84119	0.000122441	0.00196378
7686	MKRN7P	makorin ring finger protein 7, pseudogene	4.61133	1.10176	0.286951	3.83954	0.000123267	0.00197251
23349	PHF24	PHD finger protein 24	1934.86	-0.795677	0.207278	-3.83869	0.000123691	0.00197391
100128127	ADGRA1-AS1	ADGRA1 antisense RNA 1	12.2484	-0.781628	0.203712	-3.83693	0.000124583	0.00198649
55231	CCDC87	coiled-coil domain containing 87	5.8705	-0.867092	0.226022	-3.83632	0.000124892	0.00198809
83448	PUS7L	pseudouridine synthase 7 like	53.254	0.642638	0.16756	3.83528	0.000125423	0.0019949
100996573	NA	NA	21.5888	0.944708	0.24639	3.83419	0.000125977	0.00200038
57468	SLC12A5	solute carrier family 12 member 5	2784.93	-0.766037	0.19987	-3.83267	0.000126759	0.00200946
259217	HSPA12A	heat shock protein family A (Hsp70) member 12A	1498.31	-0.680709	0.177887	-3.82663	0.000129911	0.00205094
6525	SMTN	smoothelin	195.705	0.790906	0.206798	3.82453	0.000131021	0.00206676
101927595	NA	NA	10.9775	-0.762921	0.19954	-3.82341	0.000131619	0.00207342
10003	NAALAD2	N-acetylated alpha-linked acidic dipeptidase 2	85.1179	0.593846	0.155424	3.8208	0.000133019	0.00208411
100306951	PITPNA-AS1	PITPNA antisense RNA 1	17.9602	0.613959	0.160695	3.82065	0.0001331	0.00208411
84331	MCRIP2	MAPK regulated corepressor interacting protein 2	165.237	0.603312	0.158089	3.81627	0.000135485	0.00211109
28959	TMEM176B	transmembrane protein 176B	113.85	0.921401	0.241499	3.81534	0.000135995	0.00211316
79649	MAP7D3	MAP7 domain containing 3	14.6907	0.940056	0.246396	3.81523	0.000136059	0.00211316
1902	LPAR1	lysophosphatidic acid receptor 1	395.654	1.12789	0.295764	3.81349	0.000137017	0.00212338
10486	CAP2	cyclase associated actin cytoskeleton regulatory protein 2	1411.81	-0.641163	0.168133	-3.81343	0.000137049	0.00212338
84876	ORAI1	ORAI calcium release-activated calcium modulator 1	42.2955	0.619353	0.162468	3.81216	0.000137757	0.0021309
8837	CFLAR	CASP8 and FADD like apoptosis regulator	297.063	0.744663	0.195383	3.8113	0.000138238	0.00213259
23682	RAB38	RAB38, member RAS oncogene family	1.73376	1.21651	0.31923	3.81077	0.000138535	0.00213259
6382	SDC1	syndecan 1	21.512	0.978989	0.256928	3.81036	0.000138763	0.00213438
6688	SPI1	Spi-1 proto-oncogene	95.6464	0.875982	0.229919	3.80996	0.000138991	0.00213618
9456	HOMER1	homer scaffold protein 1	400.881	-0.708265	0.185986	-3.80817	0.000140002	0.00214632
43847	KLK14	kallikrein related peptidase 14	9.57681	0.9964	0.26168	3.80771	0.000140259	0.00214632
56898	BDH2	3-hydroxybutyrate dehydrogenase 2	172.532	0.763971	0.200654	3.8074	0.000140436	0.00214632
92949	ADAMTSL1	ADAMTS like 1	19.2361	-0.869555	0.228384	-3.80743	0.000140417	0.00214632
283638	CEP170B	centrosomal protein 170B	1803.02	-0.607173	0.159511	-3.80647	0.000140965	0.0021527
971	CD72	CD72 molecule	6.69748	0.855112	0.224764	3.80449	0.000142095	0.00216477
386597	GRASLND	glycosaminoglycan regulatory associated long non-coding RNA	90.9561	-0.713107	0.187437	-3.80452	0.000142082	0.00216477
4176	MCM7	minichromosome maintenance complex component 7	244.783	0.727525	0.191249	3.80407	0.000142338	0.00216637
8537	BCAS1	brain enriched myelin associated protein 1	1172.24	1.16194	0.305541	3.80289	0.000143018	0.00217192
64127	NOD2	nucleotide binding oligomerization domain containing 2	6.51059	1.08032	0.284163	3.80176	0.000143674	0.00217499
84466	MEGF10	multiple EGF like domains 10	142.058	0.809739	0.213027	3.80111	0.000144051	0.00217725
2998	GYS2	glycogen synthase 2	58.5092	0.662509	0.174326	3.80039	0.000144467	0.0021801
285286	LINC00877	long intergenic non-protein coding RNA 877	3.89257	1.20363	0.316819	3.79911	0.000145215	0.00218449
441046	GUSBP5	GUSB pseudogene 5	9.16855	-0.875801	0.230611	-3.79774	0.000146019	0.00219487
6102	RP2	RP2 activator of ARL3 GTPase	26.7174	0.772688	0.203533	3.79638	0.000146825	0.00220353
23596	OPN3	opsin 3	60.4598	-0.79341	0.209019	-3.79588	0.000147122	0.00220625
2628	GATM	glycine amidinotransferase	758.333	0.662042	0.174681	3.79	0.000150645	0.00225028
6242	RTKN	rhotekin	251.446	0.94167	0.248497	3.78945	0.000150978	0.00225349
55876	GSDMB	gasdermin B	111.576	0.797501	0.210476	3.78904	0.000151231	0.00225399
80022	MYO15B	myosin XVB	437.85	0.816214	0.215416	3.78901	0.000151247	0.00225399
130872	AHSA2P	activator of HSP90 ATPase homolog 2, pseudogene	317.817	0.88567	0.233807	3.78804	0.000151842	0.00226111
23467	NPTXR	neuronal pentraxin receptor	6475.25	-0.8436	0.222754	-3.78714	0.000152394	0.00226665
144321	GLIPR1L2	GLIPR1 like 2	15.8504	0.831993	0.219695	3.78704	0.000152451	0.00226665
55329	MNS1	meiosis specific nuclear structural 1	11.7092	0.73993	0.195405	3.78664	0.000152697	0.00226854
4550	RNR2	l-rRNA	269600	0.78866	0.208305	3.78609	0.000153035	0.00227004
124093	CCDC78	coiled-coil domain containing 78	69.3352	0.811817	0.214563	3.78359	0.000154581	0.00228943
6376	CX3CL1	C-X3-C motif chemokine ligand 1	2247.43	-0.671854	0.177591	-3.78317	0.000154847	0.00229159
32	ACACB	acetyl-CoA carboxylase beta	196.03	0.693103	0.183269	3.78189	0.000155642	0.00229626
151188	ARL6IP6	ADP ribosylation factor like GTPase 6 interacting protein 6	55.5604	0.637695	0.168611	3.78206	0.000155539	0.00229626
53831	GPR84	G protein-coupled receptor 84	8.04907	1.17694	0.311439	3.77903	0.000157441	0.00231717
121256	TMEM132D	transmembrane protein 132D	431.112	-0.866318	0.229265	-3.77868	0.000157664	0.00231717
7454	WAS	WASP actin nucleation promoting factor	45.4728	0.935743	0.247659	3.77835	0.000157871	0.00231843
65010	SLC26A6	solute carrier family 26 member 6	71.2402	0.679733	0.179976	3.77679	0.000158864	0.00233066
373863	DND1	DND microRNA-mediated repression inhibitor 1	18.6217	0.585598	0.155093	3.77578	0.000159506	0.00233618
643911	CRNDE	colorectal neoplasia differentially expressed	3.60244	1.24605	0.330018	3.77569	0.000159568	0.00233618
387066	SNHG5	small nucleolar RNA host gene 5	118.844	0.804826	0.213221	3.77461	0.000160261	0.00234274
6792	CDKL5	cyclin dependent kinase like 5	93.958	-1.10649	0.293162	-3.77434	0.000160431	0.00234344
253832	ZDHHC20	zinc finger DHHC-type palmitoyltransferase 20	207.686	0.584085	0.154771	3.77387	0.000160737	0.00234612
100874054	FALEC	focally amplified long non-coding RNA in epithelial cancer	3.34494	-1.00784	0.267077	-3.77358	0.000160924	0.00234707
6282	S100A11	S100 calcium binding protein A11	156.342	0.930724	0.246774	3.77157	0.000162226	0.00236124
9369	NRXN3	neurexin 3	962.205	-0.716282	0.189919	-3.7715	0.000162266	0.00236124
9531	BAG3	BAG cochaperone 3	577.911	1.21058	0.321004	3.77123	0.000162442	0.00236201
5297	PI4KA	phosphatidylinositol 4-kinase alpha	3515.44	-0.682112	0.180887	-3.77094	0.000162633	0.00236299
388507	ZNF788P	zinc finger family member 788, pseudogene	10.8387	0.95954	0.254556	3.76947	0.000163598	0.00237341
57156	TMEM63C	transmembrane protein 63C	365.899	-0.594392	0.157714	-3.76879	0.000164042	0.00237665
414332	LCN10	lipocalin 10	6.0159	1.18815	0.315336	3.76788	0.000164639	0.00238129
101243545	LINC02067	long intergenic non-protein coding RNA 2067	8.60671	0.707448	0.187778	3.76747	0.000164912	0.00238345
11322	TMC6	transmembrane channel like 6	196.79	0.916171	0.243468	3.76301	0.000167883	0.0024209
3083	HGFAC	HGF activator	35.3824	1.07741	0.286343	3.76265	0.000168124	0.00242255
5090	PBX3	PBX homeobox 3	59.3577	0.643024	0.170923	3.76207	0.000168516	0.00242638
146760	RTN4RL1	reticulon 4 receptor like 1	393.413	-0.767044	0.203901	-3.76184	0.000168667	0.00242673
206358	SLC36A1	solute carrier family 36 member 1	245.442	-0.681666	0.181236	-3.76121	0.000169097	0.00243108
445577	C9orf129	chromosome 9 open reading frame 129	15.1734	-0.796567	0.211936	-3.75853	0.000170917	0.00245251
4776	NFATC4	nuclear factor of activated T cells 4	144.57	0.753382	0.200477	3.75794	0.000171318	0.00245328
29953	TRHDE	thyrotropin releasing hormone degrading enzyme	162.125	-0.692433	0.184265	-3.75781	0.000171409	0.00245328
85480	TSLP	thymic stromal lymphopoietin	2.23441	1.20834	0.321531	3.7581	0.00017121	0.00245328
2014	EMP3	epithelial membrane protein 3	67.316	0.837266	0.222892	3.75637	0.000172396	0.00246372
27040	LAT	linker for activation of T cells	50.6163	0.757399	0.201627	3.75644	0.00017235	0.00246372
84539	MCHR2	melanin concentrating hormone receptor 2	65.0353	-0.919638	0.244889	-3.75533	0.000173116	0.00247217
3663	IRF5	interferon regulatory factor 5	50.646	0.785843	0.209382	3.75316	0.000174621	0.00248994
5792	PTPRF	protein tyrosine phosphatase receptor type F	1579.83	-0.610383	0.162626	-3.75328	0.000174534	0.00248994
9586	CREB5	cAMP responsive element binding protein 5	101.91	0.818657	0.218176	3.75228	0.000175236	0.00249356
56288	PARD3	par-3 family cell polarity regulator	98.8909	0.787601	0.209923	3.75186	0.000175526	0.00249356
115265	DDIT4L	DNA damage inducible transcript 4 like	34.5581	0.965526	0.257316	3.7523	0.000175219	0.00249356
53905	DUOX1	dual oxidase 1	22.7382	0.701592	0.187066	3.7505	0.000176485	0.00250532
6712	SPTBN2	spectrin beta, non-erythrocytic 2	2895.81	-0.660863	0.17622	-3.75022	0.000176677	0.0025062
80206	FHOD3	formin homology 2 domain containing 3	398.303	-0.628136	0.167561	-3.74871	0.000177749	0.00251519
768211	RELL1	RELT like 1	75.3914	0.869163	0.231864	3.74858	0.000177837	0.00251519
2052	EPHX1	epoxide hydrolase 1	619.185	0.828186	0.220972	3.74792	0.00017831	0.00251696
1131	CHRM3	cholinergic receptor muscarinic 3	136.585	-0.865541	0.231086	-3.74554	0.000180009	0.00252405
9056	SLC7A7	solute carrier family 7 member 7	34.1878	1.01682	0.27144	3.74603	0.000179654	0.00252405
11234	HPS5	HPS5 biogenesis of lysosomal organelles complex 2 subunit 2	68.3649	0.626543	0.167288	3.7453	0.000180176	0.00252405
30837	SOCS7	suppressor of cytokine signaling 7	24.624	-0.920024	0.24561	-3.74588	0.000179761	0.00252405
84868	HAVCR2	hepatitis A virus cellular receptor 2	68.2218	0.942236	0.25149	3.74662	0.000179234	0.00252405
342892	ZNF850	zinc finger protein 850	6.09659	0.770741	0.205741	3.74617	0.000179554	0.00252405
5579	PRKCB	protein kinase C beta	3802	-0.659068	0.176006	-3.74457	0.000180701	0.00252955
712	C1QA	complement C1q A chain	289.379	1.07131	0.28625	3.74258	0.000182142	0.00254599
4753	NELL2	neural EGFL like 2	2297.02	-0.750218	0.200524	-3.74129	0.000183078	0.00255722
84106	PRAM1	PML-RARA regulated adaptor molecule 1	24.7022	0.989593	0.264544	3.74075	0.000183472	0.00256085
23138	N4BP3	NEDD4 binding protein 3	221.396	-0.595546	0.159311	-3.73825	0.000185307	0.00257707
9976	CLEC2B	C-type lectin domain family 2 member B	25.5133	1.02768	0.27502	3.73673	0.00018643	0.00258331
29906	ST8SIA5	ST8 alpha-N-acetyl-neuraminide alpha-2,8-sialyltransferase 5	154.576	-0.745984	0.199671	-3.73607	0.000186922	0.00258825
100128288	LOC100128288	uncharacterized LOC100128288	24.4312	0.674102	0.180479	3.73508	0.000187654	0.00259464
5616	PRKY	protein kinase Y-linked (pseudogene)	61.6761	0.756697	0.202638	3.73422	0.000188297	0.0025979
84061	MAGT1	magnesium transporter 1	121.272	0.687023	0.18398	3.73423	0.000188291	0.0025979
10979	FERMT2	fermitin family member 2	296.307	0.785096	0.210269	3.73376	0.00018864	0.00260076
1368	CPM	carboxypeptidase M	71.7319	0.89194	0.239015	3.73173	0.000190171	0.00261621
9145	SYNGR1	synaptogyrin 1	4480.95	-0.683457	0.183161	-3.73145	0.000190381	0.00261723
1415	CRYBB2	crystallin beta B2	6.73701	0.84253	0.225808	3.73118	0.000190581	0.00261766
51130	ASB3	ankyrin repeat and SOCS box containing 3	15.8151	0.634178	0.170077	3.72876	0.000192426	0.00263399
100129973	CERNA1	competing endogenous lncRNA 1 for miR-4707-5p and miR-4767	13.0337	-0.661695	0.177449	-3.72894	0.00019229	0.00263399
4211	MEIS1	Meis homeobox 1	45.5171	0.745622	0.200074	3.72673	0.000193978	0.00264391
8412	BCAR3	BCAR3 adaptor protein, NSP family member	96.0207	0.688639	0.184772	3.72697	0.000193794	0.00264391
57569	ARHGAP20	Rho GTPase activating protein 20	220.772	-0.755542	0.202748	-3.72651	0.000194149	0.00264435
5465	PPARA	peroxisome proliferator activated receptor alpha	114.465	0.737702	0.198028	3.72525	0.000195125	0.00264822
8224	SYN3	synapsin III	211.018	-0.683682	0.183512	-3.72555	0.000194888	0.00264822
23642	SNHG1	small nucleolar RNA host gene 1	131.745	0.673519	0.180794	3.72534	0.00019505	0.00264822
1307	COL16A1	collagen type XVI alpha 1 chain	647.528	0.746887	0.200558	3.72404	0.000196058	0.00265524
390963	ZNF818P	zinc finger protein 818, pseudogene	21.7277	0.673012	0.18072	3.72405	0.000196054	0.00265524
56978	PRDM8	PR/SET domain 8	394.537	-0.671298	0.180373	-3.72172	0.000197868	0.00267266
118788	PIK3AP1	phosphoinositide-3-kinase adaptor protein 1	38.3248	1.09813	0.295063	3.72168	0.000197902	0.00267266
693197	MIR612	microRNA 612	1.45901	1.22767	0.330179	3.7182	0.00020065	0.00270595
4066	LYL1	LYL1 basic helix-loop-helix family member	34.0536	0.829274	0.223059	3.71774	0.000201015	0.00270887
145482	PTGR2	prostaglandin reductase 2	83.5991	0.602001	0.162102	3.71372	0.000204238	0.00273891
155400	NSUN5P1	NSUN5 pseudogene 1	119.881	0.599527	0.161526	3.71163	0.000205927	0.00275192
164656	TMPRSS6	transmembrane serine protease 6	5.87886	1.16811	0.314883	3.70967	0.000207529	0.00276753
63901	FAM111A	family with sequence similarity 111 member A	51.5671	0.863294	0.232804	3.70824	0.000208706	0.00277935
6844	VAMP2	vesicle associated membrane protein 2	6450.28	-0.641204	0.172948	-3.7075	0.000209316	0.00278362
56603	CYP26B1	cytochrome P450 family 26 subfamily B member 1	282.881	-0.860028	0.231998	-3.70704	0.000209694	0.00278477
56108	PCDHGA7	protocadherin gamma subfamily A, 7	12.1309	-0.703561	0.189831	-3.70625	0.000210351	0.00278962
1141	CHRNB2	cholinergic receptor nicotinic beta 2 subunit	619.613	-0.725002	0.19573	-3.70409	0.000212153	0.00280575
2872	MKNK2	MAPK interacting serine/threonine kinase 2	522.96	0.729831	0.197022	3.70431	0.000211963	0.00280575
10687	PNMA2	PNMA family member 2	2670.67	-0.652394	0.176128	-3.70409	0.000212148	0.00280575
7764	ZNF217	zinc finger protein 217	29.1524	0.79981	0.216007	3.70271	0.000213312	0.0028172
3064	HTT	huntingtin	926.663	-0.586724	0.158476	-3.70229	0.000213659	0.00281771
3679	ITGA7	integrin subunit alpha 7	527.27	0.590119	0.159436	3.70128	0.000214515	0.00282402
51761	ATP8A2	ATPase phospholipid transporting 8A2	504.178	-0.639851	0.172876	-3.70122	0.000214567	0.00282402
3680	ITGA9	integrin subunit alpha 9	50.2382	-0.745637	0.201587	-3.69884	0.00021659	0.00284644
65268	WNK2	WNK lysine deficient protein kinase 2	949.938	-0.65848	0.178091	-3.69744	0.000217787	0.00285294
102465432	NA	NA	60.3166	1.1678	0.315843	3.69741	0.000217807	0.00285294
10216	PRG4	proteoglycan 4	13.9907	1.18508	0.320708	3.69518	0.000219728	0.00286983
102659353	THRIL	TNF and HNRNPL related immunoregulatory long non-coding RNA	50.5848	-0.88641	0.239891	-3.69505	0.000219845	0.00286983
8808	IL1RL2	interleukin 1 receptor like 2	25.5419	-0.724695	0.196137	-3.69484	0.000220025	0.00287022
3627	CXCL10	C-X-C motif chemokine ligand 10	26.4119	1.19293	0.323021	3.69303	0.000221601	0.00288488
57381	RHOJ	ras homolog family member J	120.709	0.742991	0.201176	3.69324	0.000221419	0.00288488
343171	OR2W3	olfactory receptor family 2 subfamily W member 3	18.6155	-0.958423	0.259803	-3.68904	0.000225106	0.00292454
9516	LITAF	lipopolysaccharide induced TNF factor	219.501	0.797613	0.21627	3.68804	0.000225987	0.002934
145389	SLC38A6	solute carrier family 38 member 6	46.5094	0.606627	0.164562	3.68631	0.000227527	0.002952
643008	SMIM5	small integral membrane protein 5	18.1225	1.06201	0.288174	3.68532	0.000228419	0.00296099
26157	GIMAP2	GTPase, IMAP family member 2	16.4006	0.924744	0.251072	3.68318	0.000230342	0.00297041
726	CAPN5	calpain 5	370.667	-0.587776	0.15965	-3.68166	0.000231722	0.00298017
1183	CLCN4	chloride voltage-gated channel 4	913.829	-0.610559	0.165829	-3.68186	0.000231534	0.00298017
222389	BEND7	BEN domain containing 7	40.4347	0.5976	0.162298	3.68211	0.00023131	0.00298017
400935	IL17REL	interleukin 17 receptor E like	8.5106	-1.17218	0.318376	-3.68175	0.000231641	0.00298017
7305	TYROBP	transmembrane immune signaling adaptor TYROBP	130.761	0.891757	0.242249	3.68116	0.000232175	0.002982
7263	TST	thiosulfate sulfurtransferase	105.965	0.628139	0.170677	3.68027	0.000232986	0.00298398
114928	GPRASP2	G protein-coupled receptor associated sorting protein 2	10.34	-0.780243	0.212007	-3.68028	0.000232982	0.00298398
100506060	SMG1P7	SMG1 pseudogene 7	45.6503	0.907481	0.246589	3.68014	0.000233109	0.00298398
27012	KCNV1	potassium voltage-gated channel modifier subfamily V member 1	500.522	-0.800529	0.217687	-3.67743	0.000235592	0.00299773
2849	GPR26	G protein-coupled receptor 26	648.899	-0.967972	0.263257	-3.67691	0.000236073	0.00300186
4752	NEK3	NIMA related kinase 3	58.1022	0.903108	0.245657	3.6763	0.00023664	0.00300309
80231	TASL	TLR adaptor interacting with endolysosomal SLC15A4	3.60958	1.14404	0.311174	3.67654	0.000236419	0.00300309
84263	HSDL2	hydroxysteroid dehydrogenase like 2	206.894	0.646149	0.17576	3.67632	0.000236626	0.00300309
101928429	LOC101928429	uncharacterized LOC101928429	1.79626	1.15523	0.314566	3.67245	0.000240234	0.00304063
8506	CNTNAP1	contactin associated protein 1	2146.7	-0.627178	0.170935	-3.66911	0.000243396	0.00307456
5800	PTPRO	protein tyrosine phosphatase receptor type O	292.894	-0.607378	0.165602	-3.66769	0.000244752	0.00308078
6672	SP100	SP100 nuclear antigen	72.4013	0.889779	0.242588	3.66787	0.000244584	0.00308078
7464	CORO2A	coronin 2A	63.1151	-0.638558	0.174104	-3.66768	0.000244763	0.00308078
51351	ZNF117	zinc finger protein 117	72.3497	0.783548	0.21368	3.66693	0.000245483	0.00308188
340602	EZHIP	EZH inhibitory protein	2.48133	1.13433	0.309319	3.66719	0.000245231	0.00308188
101929384	SLC6A12-AS1	SLC6A12 antisense RNA 1	3.8511	1.11214	0.303299	3.66682	0.000245585	0.00308188
1462	VCAN	versican	225.668	0.721471	0.19682	3.66563	0.00024673	0.0030885
9312	KCNB2	potassium voltage-gated channel subfamily B member 2	56.699	-0.809848	0.220932	-3.6656	0.000246758	0.0030885
9961	MVP	major vault protein	282.073	0.839777	0.229181	3.66425	0.000248064	0.00310283
943	TNFRSF8	TNF receptor superfamily member 8	3.48637	1.21623	0.331942	3.66397	0.000248331	0.00310414
4821	NKX2-2	NK2 homeobox 2	82.2056	0.86731	0.236764	3.66319	0.000249096	0.00311166
2805	GOT1	glutamic-oxaloacetic transaminase 1	1896.22	-0.651988	0.178018	-3.66248	0.00024979	0.00311576
9144	SYNGR2	synaptogyrin 2	242.535	0.772207	0.210937	3.66084	0.000251392	0.00313218
1620	BRINP1	BMP/retinoic acid inducible neural specific 1	884.624	-0.645026	0.1763	-3.65869	0.000253509	0.00315635
1718	DHCR24	24-dehydrocholesterol reductase	1831.7	-0.729536	0.199504	-3.65674	0.000255446	0.00316621
84329	HVCN1	hydrogen voltage gated channel 1	41.5913	0.755898	0.206678	3.65737	0.000254812	0.00316621
100507057	MELTF-AS1	MELTF antisense RNA 1	51.8618	0.707978	0.193583	3.65723	0.000254951	0.00316621
51302	CYP39A1	cytochrome P450 family 39 subfamily A member 1	5.89152	1.09779	0.300283	3.65587	0.000256313	0.0031749
3249	HPN	hepsin	31.666	1.10821	0.303201	3.65504	0.000257143	0.00318106
54923	LIME1	Lck interacting transmembrane adaptor 1	118.4	0.804437	0.220164	3.6538	0.000258386	0.00319105
552900	BOLA2	bolA family member 2	11.4319	-0.786433	0.215249	-3.65359	0.000258598	0.00319105
5753	PTK6	protein tyrosine kinase 6	15.4857	0.954937	0.261442	3.65258	0.000259623	0.0031993
9764	KIAA0513	KIAA0513	2923.08	-0.652883	0.178754	-3.65241	0.000259787	0.0031993
85301	COL27A1	collagen type XXVII alpha 1 chain	118.02	0.707293	0.19365	3.65243	0.000259769	0.0031993
26065	LSM14A	LSM14A mRNA processing body assembly factor	9.48323	0.944206	0.258601	3.65121	0.000261005	0.00321224
732253	TDRG1	testis development related 1	14.1336	0.979414	0.268289	3.6506	0.000261627	0.00321577
4157	MC1R	melanocortin 1 receptor	65.2256	0.789319	0.216311	3.64899	0.000263271	0.00322975
57480	PLEKHG1	pleckstrin homology and RhoGEF domain containing G1	108.024	0.682606	0.187154	3.6473	0.000265011	0.00324883
55228	PNMA8A	PNMA family member 8A	1448.07	-0.587758	0.161181	-3.64658	0.000265758	0.00325192
404216	LINC01561	long intergenic non-protein coding RNA 1561	18.703	0.832868	0.228392	3.64666	0.00026567	0.00325192
375686	SPATC1	spermatogenesis and centriole associated 1	4.40244	0.930097	0.255109	3.64588	0.000266481	0.00325841
29899	GPSM2	G protein signaling modulator 2	68.8441	0.649233	0.178152	3.64426	0.000268157	0.00327084
119392	SFR1	SWI5 dependent homologous recombination repair protein 1	21.6195	0.739108	0.202844	3.64372	0.000268729	0.00327573
9829	DNAJC6	DnaJ heat shock protein family (Hsp40) member C6	1804.96	-0.624136	0.171378	-3.64187	0.000270662	0.00329299
4208	MEF2C	myocyte enhancer factor 2C	2747.43	-0.58575	0.160906	-3.64032	0.000272303	0.00330168
79776	ZFHX4	zinc finger homeobox 4	75.9779	0.757517	0.208097	3.64022	0.00027241	0.00330168
57586	SYT13	synaptotagmin 13	1329.56	-0.704636	0.193605	-3.63956	0.0002731	0.00330794
56936	CCDC177	coiled-coil domain containing 177	59.224	-0.740205	0.203388	-3.63937	0.000273306	0.00330835
84078	KBTBD7	kelch repeat and BTB domain containing 7	43.8544	-0.687487	0.188933	-3.63878	0.000273929	0.00330959
6556	SLC11A1	solute carrier family 11 member 1	154.925	1.20104	0.33017	3.63765	0.000275136	0.00331718
57495	NWD2	NACHT and WD repeat domain containing 2	208.757	-0.871978	0.239736	-3.63724	0.000275576	0.00331904
64112	MOAP1	modulator of apoptosis 1	7.91073	-1.0283	0.282741	-3.63692	0.000275923	0.00332113
55196	RESF1	retroelement silencing factor 1	86.5869	0.749137	0.206127	3.63434	0.000278695	0.00335028
3459	IFNGR1	interferon gamma receptor 1	235.23	0.640811	0.176375	3.63322	0.000279902	0.00335667
84871	AGBL4	ATP/GTP binding protein like 4	88.8604	-0.619089	0.170391	-3.63335	0.000279763	0.00335667
285512	FAM13A-AS1	FAM13A antisense RNA 1	18.4653	0.680819	0.187363	3.63368	0.000279403	0.00335667
11065	UBE2C	ubiquitin conjugating enzyme E2 C	5.79928	1.19866	0.329984	3.63248	0.00028071	0.00336396
284454	MIR23AHG	miR-23a/27a/24-2 cluster host gene	27.1378	0.920601	0.253498	3.6316	0.000281674	0.00337339
7471	WNT1	Wnt family member 1	15.9845	-0.676583	0.186316	-3.63138	0.000281912	0.00337413
4689	NCF4	neutrophil cytosolic factor 4	11.8202	0.983338	0.270868	3.63033	0.000283064	0.00337601
65260	COA7	cytochrome c oxidase assembly factor 7 (putative)	77.6839	-0.582618	0.160503	-3.62995	0.000283477	0.00337601
83849	SYT15	synaptotagmin 15	30.093	-0.70605	0.194516	-3.62979	0.000283655	0.00337601
56132	PCDHB3	protocadherin beta 3	14.0049	-0.696775	0.191988	-3.62927	0.000284227	0.00337861
57463	AMIGO1	adhesion molecule with Ig like domain 1	614.879	-0.625168	0.172278	-3.62883	0.000284711	0.00338227
79651	RHBDF2	rhomboid 5 homolog 2	106.401	0.9596	0.264463	3.62849	0.000285086	0.00338462
2915	GRM5	glutamate metabotropic receptor 5	118.507	-0.91769	0.252993	-3.62733	0.000286364	0.00339706
338799	LINC01089	long intergenic non-protein coding RNA 1089	132.401	0.761696	0.209994	3.62722	0.000286488	0.00339706
5364	PLXNB1	plexin B1	904.744	0.723095	0.199421	3.62598	0.000287871	0.00340702
112616	CMTM7	CKLF like MARVEL transmembrane domain containing 7	22.2854	0.909028	0.25072	3.62567	0.000288218	0.00340702
10763	NES	nestin	354.528	0.686615	0.189394	3.62533	0.000288588	0.00340929
121456	SLC9A7P1	solute carrier family 9 member 7 pseudogene 1	23.1864	-0.784829	0.216525	-3.62466	0.00028934	0.00341309
100996251	LRIG2-DT	LRIG2 divergent transcript	6.29276	0.758183	0.209447	3.61992	0.000294691	0.00346004
10379	IRF9	interferon regulatory factor 9	283.362	0.714233	0.197335	3.61939	0.000295296	0.0034629
4353	MPO	myeloperoxidase	17.1328	-0.721322	0.199377	-3.61789	0.00029702	0.00347886
92691	TMEM169	transmembrane protein 169	71.6561	-0.6072	0.167832	-3.61791	0.000296994	0.00347886
9758	FRMPD4	FERM and PDZ domain containing 4	417.211	-0.69984	0.193486	-3.617	0.000298036	0.00348224
6545	SLC7A4	solute carrier family 7 member 4	64.6755	-0.804929	0.222554	-3.61678	0.000298289	0.00348306
6252	RTN1	reticulon 1	6820.46	-0.663719	0.183553	-3.61595	0.000299244	0.00348996
929	CD14	CD14 molecule	218.348	1.04816	0.290136	3.61265	0.000303084	0.00352722
2831	NPBWR1	neuropeptides B and W receptor 1	9.53999	-1.08803	0.30118	-3.61257	0.000303178	0.00352722
23483	TGDS	TDP-glucose 4,6-dehydratase	26.4186	0.657876	0.182187	3.61098	0.000305037	0.00354242
729041	FAAHP1	fatty acid amide hydrolase pseudogene 1	5.35992	1.12403	0.311394	3.60968	0.000306572	0.00355594
91860	CALML4	calmodulin like 4	26.3764	0.656816	0.182014	3.6086	0.000307857	0.00356436
100507533	SOX21-AS1	SOX21 antisense divergent transcript 1	27.8023	0.835739	0.231641	3.6079	0.000308685	0.00357003
9126	SMC3	structural maintenance of chromosomes 3	143.374	0.592167	0.164153	3.60742	0.000309254	0.00357266
440926	H3P6	H3 histone pseudogene 6	25.9592	0.66568	0.184533	3.60737	0.000309319	0.00357266
1158	CKM	creatine kinase, M-type	1.39197	1.16693	0.323601	3.60606	0.000310878	0.00358634
101	ADAM8	ADAM metallopeptidase domain 8	41.669	0.839396	0.232801	3.60564	0.000311386	0.00359003
116842	LEAP2	liver enriched antimicrobial peptide 2	3.79823	0.980792	0.272059	3.60507	0.000312073	0.00359579
642658	SCX	scleraxis bHLH transcription factor	42.3087	0.797838	0.221368	3.60413	0.000313196	0.00360656
64115	VSIR	V-set immunoregulatory receptor	373.777	0.795551	0.220899	3.60142	0.000316488	0.00363354
79366	HMGN5	high mobility group nucleosome binding domain 5	36.1052	0.716183	0.198976	3.59934	0.000319023	0.00365158
79642	ARSJ	arylsulfatase family member J	13.4246	0.792896	0.220298	3.5992	0.000319203	0.00365158
10247	RIDA	reactive intermediate imine deaminase A homolog	207.586	0.682697	0.189883	3.59535	0.000323959	0.00368835
8318	CDC45	cell division cycle 45	5.54352	1.11063	0.308981	3.59451	0.000325008	0.0036959
114784	CSMD2	CUB and Sushi multiple domains 2	244.923	-0.670102	0.186449	-3.59403	0.000325599	0.00370043
401237	CASC15	cancer susceptibility 15	24.1066	-0.68114	0.189581	-3.59286	0.000327068	0.00371272
2904	GRIN2B	glutamate ionotropic receptor NMDA type subunit 2B	1484.13	-0.760898	0.211863	-3.59146	0.000328836	0.00372837
641	BLM	BLM RecQ like helicase	32.7275	0.718825	0.200195	3.59062	0.000329886	0.00373148
55273	TMEM100	transmembrane protein 100	25.1093	0.806016	0.224461	3.59089	0.000329547	0.00373148
22836	RHOBTB3	Rho related BTB domain containing 3	431.998	0.853916	0.237931	3.58893	0.000332041	0.00374696
5151	PDE8A	phosphodiesterase 8A	176.372	0.824424	0.229805	3.5875	0.00033387	0.00376095
56135	PCDHAC1	protocadherin alpha subfamily C, 1	14.1678	-1.01175	0.282039	-3.58728	0.000334142	0.0037618
5801	PTPRR	protein tyrosine phosphatase receptor type R	174.214	-0.678637	0.189221	-3.58648	0.000335167	0.00376572
11136	SLC7A9	solute carrier family 7 member 9	7.95392	1.06373	0.296583	3.58662	0.00033499	0.00376572
8927	BSN	bassoon presynaptic cytomatrix protein	2874.36	-0.740817	0.206647	-3.58493	0.000337163	0.00378468
1012	CDH13	cadherin 13	693.917	-0.669552	0.186922	-3.58199	0.000340985	0.00380972
55233	MOB1A	MOB kinase activator 1A	86.794	0.642377	0.179322	3.58226	0.000340639	0.00380972
8507	ENC1	ectodermal-neural cortex 1	9046.73	-0.765393	0.213689	-3.58181	0.000341226	0.00380977
124925	SEZ6	seizure related 6 homolog	536.785	-0.75606	0.211239	-3.57917	0.000344683	0.00383538
285696	BASP1-AS1	BASP1 antisense RNA 1	38.5799	-0.755392	0.211139	-3.57769	0.000346644	0.00385048
5365	PLXNB3	plexin B3	551.014	0.915543	0.256102	3.57492	0.000350337	0.00388475
100287387	LOC100287387	uncharacterized LOC100287387	36.8502	-0.948695	0.265496	-3.5733	0.000352514	0.0038976
9340	GLP2R	glucagon like peptide 2 receptor	40.1134	-1.04811	0.29337	-3.57268	0.000353353	0.00390462
54084	TSPEAR	thrombospondin type laminin G domain and EAR repeats	2.73806	1.05234	0.294594	3.57218	0.000354025	0.0039091
389941	C1QL3	complement C1q like 3	186.99	-0.955403	0.267496	-3.57165	0.000354739	0.00391316
3090	HIC1	HIC ZBTB transcriptional repressor 1	28.1372	0.801758	0.224504	3.57124	0.0003553	0.0039171
7408	VASP	vasodilator stimulated phosphoprotein	124.624	0.647578	0.18135	3.57087	0.000355799	0.00392034
631	BFSP1	beaded filament structural protein 1	32.3647	-0.617096	0.17284	-3.57033	0.000356535	0.00392393
92342	METTL18	methyltransferase like 18	17.0245	0.611004	0.171155	3.56989	0.000357136	0.00392829
8941	CDK5R2	cyclin dependent kinase 5 regulatory subunit 2	1284.93	-0.742257	0.207953	-3.56935	0.000357865	0.0039318
284293	HMSD	histocompatibility minor serpin domain containing	4.37596	1.0903	0.305505	3.56884	0.000358569	0.00393727
839	CASP6	caspase 6	19.9382	0.593375	0.166501	3.5638	0.000365525	0.00399227
220416	LRRC63	leucine rich repeat containing 63	6.43739	1.13228	0.317738	3.56355	0.000365872	0.00399227
162681	C18orf54	chromosome 18 open reading frame 54	16.7888	0.789103	0.221488	3.56274	0.000367009	0.00400012
161357	MDGA2	MAM domain containing glycosylphosphatidylinositol anchor 2	36.5856	-0.638263	0.179225	-3.56123	0.000369118	0.00401626
29948	OSGIN1	oxidative stress induced growth inhibitor 1	28.0566	0.776419	0.218149	3.55912	0.000372103	0.00403726
131177	FAM3D	FAM3 metabolism regulating signaling molecule D	1.26952	1.18093	0.33188	3.5583	0.000373269	0.00404305
408263	FNDC9	fibronectin type III domain containing 9	115.592	-0.720406	0.202453	-3.5584	0.000373127	0.00404305
4170	MCL1	MCL1 apoptosis regulator, BCL2 family member	634.516	0.6451	0.181532	3.55364	0.00037994	0.00410138
3430	IFI35	interferon induced protein 35	68.2569	0.811147	0.228466	3.5504	0.000384642	0.00414047
273	AMPH	amphiphysin	845.542	-0.652064	0.18367	-3.55018	0.000384966	0.00414163
335	APOA1	apolipoprotein A1	3.50925	1.00234	0.282415	3.54918	0.000386433	0.00415148
5129	CDK18	cyclin dependent kinase 18	709.748	0.981149	0.276429	3.54937	0.000386152	0.00415148
84839	RAX2	retina and anterior neural fold homeobox 2	1.40216	1.1454	0.322754	3.54882	0.000386956	0.00415371
79774	GRTP1	growth hormone regulated TBC protein 1	14.5552	0.746822	0.210507	3.54773	0.000388574	0.00416174
9715	FAM131B	family with sequence similarity 131 member B	1183.15	-0.688128	0.193991	-3.54721	0.000389335	0.00416524
123904	NRN1L	neuritin 1 like	10.2652	0.830314	0.23407	3.54729	0.000389215	0.00416524
4064	CD180	CD180 molecule	12.3408	1.13523	0.320068	3.54685	0.000389867	0.00416644
157285	PRAG1	PEAK1 related, kinase-activating pseudokinase 1	287.465	-0.620874	0.17505	-3.54684	0.000389883	0.00416644
10962	MLLT11	MLLT11 transcription factor 7 cofactor	1864.05	-0.624824	0.176247	-3.54516	0.000392375	0.00419073
730971	LINC02447	long intergenic non-protein coding RNA 2447	3.02287	0.953361	0.26894	3.54488	0.000392789	0.00419281
9744	ACAP1	ArfGAP with coiled-coil, ankyrin repeat and PH domains 1	22.743	0.605806	0.170947	3.54382	0.000394369	0.00420499
51754	TMEM8B	transmembrane protein 8B	576.469	-0.591677	0.167007	-3.54282	0.000395869	0.00421864
285180	RUFY4	RUN and FYVE domain containing 4	2.73861	1.12036	0.316266	3.54247	0.000396397	0.00422191
672	BRCA1	BRCA1 DNA repair associated	21.212	0.805797	0.227591	3.54055	0.000399296	0.00423271
1804	DPP6	dipeptidyl peptidase like 6	1840.95	-0.679201	0.191829	-3.54066	0.000399132	0.00423271
9467	SH3BP5	SH3 domain binding protein 5	98.8616	-0.688682	0.194491	-3.54095	0.00039869	0.00423271
23325	WASHC4	WASH complex subunit 4	146.393	0.654454	0.184849	3.54048	0.0003994	0.00423271
54762	GRAMD1C	GRAM domain containing 1C	92.8233	0.895406	0.25293	3.54013	0.000399935	0.00423604
2533	FYB1	FYN binding protein 1	41.136	1.06297	0.300313	3.53955	0.000400805	0.0042429
7444	VRK2	VRK serine/threonine kinase 2	17.2237	0.900934	0.254856	3.53507	0.000407663	0.00430124
102723566	LOC102723566	uncharacterized LOC102723566	15.6948	0.852217	0.241065	3.53522	0.000407442	0.00430124
1006	CDH8	cadherin 8	334.001	-0.701152	0.198355	-3.53483	0.000408038	0.00430283
401260	LINC00951	long intergenic non-protein coding RNA 951	29.0717	0.892051	0.252519	3.53261	0.000411484	0.00433677
26047	CNTNAP2	contactin associated protein 2	149.658	-1.04547	0.295963	-3.53244	0.000411747	0.00433716
341	APOC1	apolipoprotein C1	211.876	0.976592	0.276554	3.53128	0.000413549	0.00435135
28996	HIPK2	homeodomain interacting protein kinase 2	1322.24	0.729608	0.206658	3.53051	0.000414761	0.00435655
51751	HIGD1B	HIG1 hypoxia inducible domain family member 1B	40.5549	0.616007	0.174486	3.53041	0.00041492	0.00435655
90799	CEP95	centrosomal protein 95	128.604	0.634653	0.179769	3.53039	0.000414953	0.00435655
728739	LOC728739	programmed cell death 2 pseudogene	2.97076	-1.04412	0.295792	-3.52992	0.000415686	0.00436186
4487	MSX1	msh homeobox 1	74.0095	0.88073	0.249549	3.52928	0.000416694	0.00436535
57530	CGN	cingulin	43.0416	0.660851	0.187248	3.52927	0.000416703	0.00436535
54440	SASH3	SAM and SH3 domain containing 3	40.3562	0.967287	0.274274	3.52671	0.000420756	0.00439067
389289	ANXA2R	annexin A2 receptor	5.27614	0.924451	0.262203	3.52571	0.000422346	0.00440039
55970	GNG12	G protein subunit gamma 12	110.969	0.753117	0.213643	3.52512	0.00042329	0.00440543
200172	SLFNL1	schlafen like 1	5.00552	0.87693	0.248795	3.52471	0.000423943	0.00440984
347689	SOX2-OT	SOX2 overlapping transcript	583.699	0.941474	0.267187	3.52366	0.000425638	0.00442266
79778	MICALL2	MICAL like 2	339.023	0.612832	0.173942	3.52321	0.000426357	0.00442774
64344	HIF3A	hypoxia inducible factor 3 subunit alpha	208.055	0.979915	0.278169	3.52273	0.000427127	0.00443092
6646	SOAT1	sterol O-acyltransferase 1	80.2287	0.664272	0.188629	3.52157	0.000428998	0.00444552
1114	CHGB	chromogranin B	1315.81	-0.714449	0.202943	-3.52044	0.000430837	0.00445662
6934	TCF7L2	transcription factor 7 like 2	167.145	0.89884	0.255363	3.51986	0.00043178	0.00446227
8857	FCGBP	Fc fragment of IgG binding protein	116.274	1.10689	0.314668	3.51765	0.00043539	0.00448988
11184	MAP4K1	mitogen-activated protein kinase kinase kinase kinase 1	21.6667	0.651666	0.185308	3.51666	0.000437015	0.00450422
3696	ITGB8	integrin subunit beta 8	250.592	0.651012	0.185338	3.51256	0.000443815	0.00456448
219623	TMEM26	transmembrane protein 26	7.29966	0.896399	0.255194	3.51261	0.000443722	0.00456448
89848	FCHSD1	FCH and double SH3 domains 1	68.4641	0.685292	0.195118	3.5122	0.000444418	0.00456823
27445	PCLO	piccolo presynaptic cytomatrix protein	785.612	-0.622128	0.177181	-3.51125	0.000446001	0.00458027
11135	CDC42EP1	CDC42 effector protein 1	273.024	0.968992	0.276141	3.50905	0.000449711	0.00459799
9026	HIP1R	huntingtin interacting protein 1 related	990.375	0.585374	0.166827	3.50886	0.00045003	0.00459876
80183	RUBCNL	rubicon like autophagy enhancer	51.3115	0.602163	0.171706	3.50695	0.000453282	0.00462304
30813	VSX1	visual system homeobox 1	13.4294	0.708818	0.202196	3.5056	0.000455581	0.00464309
1230	CCR1	C-C motif chemokine receptor 1	28.0128	1.05733	0.301843	3.50292	0.000460191	0.0046802
1830	DSG3	desmoglein 3	7.47316	-1.11533	0.318416	-3.50274	0.000460504	0.0046802
5445	PON2	paraoxonase 2	648.718	0.741812	0.211797	3.50247	0.00046096	0.0046802
10346	TRIM22	tripartite motif containing 22	92.4575	0.853718	0.243756	3.50234	0.000461184	0.0046802
26507	CNNM1	cyclin and CBS domain divalent metal cation transport mediator 1	430.339	-0.604516	0.172609	-3.50222	0.000461403	0.0046802
92922	CCDC102A	coiled-coil domain containing 102A	14.48	0.759348	0.21682	3.50221	0.000461421	0.0046802
440307	TTLL13P	tubulin tyrosine ligase like 13, pseudogene	5.53147	0.723928	0.206728	3.50183	0.000462068	0.00468428
26227	PHGDH	phosphoglycerate dehydrogenase	616.711	0.715775	0.204421	3.50147	0.000462697	0.00468584
220136	CFAP53	cilia and flagella associated protein 53	9.03867	0.75278	0.21499	3.50146	0.000462711	0.00468584
100505812	CARD8-AS1	CARD8 antisense RNA 1	6.43214	0.872152	0.249238	3.49927	0.000466532	0.00471208
348013	TMEM255B	transmembrane protein 255B	25.2769	0.854386	0.244172	3.49911	0.000466808	0.00471237
1588	CYP19A1	cytochrome P450 family 19 subfamily A member 1	5.44301	1.15654	0.330568	3.49864	0.000467632	0.00471372
51228	GLTP	glycolipid transfer protein	246.721	0.738155	0.211014	3.49814	0.000468519	0.00471474
10368	CACNG3	calcium voltage-gated channel auxiliary subunit gamma 3	1025.71	-0.706452	0.202057	-3.4963	0.000471762	0.00473685
29128	UHRF1	ubiquitin like with PHD and ring finger domains 1	12.4701	1.00856	0.288464	3.49631	0.000471743	0.00473685
4081	MAB21L1	mab-21 like 1	6.30937	0.951303	0.272154	3.49546	0.000473239	0.00473923
10538	BATF	basic leucine zipper ATF-like transcription factor	6.10436	1.09832	0.314209	3.49551	0.000473157	0.00473923
2773	GNAI3	G protein subunit alpha i3	191.859	0.622806	0.178234	3.49432	0.000475275	0.00474398
83445	GSG1	germ cell associated 1	39.0056	-0.955456	0.273442	-3.49418	0.000475524	0.00474398
728715	LOC728715	ovostatin homolog 2	6.33657	0.976828	0.279575	3.49398	0.000475884	0.00474398
401172	LINC02145	long intergenic non-protein coding RNA 2145	4.1274	0.937837	0.2685	3.49288	0.000477846	0.00474883
26119	LDLRAP1	low density lipoprotein receptor adaptor protein 1	115.432	0.908569	0.260229	3.49142	0.000480459	0.00476972
7097	TLR2	toll like receptor 2	37.7907	1.0616	0.304223	3.48953	0.000483875	0.00479617
4511	TRNC	tRNA	4.96936	1.08336	0.310534	3.48869	0.000485394	0.00480799
84318	CCDC77	coiled-coil domain containing 77	28.5129	0.644949	0.184946	3.48724	0.000488033	0.00481992
284702	NA	NA	167.672	0.757827	0.217314	3.48724	0.000488031	0.00481992
64761	PARP12	poly(ADP-ribose) polymerase family member 12	60.0152	0.704995	0.202247	3.48581	0.000490645	0.00483824
101929798	PDE4DIPP4	PDE4DIP pseudogene 4	1.10144	1.15725	0.331979	3.48591	0.000490474	0.00483824
101927272	LOC101927272	uncharacterized LOC101927272	2.33637	1.04959	0.30127	3.4839	0.000494159	0.00486717
221035	REEP3	receptor accessory protein 3	121.061	0.663813	0.190652	3.4818	0.000498049	0.00489109
94240	EPSTI1	epithelial stromal interaction 1	27.6645	0.949432	0.272696	3.48166	0.000498325	0.0048913
79155	TNIP2	TNFAIP3 interacting protein 2	74.3336	0.645045	0.185277	3.48152	0.000498581	0.0048913
56479	KCNQ5	potassium voltage-gated channel subfamily Q member 5	560.198	-0.626689	0.180053	-3.48058	0.00050032	0.00490084
8900	CCNA1	cyclin A1	98.7628	-0.637391	0.183403	-3.47536	0.00051016	0.00496977
93587	TRMT10A	tRNA methyltransferase 10A	19.5073	0.592482	0.170482	3.47534	0.000510212	0.00496977
27019	DNAI1	dynein axonemal intermediate chain 1	12.2234	0.770472	0.221711	3.47513	0.000510614	0.00497115
4650	MYO9B	myosin IXB	517.094	0.642918	0.185052	3.47425	0.000512277	0.00498481
114798	SLITRK1	SLIT and NTRK like family member 1	399.375	-0.665035	0.191437	-3.47391	0.000512937	0.00498869
51560	RAB6B	RAB6B, member RAS oncogene family	4730.98	-0.645567	0.185916	-3.47235	0.000515917	0.00500497
285527	FRYL	FRY like transcription coactivator	264.788	0.592188	0.170589	3.47142	0.000517708	0.00501726
11149	BVES	blood vessel epicardial substance	24.7055	0.690143	0.198889	3.46999	0.000520473	0.0050294
503542	SPRN	shadow of prion protein	756.992	-0.708949	0.204326	-3.46969	0.000521061	0.0050294
100216546	LINC01004	long intergenic non-protein coding RNA 1004	73.4248	0.658533	0.189773	3.47011	0.00052025	0.0050294
80144	FRAS1	Fraser extracellular matrix complex subunit 1	220.671	-0.662184	0.190857	-3.46953	0.000521378	0.00502992
933	CD22	CD22 molecule	138.358	1.12979	0.325659	3.46925	0.000521907	0.00503248
9212	AURKB	aurora kinase B	2.89588	1.13635	0.327594	3.46878	0.000522825	0.0050388
23504	RIMBP2	RIMS binding protein 2	829.74	-0.667737	0.192632	-3.46638	0.000527518	0.00507646
79930	DOK3	docking protein 3	61.8965	0.638531	0.184207	3.46637	0.000527528	0.00507646
343637	RSPO4	R-spondin 4	21.4114	0.698843	0.20163	3.46596	0.000528334	0.00507911
54810	GIPC2	GIPC PDZ domain containing family member 2	34.4366	0.627808	0.181221	3.46433	0.000531561	0.00510084
2026	ENO2	enolase 2	6481.05	-0.616454	0.17796	-3.464	0.000532207	0.00510098
128854	TSPY26P	testis specific protein Y-linked 26, pseudogene	22.2738	-0.693518	0.200204	-3.46406	0.000532086	0.00510098
100130894	VAC14-AS1	VAC14 antisense RNA 1	26.0423	0.935633	0.270115	3.46384	0.000532529	0.00510151
9725	TMEM63A	transmembrane protein 63A	388.897	1.00499	0.290154	3.46364	0.000532915	0.00510266
124540	MSI2	musashi RNA binding protein 2	488.921	0.64907	0.187408	3.4634	0.000533404	0.0051048
10797	MTHFD2	methylenetetrahydrofolate dehydrogenase (NADP+ dependent) 2, methenyltetrahydrofolate cyclohydrolase	47.2183	0.864323	0.249648	3.46216	0.000535849	0.00512052
105373057	LOC105373057	DNA-directed RNA polymerase II subunit RPB1-like	9.8123	-0.836957	0.241761	-3.46192	0.000536332	0.00512257
29941	PKN3	protein kinase N3	50.724	0.80876	0.23377	3.45964	0.000540895	0.00514818
441108	IRF1-AS1	IRF1 antisense RNA 1	21.3542	0.586828	0.169721	3.4576	0.000545	0.00516927
1543	CYP1A1	cytochrome P450 family 1 subfamily A member 1	18.4166	-1.05947	0.306533	-3.45629	0.000547669	0.00518042
5507	PPP1R3C	protein phosphatase 1 regulatory subunit 3C	225.774	0.797568	0.230746	3.45648	0.000547278	0.00518042
400591	C17orf102	chromosome 17 open reading frame 102	24.1396	-0.747141	0.216181	-3.45609	0.000548069	0.00518042
55530	SVOP	SV2 related protein	1414.92	-0.763117	0.220847	-3.45541	0.000549451	0.00518836
57863	CADM3	cell adhesion molecule 3	2489.55	-0.659881	0.190983	-3.45518	0.00054993	0.00519032
54498	SMOX	spermine oxidase	321	0.644338	0.186494	3.455	0.000550303	0.00519128
5396	PRRX1	paired related homeobox 1	87.7998	0.75006	0.217136	3.45434	0.000551643	0.00520136
6383	SDC2	syndecan 2	270.457	0.739218	0.214036	3.45371	0.000552936	0.00520586
6303	SAT1	spermidine/spermine N1-acetyltransferase 1	960.186	0.654225	0.189435	3.45356	0.000553239	0.00520615
338596	ST8SIA6	ST8 alpha-N-acetyl-neuraminide alpha-2,8-sialyltransferase 6	32.8276	0.88208	0.255455	3.45297	0.000554447	0.00520878
7352	UCP3	uncoupling protein 3	15.0314	0.74523	0.215844	3.45263	0.000555141	0.00521125
1358	CPA2	carboxypeptidase A2	1.44421	1.13747	0.329543	3.45166	0.00055715	0.0052209
101928596	LOC101928596	uncharacterized LOC101928596	47.8192	-0.792277	0.229538	-3.45162	0.000557234	0.0052209
3709	ITPR2	inositol 1,4,5-trisphosphate receptor type 2	215.335	0.695781	0.201652	3.45041	0.000559744	0.00523905
6285	S100B	S100 calcium binding protein B	1463.09	0.763591	0.221322	3.45014	0.000560298	0.00524167
7409	VAV1	vav guanine nucleotide exchange factor 1	34.7769	0.816454	0.236667	3.4498	0.000561008	0.00524575
828	CAPS	calcyphosine	96.4272	0.698666	0.202541	3.4495	0.000561634	0.00524773
79957	PAQR6	progestin and adipoQ receptor family member 6	1968.12	0.949752	0.275451	3.44799	0.000564779	0.00526815
115019	SLC26A9	solute carrier family 26 member 9	7.1968	0.998946	0.289761	3.44748	0.000565842	0.0052755
84283	TMEM79	transmembrane protein 79	40.0057	0.680215	0.197351	3.44673	0.000567418	0.00528762
94121	SYTL4	synaptotagmin like 4	51.4914	0.861428	0.250021	3.44542	0.000570181	0.00530304
100507303	SNHG19	small nucleolar RNA host gene 19	45.3333	0.656959	0.190724	3.44455	0.000572012	0.00531749
8520	HAT1	histone acetyltransferase 1	77.2618	0.603128	0.175175	3.443	0.000575293	0.00533187
22995	CEP152	centrosomal protein 152	16.0458	0.88704	0.257632	3.44305	0.00057519	0.00533187
285150	FLJ33534	uncharacterized LOC285150	48.2681	-0.720104	0.209156	-3.4429	0.000575508	0.00533187
57520	HECW2	HECT, C2 and WW domain containing E3 ubiquitin protein ligase 2	124.841	-0.636325	0.184843	-3.44251	0.000576346	0.00533448
55916	NXT2	nuclear transport factor 2 like export factor 2	23.6951	0.709788	0.206241	3.44155	0.000578395	0.00534827
3293	HSD17B3	hydroxysteroid 17-beta dehydrogenase 3	18.4001	1.1152	0.324084	3.44109	0.000579372	0.00535422
5996	RGS1	regulator of G protein signaling 1	147.871	1.13395	0.32958	3.44059	0.000580437	0.00535422
10791	VAMP5	vesicle associated membrane protein 5	119.639	0.634104	0.184358	3.43953	0.000582718	0.00537268
2044	EPHA5	EPH receptor A5	307.535	-0.776937	0.225894	-3.43938	0.000583046	0.00537311
147912	SIX5	SIX homeobox 5	42.1462	0.799246	0.232459	3.43822	0.000585557	0.00539366
100289019	SLC25A25-AS1	SLC25A25 antisense RNA 1	60.1856	0.606498	0.176407	3.43805	0.000585913	0.00539435
6586	SLIT3	slit guidance ligand 3	301.878	-0.611018	0.177766	-3.43719	0.000587772	0.00540626
27128	CYTH4	cytohesin 4	74.0824	0.838148	0.243879	3.43674	0.000588754	0.0054127
5286	PIK3C2A	phosphatidylinositol-4-phosphate 3-kinase catalytic subunit type 2 alpha	253.53	0.663813	0.193165	3.43651	0.000589264	0.00541479
2697	GJA1	gap junction protein alpha 1	1529.15	0.961954	0.279953	3.43612	0.00059011	0.00541996
339483	MTMR9LP	myotubularin related protein 9 like, pseudogene	54.9362	0.758841	0.220872	3.43566	0.000591114	0.00542658
202500	TCTE1	t-complex-associated-testis-expressed 1	12.2515	-0.609804	0.177509	-3.43534	0.000591808	0.00542774
6543	SLC8A2	solute carrier family 8 member A2	1918.86	-0.72825	0.212014	-3.43491	0.000592742	0.00543204
51747	LUC7L3	LUC7 like 3 pre-mRNA splicing factor	1039.82	0.583906	0.170005	3.43463	0.000593356	0.00543413
132228	LSMEM2	leucine rich single-pass membrane protein 2	8.8581	0.903662	0.26327	3.43245	0.000598154	0.00546239
7349	UCN	urocortin	17.7249	0.797007	0.232306	3.43084	0.000601708	0.00548961
3099	HK2	hexokinase 2	57.439	1.00133	0.291976	3.42949	0.000604718	0.00551208
57282	SLC4A10	solute carrier family 4 member 10	770.868	-0.599067	0.174687	-3.42938	0.000604968	0.00551208
5864	RAB3A	RAB3A, member RAS oncogene family	3310.38	-0.657313	0.191702	-3.42882	0.000606209	0.00552016
29984	RHOD	ras homolog family member D	7.68466	0.970583	0.283169	3.42757	0.000609008	0.00553249
93349	SP140L	SP140 nuclear body protein like	19.1505	0.850421	0.248149	3.42706	0.000610159	0.00553507
11095	ADAMTS8	ADAM metallopeptidase with thrombospondin type 1 motif 8	225.639	-0.69891	0.20395	-3.42687	0.000610579	0.00553627
4124	MAN2A1	mannosidase alpha class 2A member 1	204.651	0.67875	0.198129	3.42579	0.000613008	0.00555566
11031	RAB31	RAB31, member RAS oncogene family	727.187	0.675168	0.197129	3.42501	0.00061477	0.00556645
23493	HEY2	hes related family bHLH transcription factor with YRPW motif 2	38.4784	0.75093	0.219258	3.42487	0.000615099	0.00556671
489	ATP2A3	ATPase sarcoplasmic/endoplasmic reticulum Ca2+ transporting 3	77.413	1.00216	0.292675	3.42413	0.000616767	0.00557652
10320	IKZF1	IKAROS family zinc finger 1	24.2669	0.927668	0.270972	3.42349	0.000618235	0.00558189
55254	TMEM39A	transmembrane protein 39A	48.7292	0.58065	0.169675	3.42214	0.00062131	0.00559592
22895	RPH3A	rabphilin 3A	3175.96	-0.72945	0.213173	-3.42187	0.000621929	0.00559677
399744	LINC00999	long intergenic non-protein coding RNA 999	34.0559	0.673335	0.196814	3.42118	0.000623491	0.00560293
105371910	LOC105371910	uncharacterized LOC105371910	3.35656	0.992399	0.290075	3.42119	0.000623487	0.00560293
85300	ATCAY	ATCAY kinesin light chain interacting caytaxin	2595.68	-0.637541	0.186385	-3.42056	0.000624913	0.00561307
51059	FAM135B	family with sequence similarity 135 member B	191.778	-0.584013	0.170749	-3.4203	0.00062551	0.00561318
23657	SLC7A11	solute carrier family 7 member 11	253.201	0.862086	0.252222	3.41797	0.000630902	0.00565161
165140	OXER1	oxoeicosanoid receptor 1	6.11101	0.785119	0.22972	3.41772	0.000631491	0.0056536
79677	SMC6	structural maintenance of chromosomes 6	88.6499	0.635025	0.185825	3.41732	0.000632409	0.00565653
284427	SLC25A41	solute carrier family 25 member 41	41.2929	0.728036	0.213116	3.41615	0.000635135	0.00567826
10732	TCFL5	transcription factor like 5	212.942	0.639125	0.18722	3.41376	0.000640723	0.00572287
55365	TMEM176A	transmembrane protein 176A	72.1821	0.847204	0.248194	3.41348	0.000641398	0.00572623
137970	UNC5D	unc-5 netrin receptor D	211.554	-0.607169	0.177938	-3.41225	0.000644285	0.00574933
23040	MYT1L	myelin transcription factor 1 like	1214.58	-0.593295	0.17391	-3.41151	0.000646049	0.00575707
27071	DAPP1	dual adaptor of phosphotyrosine and 3-phosphoinositides 1	4.15765	1.07238	0.314382	3.41108	0.000647066	0.00576341
56147	PCDHA1	protocadherin alpha 1	20.5206	-0.702607	0.206059	-3.40974	0.00065024	0.00578629
55357	TBC1D2	TBC1 domain family member 2	96.2428	0.77761	0.228085	3.4093	0.000651308	0.0057931
7224	TRPC5	transient receptor potential cation channel subfamily C member 5	21.5293	-0.906305	0.265892	-3.40854	0.000653106	0.0058037
60484	HAPLN2	hyaluronan and proteoglycan link protein 2	360.094	1.09767	0.322056	3.40831	0.000653657	0.00580471
460	ASTN1	astrotactin 1	1519.39	-0.649538	0.190706	-3.40596	0.000659315	0.00584225
55151	TMEM38B	transmembrane protein 38B	36.0594	0.642902	0.188773	3.40569	0.000659981	0.00584225
101929718	LOC101929718	uncharacterized LOC101929718	11.4934	0.876268	0.257302	3.4056	0.00066019	0.00584225
286333	FAM225A	family with sequence similarity 225 member A	3.84032	1.1083	0.325466	3.40528	0.000660974	0.00584427
10095	ARPC1B	actin related protein 2/3 complex subunit 1B	202.567	0.685143	0.201211	3.4051	0.000661397	0.00584483
63898	SH2D4A	SH2 domain containing 4A	9.32005	0.758528	0.222837	3.40397	0.000664152	0.00586107
4784	NFIX	nuclear factor I X	1066.7	-0.600902	0.176538	-3.40382	0.000664516	0.00586151
64859	NABP1	nucleic acid binding protein 1	24.5694	0.883642	0.259727	3.4022	0.000668457	0.00589092
814	CAMK4	calcium/calmodulin dependent protein kinase IV	120.014	-0.778952	0.229076	-3.40041	0.000672843	0.00591867
4828	NMB	neuromedin B	30.7452	0.644474	0.189584	3.39942	0.000675294	0.00592739
23046	KIF21B	kinesin family member 21B	1981.88	-0.796898	0.234493	-3.39839	0.000677841	0.00594352
85444	LRRCC1	leucine rich repeat and coiled-coil centrosomal protein 1	50.7028	0.693655	0.204141	3.39792	0.000678999	0.00595095
84002	B3GNT5	UDP-GlcNAc:betaGal beta-1,3-N-acetylglucosaminyltransferase 5	25.3441	0.820467	0.241537	3.39685	0.000681656	0.0059715
695	BTK	Bruton tyrosine kinase	20.4979	0.904638	0.266362	3.39627	0.000683104	0.00597825
59283	CACNG8	calcium voltage-gated channel auxiliary subunit gamma 8	1136.01	-0.591225	0.174154	-3.39483	0.000686715	0.00599662
101928592	LOC101928592	zinc finger protein OZF-like	9.94692	0.706132	0.208066	3.39378	0.000689352	0.00601416
286042	FAM86B3P	family with sequence similarity 86, member A pseudogene	14.8089	-0.658223	0.193983	-3.3932	0.000690807	0.00602411
8718	TNFRSF25	TNF receptor superfamily member 25	252.956	0.791665	0.233399	3.3919	0.000694103	0.00604142
27031	NPHP3	nephrocystin 3	33.9845	0.850061	0.250676	3.39108	0.000696183	0.00605033
81621	KAZALD1	Kazal type serine peptidase inhibitor domain 1	25.9573	-0.711587	0.209845	-3.39102	0.000696341	0.00605033
144165	PRICKLE1	prickle planar cell polarity protein 1	269.428	-0.608718	0.179544	-3.39036	0.00069801	0.00605933
760	CA2	carbonic anhydrase 2	293.968	0.648532	0.191321	3.38975	0.000699555	0.00606401
3351	HTR1B	5-hydroxytryptamine receptor 1B	12.1312	-0.767774	0.226534	-3.38922	0.000700916	0.0060708
54149	C21orf91	chromosome 21 open reading frame 91	62.9707	0.935629	0.276076	3.38902	0.000701418	0.0060724
3987	LIMS1	LIM zinc finger domain containing 1	86.2062	0.769274	0.227009	3.38873	0.000702162	0.0060761
101927728	LINC01476	long intergenic non-protein coding RNA 1476	18.6153	-0.87763	0.25904	-3.38801	0.000704022	0.00608636
11063	SOX30	SRY-box transcription factor 30	7.08158	-0.867069	0.256123	-3.38537	0.000710832	0.00612345
149428	BNIPL	BCL2 interacting protein like	4.43476	0.947547	0.27994	3.38482	0.000712247	0.00613289
57526	PCDH19	protocadherin 19	339.952	-0.740898	0.218913	-3.38444	0.000713243	0.0061387
348980	HCN1	hyperpolarization activated cyclic nucleotide gated potassium channel 1	393.503	-0.641007	0.189445	-3.38361	0.000715406	0.00615178
85315	PAQR8	progestin and adipoQ receptor family member 8	720.77	0.635662	0.188049	3.3803	0.000724071	0.00622071
27180	SIGLEC9	sialic acid binding Ig like lectin 9	15.7605	1.11198	0.329007	3.3798	0.000725399	0.00622932
4018	LPA	lipoprotein(a)	6.06822	-0.831349	0.246046	-3.37884	0.000727936	0.0062483
85363	TRIM5	tripartite motif containing 5	24.8694	0.777564	0.230153	3.37847	0.000728914	0.0062539
285220	EPHA6	EPH receptor A6	34.7466	-0.863884	0.255998	-3.37457	0.000739321	0.00632901
130589	GALM	galactose mutarotase	36.4631	0.756032	0.224064	3.37419	0.000740345	0.00633222
1427	CRYGS	crystallin gamma S	16.7149	0.717759	0.212748	3.37376	0.00074149	0.00633572
4549	RNR1	s-rRNA	47225.4	0.63527	0.18831	3.37354	0.00074209	0.00633572
4734	NEDD4	NEDD4 E3 ubiquitin protein ligase	25.9804	0.862256	0.255568	3.37388	0.000741159	0.00633572
4747	NEFL	neurofilament light	4594.26	-0.74009	0.219376	-3.37362	0.000741873	0.00633572
55619	DOCK10	dedicator of cytokinesis 10	203.486	0.692282	0.205224	3.37331	0.000742711	0.0063382
1428	CRYM	crystallin mu	1215.27	-0.766727	0.227323	-3.37285	0.000743935	0.00634582
8801	SUCLG2	succinate-CoA ligase GDP-forming subunit beta	99.5286	0.711014	0.210892	3.37147	0.000747694	0.00636371
576	ADGRB2	adhesion G protein-coupled receptor B2	3478.11	-0.583569	0.173107	-3.37114	0.000748575	0.00636837
1789	DNMT3B	DNA methyltransferase 3 beta	15.3218	0.671296	0.199167	3.37052	0.000750254	0.006373
2359	FPR3	formyl peptide receptor 3	8.66329	1.11691	0.331379	3.3705	0.00075033	0.006373
6284	S100A13	S100 calcium binding protein A13	394.334	0.63693	0.189008	3.36985	0.000752101	0.006373
8309	ACOX2	acyl-CoA oxidase 2	29.0221	0.698019	0.207104	3.37037	0.000750662	0.006373
9088	PKMYT1	protein kinase, membrane associated tyrosine/threonine 1	9.39526	0.829821	0.246187	3.3707	0.000749775	0.006373
253962	CACNA1G-AS1	CACNA1G antisense RNA 1	15.2409	-0.926482	0.274928	-3.36991	0.000751923	0.006373
100507398	INTS6-AS1	INTS6 antisense RNA 1	8.79019	0.765545	0.227203	3.36943	0.000753235	0.00637968
348	APOE	apolipoprotein E	4065.09	0.784967	0.233008	3.36884	0.00075485	0.00639053
90459	ERI1	exoribonuclease 1	38.9804	0.613042	0.181983	3.36867	0.00075532	0.00639169
343702	XKR7	XK related 7	10.3002	-0.935813	0.277868	-3.36783	0.000757614	0.00640826
51330	TNFRSF12A	TNF receptor superfamily member 12A	30.3577	1.03139	0.306498	3.36508	0.000765228	0.0064584
54769	DIRAS2	DIRAS family GTPase 2	1807.66	-0.751076	0.22322	-3.36473	0.000766187	0.00646364
84301	DDI2	DNA damage inducible 1 homolog 2	9.42866	-0.846283	0.251552	-3.36425	0.000767515	0.006472
2634	GBP2	guanylate binding protein 2	72.5309	0.974251	0.289655	3.36349	0.000769629	0.00648127
55800	SCN3B	sodium voltage-gated channel beta subunit 3	2686.62	-0.749221	0.222809	-3.36262	0.00077206	0.00649317
1945	EFNA4	ephrin A4	6.80645	0.889088	0.26448	3.36165	0.000774779	0.00650746
54209	TREM2	triggering receptor expressed on myeloid cells 2	66.5573	0.856462	0.254795	3.36138	0.00077554	0.006511
5790	PTPRCAP	protein tyrosine phosphatase receptor type C associated protein	19.6693	0.745387	0.221818	3.36035	0.00077843	0.00652097
100132057	PDE4DIPP6	PDE4DIP pseudogene 6	12.2423	0.642966	0.191491	3.35768	0.000786007	0.00657869
101929185	LOC101929185	uncharacterized LOC101929185	34.7257	0.805215	0.239826	3.3575	0.000786519	0.0065801
6281	S100A10	S100 calcium binding protein A10	105.293	0.68907	0.205281	3.35672	0.000788729	0.0065957
100129464	LINC01546	long intergenic non-protein coding RNA 1546	3.12812	1.02069	0.304109	3.35634	0.000789805	0.00660182
11342	RNF13	ring finger protein 13	323.192	0.629651	0.18762	3.35599	0.000790804	0.00660728
339105	PRSS53	serine protease 53	74.5904	0.616963	0.183913	3.35465	0.000794662	0.00662559
401190	RGS7BP	regulator of G protein signaling 7 binding protein	304.317	-0.793013	0.236418	-3.35428	0.000795717	0.00662559
84886	C1orf198	chromosome 1 open reading frame 198	465.546	0.677526	0.202057	3.35315	0.000798974	0.00663407
768206	PRCD	photoreceptor disc component	38.115	0.861318	0.257071	3.35051	0.000806625	0.00667828
1244	ABCC2	ATP binding cassette subfamily C member 2	2.89297	0.935385	0.279422	3.34758	0.00081521	0.00671963
3399	ID3	inhibitor of DNA binding 3, HLH protein	246.179	0.699823	0.209052	3.3476	0.000815139	0.00671963
4155	MBP	myelin basic protein	42414.9	1.1037	0.329687	3.34774	0.000814746	0.00671963
7306	TYRP1	tyrosinase related protein 1	17.4143	-0.890222	0.265947	-3.34737	0.000815829	0.00671963
55092	TMEM51	transmembrane protein 51	46.8599	0.592602	0.177019	3.34767	0.000814928	0.00671963
100861519	GDNF-AS1	GDNF antisense RNA 1	8.08448	0.899427	0.268612	3.34843	0.000812722	0.00671963
80332	ADAM33	ADAM metallopeptidase domain 33	161.12	0.71869	0.2148	3.34586	0.000820281	0.00673016
3936	LCP1	lymphocyte cytosolic protein 1	129.176	0.97125	0.290336	3.34526	0.000822059	0.00673041
481	ATP1B1	ATPase Na+/K+ transporting subunit beta 1	2962.7	-0.655383	0.195988	-3.34399	0.00082582	0.00675809
2934	GSN	gelsolin	1410.33	0.716684	0.214383	3.34301	0.000828747	0.00677358
8906	AP1G2	adaptor related protein complex 1 subunit gamma 2	411.846	0.80318	0.240255	3.34304	0.00082867	0.00677358
374946	DRAXIN	dorsal inhibitory axon guidance protein	10.3422	-1.0099	0.302109	-3.34285	0.000829223	0.00677458
118611	C10orf90	chromosome 10 open reading frame 90	37.8857	0.925805	0.27725	3.33924	0.000840067	0.00683475
5341	PLEK	pleckstrin	44.2363	0.880413	0.263763	3.33789	0.000844178	0.00685581
6094	ROM1	retinal outer segment membrane protein 1	114.525	0.795921	0.238445	3.33797	0.000843943	0.00685581
9568	GABBR2	gamma-aminobutyric acid type B receptor subunit 2	2484.22	-0.689811	0.206682	-3.33755	0.000845216	0.00686054
80005	DOCK5	dedicator of cytokinesis 5	108.195	0.990964	0.296966	3.33696	0.000846986	0.00686406
387856	CCDC184	coiled-coil domain containing 184	528.779	-0.747909	0.224188	-3.33608	0.000849677	0.00688296
5473	PPBP	pro-platelet basic protein	2.17361	1.03315	0.309828	3.3346	0.000854227	0.00691105
25861	WHRN	whirlin	198.388	0.731684	0.21953	3.33296	0.000859272	0.00694372
55766	H2AJ	H2A.J histone	66.8301	0.67282	0.20187	3.33293	0.000859353	0.00694372
80336	PABPC1L	poly(A) binding protein cytoplasmic 1 like	39.8037	0.699924	0.209998	3.33301	0.000859121	0.00694372
55726	INTS13	integrator complex subunit 13	65.4878	0.595493	0.178713	3.33212	0.000861871	0.00695233
400410	ST20	suppressor of tumorigenicity 20	10.7559	0.683246	0.205047	3.33214	0.0008618	0.00695233
7003	TEAD1	TEA domain transcription factor 1	175.733	0.639063	0.191855	3.33098	0.000865423	0.00697217
50509	COL5A3	collagen type V alpha 3 chain	995.107	0.668642	0.200755	3.33064	0.000866458	0.00697757
114801	TMEM200A	transmembrane protein 200A	51.365	-0.82069	0.246485	-3.32958	0.000869774	0.00699545
114787	GPRIN1	G protein regulated inducer of neurite outgrowth 1	690.226	-0.641315	0.192672	-3.32853	0.000873062	0.00700718
8001	GLRA3	glycine receptor alpha 3	33.4544	-0.88547	0.26622	-3.32609	0.000880749	0.00706
825	CAPN3	calpain 3	301.93	0.985813	0.296479	3.32506	0.000883981	0.00707686
90874	ZNF697	zinc finger protein 697	75.2787	-0.672728	0.202315	-3.32515	0.000883705	0.00707686
653390	RRN3P2	RRN3 pseudogene 2	7.57466	0.790087	0.237649	3.3246	0.000885445	0.0070769
10203	CALCRL	calcitonin receptor like receptor	64.5283	0.809853	0.243947	3.3198	0.000900829	0.00717889
965	CD58	CD58 molecule	17.7187	0.734448	0.221245	3.31962	0.000901406	0.0071805
79006	METRN	meteorin, glial cell differentiation regulator	624.206	0.702864	0.211808	3.3184	0.000905338	0.00719984
60681	FKBP10	FKBP prolyl isomerase 10	190.537	0.619177	0.186637	3.31754	0.000908149	0.0072192
101927532	LINC01736	long intergenic non-protein coding RNA 1736	13.0874	0.881677	0.265903	3.31578	0.000913865	0.00725259
55020	TTC38	tetratricopeptide repeat domain 38	71.0919	0.599298	0.180781	3.31506	0.000916236	0.00726539
60436	TGIF2	TGFB induced factor homeobox 2	29.9776	0.609133	0.183746	3.31509	0.000916139	0.00726539
4343	MOV10	Mov10 RISC complex RNA helicase	158.372	0.620132	0.187074	3.3149	0.000916763	0.00726656
101929371	PARAL1	PPARG activating RBM14 associated lncRNA 1	3.21029	0.84967	0.25634	3.31462	0.000917681	0.00727083
130612	TMEM198	transmembrane protein 198	245.272	-0.584281	0.176316	-3.31382	0.000920306	0.0072856
684959	SNORA25	small nucleolar RNA, H/ACA box 25	9.48354	0.873324	0.263708	3.31171	0.000927291	0.00732575
126119	JOSD2	Josephin domain containing 2	152.599	0.605128	0.182804	3.31026	0.000932096	0.00735157
64318	NOC3L	NOC3 like DNA replication regulator	41.0477	0.597106	0.180424	3.30946	0.000934758	0.00736348
11145	PLAAT3	phospholipase A and acyltransferase 3	383.587	0.816151	0.246667	3.30872	0.000937238	0.00737391
6615	SNAI1	snail family transcriptional repressor 1	18.1864	0.864582	0.261485	3.30644	0.000944907	0.00741597
83596	BCL2L12	BCL2 like 12	11.77	0.749179	0.226597	3.30621	0.000945661	0.00741885
79901	CYBRD1	cytochrome b reductase 1	216.566	0.765698	0.23164	3.30555	0.000947902	0.0074273
387804	VSTM5	V-set and transmembrane domain containing 5	7.16404	-0.776684	0.234963	-3.30556	0.000947883	0.0074273
159195	USP54	ubiquitin specific peptidase 54	455.412	0.619059	0.187332	3.30462	0.000951067	0.00744296
338657	CENATAC	centrosomal AT-AC splicing factor	95.0663	0.627969	0.190116	3.30308	0.000956275	0.00747089
8851	CDK5R1	cyclin dependent kinase 5 regulatory subunit 1	2113.55	-0.620488	0.187884	-3.30251	0.000958222	0.00747757
11326	VSIG4	V-set and immunoglobulin domain containing 4	142.946	1.08194	0.327703	3.30159	0.000961371	0.00749603
332	BIRC5	baculoviral IAP repeat containing 5	9.36173	1.04024	0.315243	3.29982	0.000967485	0.0075345
84519	ACRBP	acrosin binding protein	5.29032	0.821566	0.248968	3.29989	0.000967228	0.0075345
6616	SNAP25	synaptosome associated protein 25	14507.1	-0.583521	0.17689	-3.29878	0.000971074	0.00755432
6855	SYP	synaptophysin	7762.05	-0.68678	0.208185	-3.2989	0.000970647	0.00755432
3777	KCNK3	potassium two pore domain channel subfamily K member 3	334.821	-0.652381	0.197797	-3.29824	0.000972932	0.00755923
90134	KCNH7	potassium voltage-gated channel subfamily H member 7	17.4712	-0.91647	0.277869	-3.29821	0.000973029	0.00755923
79660	PPP1R3B	protein phosphatase 1 regulatory subunit 3B	33.7982	0.889052	0.269579	3.29792	0.000974028	0.00756302
83604	TMEM47	transmembrane protein 47	315.587	0.587104	0.178097	3.29655	0.000978814	0.00758945
79927	FAM110D	family with sequence similarity 110 member D	17.4907	0.711885	0.215991	3.2959	0.000981076	0.00760324
9051	PSTPIP1	proline-serine-threonine phosphatase interacting protein 1	13.2003	0.680134	0.20641	3.29506	0.000984002	0.00760712
202151	RANBP3L	RAN binding protein 3 like	160.278	0.937499	0.284525	3.29496	0.000984357	0.00760712
100272228	LINC00894	long intergenic non-protein coding RNA 894	22.5254	0.686373	0.208305	3.29504	0.000984075	0.00760712
83875	BCO2	beta-carotene oxygenase 2	36.4729	0.610072	0.1852	3.29412	0.000987298	0.00762062
10870	HCST	hematopoietic cell signal transducer	22.1774	0.758882	0.230499	3.29234	0.000993568	0.00766593
64131	XYLT1	xylosyltransferase 1	392.714	-0.60674	0.184346	-3.29131	0.000997207	0.00768472
942	CD86	CD86 molecule	21.0921	0.912124	0.277197	3.29053	0.001	0.00770006
80162	PGGHG	protein-glucosylgalactosylhydroxylysine glucosidase	124.673	0.77693	0.236172	3.28968	0.00100302	0.00771092
8483	CILP	cartilage intermediate layer protein	3.54663	0.886333	0.269475	3.28912	0.00100502	0.00772317
56144	PCDHA4	protocadherin alpha 4	11.5611	-0.862719	0.262359	-3.28831	0.0010079	0.00773911
91351	DDX60L	DExD/H-box 60 like	34.8332	0.94988	0.288876	3.2882	0.00100831	0.00773914
56934	CA10	carbonic anhydrase 10	803.203	-0.683847	0.208026	-3.28732	0.00101147	0.00775713
339965	CCDC158	coiled-coil domain containing 158	14.1074	-0.604339	0.18393	-3.2857	0.00101729	0.0077956
8477	GPR65	G protein-coupled receptor 65	7.8776	1.05419	0.320862	3.28551	0.00101799	0.00779781
6939	TCF15	transcription factor 15	6.48817	0.832361	0.253491	3.28359	0.00102492	0.0078329
101101773	LINC00609	long intergenic non-protein coding RNA 609	2.54509	1.07507	0.327387	3.28379	0.00102422	0.0078329
1630	DCC	DCC netrin 1 receptor	90.4323	-0.611337	0.186321	-3.28109	0.00103408	0.00787817
3067	HDC	histidine decarboxylase	8.52924	-0.986883	0.300749	-3.28142	0.00103287	0.00787817
90592	ZNF700	zinc finger protein 700	46.7587	0.635889	0.193869	3.28	0.00103809	0.00789803
5798	PTPRN	protein tyrosine phosphatase receptor type N	2745.31	-0.6569	0.200338	-3.27896	0.00104192	0.00791773
57168	ASPHD2	aspartate beta-hydroxylase domain containing 2	152.079	-0.605659	0.184746	-3.27832	0.00104425	0.0079292
8123	PWAR5	Prader Willi/Angelman region RNA 5	23.7581	-0.720853	0.2199	-3.2781	0.00104509	0.0079321
4885	NPTX2	neuronal pentraxin 2	720.392	-0.819741	0.250103	-3.27761	0.00104691	0.00793996
4745	NELL1	neural EGFL like 1	253.862	-0.813576	0.248233	-3.27747	0.00104743	0.00794075
219527	LRRC55	leucine rich repeat containing 55	78.6269	-0.773231	0.235943	-3.27719	0.00104845	0.00794531
3818	KLKB1	kallikrein B1	25.4774	0.834443	0.254634	3.27703	0.00104904	0.00794662
9900	SV2A	synaptic vesicle glycoprotein 2A	3392.42	-0.584559	0.178406	-3.27656	0.00105078	0.00795355
26011	TENM4	teneurin transmembrane protein 4	323.95	-0.588423	0.17964	-3.27557	0.00105451	0.00797224
57053	CHRNA10	cholinergic receptor nicotinic alpha 10 subunit	8.55344	0.707161	0.215897	3.27546	0.00105492	0.00797224
2668	GDNF	glial cell derived neurotrophic factor	3.98652	0.956823	0.292235	3.27416	0.00105976	0.00799621
149483	CCDC17	coiled-coil domain containing 17	6.70072	0.868171	0.265154	3.27422	0.00105954	0.00799621
5872	RAB13	RAB13, member RAS oncogene family	134.875	0.75975	0.232094	3.27345	0.00106241	0.00801309
29108	PYCARD	PYD and CARD domain containing	17.3006	0.760134	0.23223	3.2732	0.00106339	0.00801729
140707	BRI3BP	BRI3 binding protein	18.8547	-0.674797	0.2062	-3.27253	0.00106588	0.00802346
55714	TENM3	teneurin transmembrane protein 3	407.602	-0.693551	0.211948	-3.27226	0.0010669	0.00802798
101929637	NTM-AS1	NTM antisense RNA 1	16.1415	1.0289	0.314516	3.27137	0.00107027	0.00803852
27303	RBMS3	RNA binding motif single stranded interacting protein 3	54.5126	0.643489	0.196723	3.27105	0.0010715	0.00804361
567	B2M	beta-2-microglobulin	248.909	0.740389	0.226374	3.27064	0.00107305	0.00805206
1128	CHRM1	cholinergic receptor muscarinic 1	948.734	-0.628059	0.192047	-3.27034	0.0010742	0.00805207
7805	LAPTM5	lysosomal protein transmembrane 5	470.225	0.866153	0.264854	3.27031	0.0010743	0.00805207
2215	FCGR3B	Fc fragment of IgG receptor IIIb	5.44158	1.06833	0.326765	3.26941	0.00107771	0.00806963
6657	SOX2	SRY-box transcription factor 2	439.523	0.799515	0.244555	3.26927	0.00107827	0.00806963
85450	ITPRIP	inositol 1,4,5-trisphosphate receptor interacting protein	75.4066	0.674908	0.206495	3.2684	0.00108158	0.0080907
100506679	TTLL1-AS1	TTLL1 antisense RNA 1	10.0632	-0.580972	0.177782	-3.26788	0.00108355	0.00809601
221	ALDH3B1	aldehyde dehydrogenase 3 family member B1	28.5641	0.71202	0.217937	3.26709	0.0010866	0.00810615
1075	CTSC	cathepsin C	106.12	0.812998	0.248916	3.26616	0.00109018	0.00811643
5890	RAD51B	RAD51 paralog B	10.6337	0.652897	0.199903	3.26607	0.00109053	0.00811643
55531	ELMOD1	ELMO domain containing 1	760.333	-0.60164	0.184203	-3.26618	0.00109007	0.00811643
79635	CCDC121	coiled-coil domain containing 121	15.9972	0.618091	0.189254	3.26593	0.00109107	0.00811731
5623	PSPN	persephin	3.86016	0.995171	0.304821	3.26477	0.00109552	0.00814407
758	MPPED1	metallophosphoesterase domain containing 1	1130.74	-0.681206	0.208686	-3.26426	0.00109751	0.00815055
29119	CTNNA3	catenin alpha 3	46.5911	1.03378	0.316699	3.26422	0.00109766	0.00815055
25830	SULT4A1	sulfotransferase family 4A member 1	2262.64	-0.634404	0.194426	-3.26296	0.00110255	0.00818367
9540	TP53I3	tumor protein p53 inducible protein 3	32.9138	0.711876	0.21818	3.26279	0.00110322	0.00818545
128272	ARHGEF19	Rho guanine nucleotide exchange factor 19	14.3482	0.79146	0.242598	3.26244	0.00110458	0.0081924
65997	RASL11B	RAS like family 11 member B	174.554	-0.698894	0.214422	-3.25943	0.00111636	0.00825737
148808	MFSD4A	major facilitator superfamily domain containing 4A	1071.06	-0.629622	0.193199	-3.25893	0.00111832	0.00826546
23586	DDX58	DExD/H-box helicase 58	61.0766	0.643844	0.197626	3.25789	0.00112243	0.00827984
80008	TMEM156	transmembrane protein 156	6.65856	0.887553	0.272531	3.25671	0.00112713	0.00830812
7546	ZIC2	Zic family member 2	96.4838	0.722841	0.221986	3.25625	0.00112895	0.00831539
10912	GADD45G	growth arrest and DNA damage inducible gamma	66.189	0.714074	0.21937	3.25511	0.00113348	0.00833893
4007	PRICKLE3	prickle planar cell polarity protein 3	15.3971	0.69411	0.213312	3.25396	0.00113808	0.0083663
283870	BRICD5	BRICHOS domain containing 5	105.859	0.631738	0.194265	3.25194	0.00114621	0.00840994
27036	SIGLEC7	sialic acid binding Ig like lectin 7	4.43106	1.07242	0.329871	3.25104	0.00114982	0.00842675
81793	TLR10	toll like receptor 10	10.8907	0.876795	0.269755	3.25034	0.00115267	0.00843409
340146	SLC35D3	solute carrier family 35 member D3	2.50498	1.06009	0.326155	3.25025	0.00115303	0.00843409
143	PARP4	poly(ADP-ribose) polymerase family member 4	74.3074	0.622385	0.191499	3.25007	0.00115377	0.00843634
22909	FAN1	FANCD2 and FANCI associated nuclease 1	14.0817	0.816783	0.25145	3.24829	0.001161	0.00847298
101929082	LINC01333	long intergenic non-protein coding RNA 1333	1.3796	-1.02537	0.31569	-3.24803	0.00116207	0.00847757
284723	SLC25A34	solute carrier family 25 member 34	45.5132	0.620495	0.191059	3.24767	0.00116355	0.00848517
26576	SRPK3	SRSF protein kinase 3	30.4521	0.680737	0.209721	3.24592	0.00117071	0.00852114
84837	ARHGAP5-AS1	ARHGAP5 antisense RNA 1 (head to head)	30.5859	0.640736	0.197409	3.24572	0.00117154	0.00852393
10716	TBR1	T-box brain transcription factor 1	314.661	-0.858467	0.264528	-3.24528	0.00117337	0.00852918
1132	CHRM4	cholinergic receptor muscarinic 4	86.4595	-0.75717	0.233377	-3.24441	0.00117694	0.00854371
9170	LPAR2	lysophosphatidic acid receptor 2	47.8916	0.643364	0.198424	3.24238	0.00118536	0.00859186
4921	DDR2	discoidin domain receptor tyrosine kinase 2	104.567	0.722395	0.222807	3.24224	0.00118594	0.00859282
27094	KCNMB3	potassium calcium-activated channel subfamily M regulatory beta subunit 3	7.46966	0.76911	0.237355	3.24033	0.0011939	0.00864066
1016	CDH18	cadherin 18	160.946	-0.620044	0.191372	-3.23999	0.00119534	0.00864779
8822	FGF17	fibroblast growth factor 17	189.239	0.777836	0.240215	3.23808	0.00120338	0.00868955
102724508	THCAT158	thyroid cancer-associated transcript 158	1.39236	1.0389	0.32091	3.23734	0.00120649	0.00870875
6239	RREB1	ras responsive element binding protein 1	42.4809	0.720275	0.222566	3.23623	0.00121119	0.00873939
2791	GNG11	G protein subunit gamma 11	126.566	0.594275	0.183822	3.23289	0.00122545	0.00881285
5347	PLK1	polo like kinase 1	34.796	0.59723	0.184737	3.23287	0.00122552	0.00881285
56145	PCDHA3	protocadherin alpha 3	13.0327	-0.775321	0.239847	-3.23256	0.00122686	0.00881921
154141	MBOAT1	membrane bound O-acyltransferase domain containing 1	14.6735	0.808578	0.250284	3.23065	0.0012351	0.00886181
22797	TFEC	transcription factor EC	12.197	1.00661	0.311641	3.23004	0.00123774	0.00887744
393	ARHGAP4	Rho GTPase activating protein 4	149.185	0.667499	0.206676	3.22969	0.00123926	0.00888287
58498	MYL7	myosin light chain 7	7.13439	0.84461	0.261526	3.22954	0.00123989	0.00888287
83988	NCALD	neurocalcin delta	1923.73	-0.625836	0.193782	-3.22959	0.00123967	0.00888287
10408	MYCNOS	MYCN opposite strand	3.77125	-0.863681	0.267458	-3.22922	0.00124127	0.0088894
1535	CYBA	cytochrome b-245 alpha chain	127.921	0.785711	0.243356	3.22865	0.00124376	0.00890057
219287	AMER2	APC membrane recruitment protein 2	613.442	0.658937	0.204103	3.22845	0.00124463	0.00890058
129530	LYG1	lysozyme g1	6.44952	0.692603	0.214799	3.22442	0.00126228	0.0090129
117583	PARD3B	par-3 family cell polarity regulator beta	40.6545	0.708571	0.219822	3.22338	0.00126688	0.00904243
8618	CADPS	calcium dependent secretion activator	1017.68	-0.603854	0.187375	-3.22269	0.00126992	0.00906069
58473	PLEKHB1	pleckstrin homology domain containing B1	3038.62	0.741242	0.230096	3.22145	0.00127545	0.00908856
402635	GRIFIN	galectin-related inter-fiber protein	0.952509	-1.04712	0.32504	-3.22153	0.0012751	0.00908856
54518	APBB1IP	amyloid beta precursor protein binding family B member 1 interacting protein	60.4508	0.855881	0.265779	3.22027	0.00128069	0.00911381
407026	MIR29C	microRNA 29c	9.91752	0.919328	0.285477	3.22032	0.00128048	0.00911381
64077	LHPP	phospholysine phosphohistidine inorganic pyrophosphate phosphatase	530.649	0.76449	0.237411	3.22012	0.00128139	0.00911539
80059	LRRTM4	leucine rich repeat transmembrane neuronal 4	186.443	-0.622337	0.193329	-3.21906	0.00128612	0.00914566
54502	RBM47	RNA binding motif protein 47	12.5735	1.01092	0.314257	3.21686	0.00129602	0.00920918
9636	ISG15	ISG15 ubiquitin like modifier	224.46	0.872486	0.271404	3.21471	0.00130578	0.00924423
84674	CARD6	caspase recruitment domain family member 6	14.5342	0.773907	0.240766	3.21435	0.0013074	0.00924799
3084	NRG1	neuregulin 1	78.1534	-0.78171	0.243326	-3.21261	0.00131535	0.00928114
9641	IKBKE	inhibitor of nuclear factor kappa B kinase subunit epsilon	28.0283	0.733148	0.228204	3.21269	0.001315	0.00928114
3384	ICAM2	intercellular adhesion molecule 2	40.6273	0.666419	0.207451	3.21241	0.00131625	0.00928405
64092	SAMSN1	SAM domain, SH3 domain and nuclear localization signals 1	24.8733	0.916901	0.285452	3.2121	0.00131767	0.00928722
54443	ANLN	anillin actin binding protein	242.516	0.999476	0.311216	3.21152	0.00132033	0.00929913
23075	SWAP70	switching B cell complex subunit SWAP70	178.008	0.604204	0.188175	3.21087	0.00132334	0.0093169
9849	ZNF518A	zinc finger protein 518A	140.661	0.607946	0.189368	3.2104	0.0013255	0.00932865
7318	UBA7	ubiquitin like modifier activating enzyme 7	124.989	0.666414	0.207629	3.20964	0.00132903	0.00934285
221481	ARMC12	armadillo repeat containing 12	8.57496	0.807698	0.251687	3.20913	0.00133137	0.00934285
9499	MYOT	myotilin	12.0224	0.819212	0.255378	3.20784	0.00133734	0.00937295
399947	C11orf87	chromosome 11 open reading frame 87	727.147	-0.638519	0.199077	-3.2074	0.00133943	0.00937845
55796	MBNL3	muscleblind like splicing regulator 3	13.2577	0.812891	0.253455	3.20724	0.00134015	0.00938007
6373	CXCL11	C-X-C motif chemokine ligand 11	14.6659	1.021	0.318402	3.20663	0.00134299	0.00939121
677	ZFP36L1	ZFP36 ring finger protein like 1	691.159	0.677717	0.21141	3.2057	0.00134733	0.00940966
4605	MYBL2	MYB proto-oncogene like 2	5.7456	1.06219	0.331401	3.20514	0.00134997	0.00941198
81849	ST6GALNAC5	ST6 N-acetylgalactosaminide alpha-2,6-sialyltransferase 5	252.057	-0.614044	0.19164	-3.20415	0.00135461	0.00943986
5383	PMS2P5	PMS1 homolog 2, mismatch repair system component pseudogene 5	17.5024	-0.628794	0.196255	-3.20396	0.00135551	0.00944269
3101	HK3	hexokinase 3	28.0598	0.896705	0.279918	3.20345	0.0013579	0.0094525
100132526	FGD5P1	FYVE, RhoGEF and PH domain containing 5 pseudogene 1	3.45093	-0.842092	0.26293	-3.20272	0.00136134	0.00946957
