# Supplementary material for: Epigenetic Gene-Regulatory Loci in Alu Elements Associated with Autism Susceptibility in the Prefrontal Cortex of ASD
Source: Int J Mol Sci. 2023 Apr 19;24(8):7518. doi: 10.3390/ijms24087518 (PMC10139202; doi:10.3390/ijms24087518)
Supplement: Supplementary file 1 [file ijms-24-07518-s001.zip › Table S4.xlsx]

## Sheet: DEAlu vs DEGs
Transcript_id	log2(FC)_DETE	SYMBOL	GENENAME	log2(FC)_DEG	Type	R_All	R_Ctrl	R_ASD	BH-P-value ALL	BH-P-value CTRL	BH-P-value ASD
AluY	1.0569	IFIT3	interferon induced protein with tetratricopeptide repeats 3	1.03189	exon	0.964913	0.875562	0.981287	9.08823e-22	2.0858e-06	3.05454e-13
AluSp	1.17959	IL18	interleukin 18	1.12541	exon	0.953453	0.885052	0.961698	8.47181e-20	1.11173e-06	1.23439e-10
AluSz	1.05252	CCDC87	coiled-coil domain containing 87	-0.867092	50kb	-0.255975	-0.241606	0.395004	0.180494	0.412251	0.142355
AluSx1	1.16109	PUS7L	pseudouridine synthase 7 like	0.642638	exon	0.260316	0.0463933	0.179161	0.172196	0.890346	0.560196
AluJb	1.46249	IFI44L	interferon induced protein 44 like	1.22998	exon	0.949482	0.918099	0.958686	3.55317e-19	6.87464e-08	2.23764e-10
AluSz	-1.18482	NPTXR	neuronal pentraxin receptor	-0.8436	exon	0.937619	0.969995	0.871548	1.33846e-17	1.70574e-11	2.6757e-06
AluSx	-1.06341	THRIL	TNF and HNRNPL related immunoregulatory long non-coding RNA	-0.88641	50kb	0.926258	0.870843	0.934172	1.99422e-16	2.79869e-06	1.11204e-08
AluSq2	1.32182	PLIN3	perilipin 3	0.883638	exon	0.923664	0.860969	0.932353	3.49764e-16	5.05495e-06	1.39801e-08
AluSg	1.374	HAVCR2	hepatitis A virus cellular receptor 2	0.942236	exon	0.920412	0.765904	0.954317	6.94502e-16	0.000295471	5.27867e-10
AluSx1	1.38501	XAF1	XIAP associated factor 1	1.05871	exon	0.916635	0.919036	0.884179	1.52481e-15	6.22581e-08	1.18762e-06
AluSc	1.08597	RERG	RAS like estrogen regulated growth inhibitor	0.829328	Intron	0.256369	0.173129	0.0380296	0.179863	0.574618	0.913153
AluSq2	-1.04008	RERG	RAS like estrogen regulated growth inhibitor	0.829328	50kb	-0.185433	0.066772	0.0798712	0.354651	0.843477	0.807944
AluSp	1.34135	PLXDC2	plexin domain containing 2	0.721861	Intron	0.294898	-0.228662	0.141539	0.114058	0.443114	0.655176
AluSg	1.08867	SNAP23	synaptosome associated protein 23	0.846703	exon	0.911514	0.75451	0.940818	4.20008e-15	0.000418953	4.54101e-09
AluJb	1.31473	ORAI1	ORAI calcium release-activated calcium modulator 1	0.619353	Intron	0.256121	0.143491	0.147718	0.180202	0.649512	0.639068
AluJb	1.52395	ORAI1	ORAI calcium release-activated calcium modulator 1	0.619353	Intron	0.330074	-0.110652	0.293109	0.0713214	0.733455	0.306963
AluJb	-1.00128	PNMA2	PNMA family member 2	-0.652394	exon	0.897853	0.86018	0.86074	5.99255e-14	5.28596e-06	5.1199e-06
AluJo	1.09938	CFLAR	CASP8 and FADD like apoptosis regulator	0.744663	exon	0.88944	0.94028	0.820187	2.35189e-13	4.85606e-09	3.95779e-05
AluJo	-1.13574	SCN3B	sodium voltage-gated channel beta subunit 3	-0.749221	exon	0.884225	0.968823	0.780154	5.25572e-13	2.27907e-11	0.000186472
AluSz	-1.24179	SCN3B	sodium voltage-gated channel beta subunit 3	-0.749221	exon	0.883359	0.962522	0.784268	5.97133e-13	1.04179e-10	0.000162137
AluSx	-1.06341	INKA2	inka box actin regulator 2	-0.747562	exon	0.876863	0.938738	0.721124	1.48532e-12	5.99898e-09	0.00106891
AluSq	-1.18308	SYT13	synaptotagmin 13	-0.704636	exon	0.871829	0.902227	0.796132	2.98084e-12	2.98389e-07	0.000105
AluSp	1.25055	CD72	CD72 molecule	0.855112	50kb	0.246115	0.141073	-0.0652896	0.201524	0.656475	0.846883
AluSc	-1.04	CAMK1D	calcium/calmodulin dependent protein kinase ID	-0.620059	exon	0.853681	0.875399	0.756505	2.61583e-11	2.08787e-06	0.000394166
AluSx	1.19272	NOD2	nucleotide binding oligomerization domain containing 2	1.08032	50kb	0.215074	-0.0843259	-0.0384826	0.273868	0.796421	0.911742
AluSz	-1.18482	HECW1	HECT, C2 and WW domain containing E3 ubiquitin protein ligase 1	-1.00407	50kb	0.848778	0.636105	0.881821	4.42645e-11	0.00663481	1.39497e-06
AluJo	1.26137	RTKN	rhotekin	0.94167	50kb	0.252483	-0.200462	0.13405	0.188167	0.508447	0.673586
AluSp	1.17797	AHSA2P	activator of HSP90 ATPase homolog 2, pseudogene	0.88567	50kb	0.256646	-0.224508	0.140924	0.179253	0.451557	0.656829
AluY	1.87305	SPP1	secreted phosphoprotein 1	1.55831	Intron	0.842323	0.322446	0.878367	8.92456e-11	0.251171	1.74807e-06
AluJb	1.46249	IFI44	interferon induced protein 44	1.07342	50kb	0.841633	0.70321	0.858006	9.60665e-11	0.00165404	5.97419e-06
AluSp	1.34783	NAALAD2	N-acetylated alpha-linked acidic dipeptidase 2	0.593846	Intron	0.188724	-0.0688107	0.142277	0.34514	0.838637	0.653093
AluSz	-1.24179	RPH3A	rabphilin 3A	-0.72945	Intron	0.839543	0.714468	0.79351	1.18273e-10	0.0012615	0.00011628
AluSz	1.19301	ZDHHC20	zinc finger DHHC-type palmitoyltransferase 20	0.584085	Intron	0.169806	0.0178134	-0.235955	0.402814	0.958027	0.425248
AluSx1	1.09008	C1QTNF6	C1q and TNF related 6	0.900408	Intron	0.839009	0.50507	0.882543	1.21692e-10	0.0461573	1.32917e-06
AluSx1	1.09008	C1QTNF6	C1q and TNF related 6	0.900408	exon	0.839009	0.50507	0.882543	1.22482e-10	0.0461803	1.33227e-06
AluY	1.41718	NRXN3	neurexin 3	-0.716282	Intron	-0.280455	-0.15729	0.00283821	0.135419	0.615031	0.994226
AluSx	-1.03243	KCNB1	potassium voltage-gated channel subfamily B member 1	-0.73819	exon	0.838749	0.920594	0.716978	1.24565e-10	5.3288e-08	0.00118652
AluSg4	1.8096	PLIN2	perilipin 2	1.1777	Intron	0.837679	0.575483	0.881173	1.38909e-10	0.0180546	1.45544e-06
AluSx3	1.36297	MS4A7	membrane spanning 4-domains A7	1.24667	exon	0.836845	0.315702	0.916515	1.50758e-10	0.262995	8.01529e-08
AluSz	-1.18482	XYLT1	xylosyltransferase 1	-0.60674	Intron	0.829418	0.857855	0.711441	3.15792e-10	6.01945e-06	0.00135514
AluSq2	1.32182	ATP8A2	ATPase phospholipid transporting 8A2	-0.639851	Intron	-0.828923	-0.704572	-0.813185	3.27338e-10	0.00160319	5.36646e-05
AluJb	1.41314	IKZF1	IKAROS family zinc finger 1	0.927668	50kb	0.828965	0.659602	0.856296	3.27745e-10	0.00422769	6.5842e-06
AluSp	1.08609	TMC6	transmembrane channel like 6	0.916171	exon	0.821586	0.640336	0.853685	6.53452e-10	0.0061356	7.62875e-06
AluJr4	1.17413	NFATC4	nuclear factor of activated T cells 4	0.753382	50kb	0.330057	0.289823	0.0389271	0.0713094	0.313884	0.910361
AluSp	1.523	EMP3	epithelial membrane protein 3	0.837266	50kb	0.193639	-0.297303	0.11916	0.331691	0.298987	0.711544
AluSz	1.48205	LAT	linker for activation of T cells	0.757399	50kb	0.296954	-0.318679	0.300962	0.111191	0.25806	0.291933
AluSg	-1.23688	TRPC5	transient receptor potential cation channel subfamily C member 5	-0.906305	Intron	0.820532	0.808445	0.71919	7.19975e-10	6.54591e-05	0.00112073
AluY	1.47188	SPP1	secreted phosphoprotein 1	1.55831	Intron	0.817688	0.49568	0.858814	9.25022e-10	0.05204	5.72114e-06
AluSc	1.13565	SLC7A7	solute carrier family 7 member 7	1.01682	Intron	0.257843	0.088947	0.100595	0.176746	0.78446	0.756918
AluSx	1.26887	HPS5	HPS5 biogenesis of lysosomal organelles complex 2 subunit 2	0.626543	50kb	0.156829	-0.10172	-0.165932	0.445678	0.75415	0.593071
AluSx1	1.13875	BRCA1	BRCA1 DNA repair associated	0.805797	exon	0.816092	0.564251	0.872891	1.06786e-09	0.0214065	2.46048e-06
AluY	1.11497	CFLAR	CASP8 and FADD like apoptosis regulator	0.744663	exon	0.807271	0.742253	0.733479	2.32506e-09	0.00059882	0.000771666
AluSz	1.33468	STK17B	serine/threonine kinase 17b	1.19076	exon	0.806976	0.456258	0.862935	2.37941e-09	0.0800037	4.52133e-06
AluSz	1.40481	ZNF850	zinc finger protein 850	0.770741	50kb	0.28695	-0.109183	0.0677216	0.125257	0.737646	0.841213
AluJb	1.13472	GRAMD2B	GRAM domain containing 2B	0.914555	Intron	0.800582	0.738035	0.723307	4.04374e-09	0.000677322	0.00100953
AluSz	1.79288	PLIN2	perilipin 2	1.1777	50kb	0.800003	0.466884	0.879669	4.22431e-09	0.0713468	1.60448e-06
AluSx3	1.02352	RIMKLA	ribosomal modification protein rimK like family member A	-0.693587	50kb	-0.261744	-0.18867	0.0179344	0.169344	0.536195	0.95781
AluSz	1.30891	FRMD4B	FERM domain containing 4B	0.961552	50kb	0.0944612	-0.191719	-0.168341	0.66394	0.530306	0.586455
AluSq	1.52176	IFI30	IFI30 lysosomal thiol reductase	1.55654	Intron	0.798389	-0.190661	0.897011	4.75911e-09	0.532013	4.53782e-07
AluSz	1.07491	NELL2	neural EGFL like 2	-0.750218	50kb	-0.275332	0.054486	-0.0242593	0.144315	0.871077	0.944239
AluSq2	1.02583	PTOV1-AS2	PTOV1 antisense RNA 2	1.04135	50kb	0.797364	0.608681	0.796888	5.17029e-09	0.0107866	0.000101965
AluSq2	1.32182	PRKY	protein kinase Y-linked (pseudogene)	0.756697	Intron	0.139867	-0.453179	0.138855	0.501646	0.0826244	0.66074
AluSp	1.13983	PARP14	poly(ADP-ribose) polymerase family member 14	1.02198	exon	0.79642	0.253922	0.906324	5.55193e-09	0.386297	2.10082e-07
AluSz	1.26286	CPM	carboxypeptidase M	0.89194	exon	0.795234	0.535059	0.832024	6.06329e-09	0.0320051	2.29908e-05
AluSx	1.57136	GNG5	G protein subunit gamma 5	0.803302	50kb	0.791213	0.762354	0.754993	8.52508e-09	0.000331011	0.000412505
AluJr	1.16795	RNF135	ring finger protein 135	0.756625	exon	0.788144	0.661589	0.779262	1.08094e-08	0.00407582	0.000192065
AluSg4	1.22849	BCAR3	BCAR3 adaptor protein, NSP family member	0.688639	Intron	0.315966	0.00939497	0.157366	0.0866305	0.978863	0.61509
AluSg4	1.22849	BCAR3	BCAR3 adaptor protein, NSP family member	0.688639	50kb	0.315966	0.00939497	0.157366	0.0866685	0.978655	0.614929
AluJr	1.20495	LINC01061	long intergenic non-protein coding RNA 1061	0.824742	50kb	0.785822	0.557831	0.780315	1.29315e-08	0.0234581	0.000185789
AluSz6	-1.04064	GRIN2A	glutamate ionotropic receptor NMDA type subunit 2A	-0.872937	Intron	0.785571	0.600395	0.709173	1.31545e-08	0.0124236	0.00143581
AluSz6	1.27151	PIK3AP1	phosphoinositide-3-kinase adaptor protein 1	1.09813	50kb	0.240153	-0.425408	0.232269	0.214309	0.108407	0.434067
AluSx	1.16358	PIK3AP1	phosphoinositide-3-kinase adaptor protein 1	1.09813	50kb	0.141136	-0.290857	0.0297983	0.497938	0.311686	0.930821
AluJb	1.41314	RNF135	ring finger protein 135	0.756625	50kb	0.77712	0.620166	0.793	2.47581e-08	0.0088419	0.000118619
AluSx	1.16956	MDM4	MDM4 regulator of p53	0.585909	exon	0.772162	0.514637	0.820499	3.49238e-08	0.0415498	3.91042e-05
AluSg7	1.31001	HMOX1	heme oxygenase 1	1.75616	Intron	0.771945	-0.114372	0.860387	3.52723e-08	0.724764	5.2268e-06
AluJb	1.42969	TMC6	transmembrane channel like 6	0.916171	exon	0.767998	0.426924	0.809262	4.64952e-08	0.106926	6.34474e-05
AluSx	1.18871	GDPD3	glycerophosphodiester phosphodiesterase domain containing 3	1.13612	Intron	0.76105	0.555413	0.74507	7.4217e-08	0.0242049	0.000554383
AluY	1.28838	PCDHGA7	protocadherin gamma subfamily A, 7	-0.703561	Intron	-0.168608	0.319055	-0.045537	0.406656	0.257393	0.89221
AluSz	1.09003	ZNF621	zinc finger protein 621	0.679974	CDS	0.755896	0.596302	0.700728	1.03655e-07	0.0132582	0.00175146
AluSz	1.09003	ZNF621	zinc finger protein 621	0.679974	Intron	0.755896	0.596302	0.700728	1.03972e-07	0.0132497	0.00174986
AluSx1	1.10732	CFLAR	CASP8 and FADD like apoptosis regulator	0.744663	exon	0.755907	0.565937	0.748918	1.04203e-07	0.0208808	0.000496474
AluSx1	1.10732	CFLAR	CASP8 and FADD like apoptosis regulator	0.744663	Intron	0.755907	0.565937	0.748918	1.04524e-07	0.020893	0.000497027
AluSc8	1.2446	CPM	carboxypeptidase M	0.89194	exon	0.747587	0.455864	0.805884	1.77877e-07	0.0803284	7.22862e-05
AluSq2	1.07568	ATAD3C	ATPase family AAA domain containing 3C	1.28064	exon	0.74699	0.270053	0.877647	1.84271e-07	0.35102	1.82716e-06
AluY	1.03713	CXCL10	C-X-C motif chemokine ligand 10	1.19293	50kb	0.189436	0.0925415	0.0619505	0.343331	0.776156	0.854243
AluJo	1.26137	CAPN5	calpain 5	-0.587776	50kb	-0.330472	0.0255669	-0.149092	0.0710329	0.940658	0.635437
AluSx	1.41219	SPAG5	sperm associated antigen 5	0.675302	50kb	0.740324	0.121807	0.843111	2.77496e-07	0.704222	1.33062e-05
AluSx3	1.36297	MS4A14	membrane spanning 4-domains A14	1.36607	50kb	0.73859	0.205399	0.806895	3.07979e-07	0.497164	6.94863e-05
AluSp	1.16564	TST	thiosulfate sulfurtransferase	0.628139	50kb	0.339628	0.482895	-0.0967414	0.0621361	0.0598458	0.765837
AluSg7	1.31001	BNIP2	BCL2 interacting protein 2	0.766727	50kb	0.721446	0.477493	0.741893	8.16354e-07	0.0636194	0.000605231
AluSx1	1.17839	SMG1P7	SMG1 pseudogene 7	0.907481	50kb	0.3198	-0.314207	0.427019	0.0823764	0.265677	0.106853
AluSc	-1.04	CDH18	cadherin 18	-0.620044	Intron	0.720259	0.199892	0.766876	8.69493e-07	0.509568	0.000287955
AluY	1.07654	DOCK1	dedicator of cytokinesis 1	0.765753	Intron	0.719751	0.507427	0.707398	8.92598e-07	0.0450387	0.00149816
AluJr	1.04452	PTPRO	protein tyrosine phosphatase receptor type O	-0.607378	Intron	-0.066212	-0.143563	0.361182	0.765927	0.649426	0.189692
AluSq2	1.10865	NPIPB6	nuclear pore complex interacting protein family member B6	1.42538	stop_codon	0.709813	-0.0757859	0.86224	1.53159e-06	0.818864	4.6841e-06
AluJr	1.04452	PTPRO	protein tyrosine phosphatase receptor type O	-0.607378	50kb	-0.066212	-0.143563	0.361182	0.766109	0.649591	0.189622
AluYk3	1.31129	RNF135	ring finger protein 135	0.756625	50kb	0.707744	0.443879	0.734735	1.70839e-06	0.0904946	0.000743376
AluJo	1.4688	MVP	major vault protein	0.839777	50kb	0.330924	-0.140377	0.224755	0.0705826	0.657744	0.451198
AluYj4	1.13687	ATP9A	ATPase phospholipid transporting 9A (putative)	-0.727281	Intron	-0.707689	-0.256835	-0.714949	1.70998e-06	0.380102	0.00124649
AluJo	-1.13574	CEP95	centrosomal protein 95	0.634653	50kb	-0.707466	-0.728958	-0.616223	1.72444e-06	0.000872298	0.00949486
AluJb	1.21788	HVCN1	hydrogen voltage gated channel 1	0.755898	Intron	0.308055	0.352841	-0.0685365	0.0960624	0.2023	0.839433
AluSq2	1.22835	HVCN1	hydrogen voltage gated channel 1	0.755898	50kb	0.311077	-0.0367189	0.233697	0.0923405	0.916607	0.430818
AluSz	1.20065	MERTK	MER proto-oncogene, tyrosine kinase	0.929169	Intron	0.706977	0.192027	0.774168	1.76215e-06	0.529443	0.000227028
AluSz6	1.27151	CARD8	caspase recruitment domain family member 8	0.948476	Intron	0.705368	0.131796	0.688279	1.89967e-06	0.678478	0.00234991
AluSz6	1.27151	CARD8	caspase recruitment domain family member 8	0.948476	exon	0.705368	0.131796	0.688279	1.90383e-06	0.678648	0.00235197
AluSp	1.34783	LSM14A	LSM14A mRNA processing body assembly factor	0.944206	50kb	0.172637	-0.173092	-0.0545607	0.39438	0.57459	0.871005
AluY	1.21701	PARP9	poly(ADP-ribose) polymerase family member 9	1.03139	Intron	0.704743	0.401474	0.690092	1.96464e-06	0.134234	0.00225691
AluY	1.21701	DTX3L	deltex E3 ubiquitin ligase 3L	1.06813	50kb	0.703469	0.392263	0.680411	2.0858e-06	0.145863	0.00279261
AluSz	1.28274	PLEKHG1	pleckstrin homology and RhoGEF domain containing G1	0.682606	Intron	0.0773501	-0.259698	-0.115059	0.72767	0.373859	0.723016
AluSz	1.28274	PLEKHG1	pleckstrin homology and RhoGEF domain containing G1	0.682606	50kb	0.0773501	-0.259698	-0.115059	0.727848	0.373744	0.722839
AluY	1.34824	PNMA8A	PNMA family member 8A	-0.587758	50kb	-0.28042	0.128047	0.0401643	0.135435	0.68865	0.906761
AluSq4	1.21287	LINC00174	long intergenic non-protein coding RNA 174	0.840908	50kb	0.702446	0.525082	0.667983	2.192e-06	0.0366314	0.0035976
AluSx	1.07092	NFIX	nuclear factor I X	-0.600902	50kb	-0.70027	-0.865748	-0.397815	2.46299e-06	3.82351e-06	0.138637
AluSp	1.18225	KBTBD7	kelch repeat and BTB domain containing 7	-0.687487	50kb	-0.309587	-0.0396512	-0.163658	0.0940554	0.908387	0.598775
AluSc	-1.04	VAMP2	vesicle associated membrane protein 2	-0.641204	50kb	0.698802	0.553102	0.550513	2.64649e-06	0.0250526	0.0259838
AluSx3	1.46144	RESF1	retroelement silencing factor 1	0.749137	50kb	0.229516	-0.165867	-0.119313	0.237886	0.593135	0.711352
AluSc	1.37604	FAM110D	family with sequence similarity 110 member D	0.711885	50kb	0.693297	0.59556	0.677832	3.47218e-06	0.0134197	0.00294475
AluY	1.0569	GRM5	glutamate metabotropic receptor 5	-0.91769	Intron	-0.113767	-0.328162	0.258525	0.593731	0.241534	0.37631
AluJr	1.20495	OSBPL9	oxysterol binding protein like 9	0.62169	Intron	0.689506	0.692388	0.450931	4.20611e-06	0.00213952	0.0843991
AluSz	1.09003	BMERB1	bMERB domain containing 1	-0.796599	Intron	-0.683471	-0.155362	-0.758307	5.58827e-06	0.619745	0.000375307
AluSx3	1.01934	CD14	CD14 molecule	1.04816	50kb	0.135885	0.277754	-0.063276	0.515345	0.335929	0.851417
AluSp	1.64719	TMPRSS6	transmembrane serine protease 6	1.16811	Intron	0.677807	0.446892	0.676368	7.30773e-06	0.0879206	0.00302647
AluSq2	1.0083	OPCML	opioid binding protein/cell adhesion molecule like	-0.665187	50kb	-0.676823	-0.455674	-0.687648	7.61537e-06	0.0804836	0.0023763
AluSx	1.06701	ZNF83	zinc finger protein 83	0.921885	Intron	0.676735	0.660757	0.506278	7.63552e-06	0.00413707	0.0455189
AluSq	1.12807	CDC45	cell division cycle 45	1.11063	50kb	0.171846	0.105809	-0.042585	0.396639	0.744	0.899942
AluSg4	1.24931	XPO1	exportin 1	0.593656	50kb	0.675908	0.326708	0.728639	7.93652e-06	0.243915	0.000878175
AluYj4	1.13687	CSMD2	CUB and Sushi multiple domains 2	-0.670102	Intron	-0.269139	0.285338	-0.289165	0.154907	0.321673	0.314727
AluSz	1.20065	PKN3	protein kinase N3	0.80876	50kb	0.674751	0.467413	0.661205	8.35713e-06	0.0711198	0.00410641
AluSp	1.34135	GRIN2A	glutamate ionotropic receptor NMDA type subunit 2A	-0.872937	Intron	-0.667834	-0.204092	-0.62141	1.14508e-05	0.499651	0.00863704
AluSc8	1.00846	CCDC88B	coiled-coil domain containing 88B	0.871886	Intron	0.663862	0.372556	0.644183	1.36316e-05	0.172628	0.00570742
AluSx1	1.38501	RBMS3	RNA binding motif single stranded interacting protein 3	0.643489	Intron	0.662696	0.606801	0.569623	1.43541e-05	0.0111551	0.0197755
AluSx1	1.08644	DAPP1	dual adaptor of phosphotyrosine and 3-phosphoinositides 1	1.07238	exon	0.662097	0.410612	0.632007	1.47272e-05	0.124056	0.00714641
AluY	1.34824	BLM	BLM RecQ like helicase	0.718825	Intron	0.200404	-0.00833299	-0.142874	0.314488	0.981088	0.651336
AluSx	1.16358	TMEM100	transmembrane protein 100	0.806016	50kb	0.176354	-0.41298	0.0499024	0.383071	0.121471	0.881969
AluJb	1.42969	DOCK1	dedicator of cytokinesis 1	0.765753	Intron	0.651785	0.603647	0.494362	2.3029e-05	0.0117684	0.0528259
AluSx1	1.2734	PTK6	protein tyrosine kinase 6	0.954937	Intron	0.650208	0.108268	0.718205	2.4582e-05	0.739135	0.00114914
AluSq	1.52176	MOB1A	MOB kinase activator 1A	0.642377	50kb	0.649642	-0.0402017	0.722202	2.51945e-05	0.906828	0.00104032
AluJb	1.21788	CDH13	cadherin 13	-0.669552	Intron	-0.319177	-0.152107	0.0245553	0.0830458	0.627753	0.943606
AluSz	1.22094	ZNF761	zinc finger protein 761	0.797272	exon	0.645847	0.370033	0.631922	2.94263e-05	0.176233	0.00715427
AluSx1	1.17116	LRRC63	leucine rich repeat containing 63	1.13228	50kb	0.0518373	-0.411778	-0.10517	0.81888	0.122908	0.745752
AluSz	-1.24179	ATP11C	ATPase phospholipid transporting 11C	0.915787	Intron	-0.643709	-0.484506	-0.489284	3.23314e-05	0.0588044	0.0555903
AluJb	1.42324	MCL1	MCL1 apoptosis regulator, BCL2 family member	0.6451	50kb	0.257988	0.474711	-0.147763	0.17646	0.0656712	0.639237
AluSx	1.19272	IFI35	interferon induced protein 35	0.811147	Intron	0.301135	0.0334673	0.16271	0.105507	0.922901	0.601695
AluSc8	1.10531	LSMEM2	leucine rich single-pass membrane protein 2	0.903662	50kb	0.642802	0.418354	0.58898	3.35798e-05	0.11586	0.0148884
AluSq2	1.02192	CCDC87	coiled-coil domain containing 87	-0.867092	50kb	-0.641924	-0.535439	-0.466936	3.48275e-05	0.0318494	0.071331
AluSp	1.34783	BRCA1	BRCA1 DNA repair associated	0.805797	50kb	0.210315	-0.121823	-0.0230353	0.286712	0.704337	0.947316
AluSx	1.55699	GMNN	geminin DNA replication inhibitor	1.07824	Intron	0.639651	0.0232533	0.605677	3.82642e-05	0.947164	0.0113953
AluSx	1.26173	GRAMD1C	GRAM domain containing 1C	0.895406	50kb	-0.0412313	-0.236199	-0.443468	0.85797	0.424653	0.0908677
AluSp	1.08609	TMC8	transmembrane channel like 8	0.976438	50kb	0.638447	0.579233	0.570419	4.00608e-05	0.0171639	0.0195606
AluSq	1.04625	LOC102723566	uncharacterized LOC102723566	0.852217	50kb	0.222187	-0.210926	0.106848	0.255416	0.48397	0.741712
AluSg4	1.24931	RIPOR3	RIPOR family member 3	0.818879	Intron	0.634257	0.36424	0.562831	4.76145e-05	0.184869	0.021881
AluSg4	1.24931	RIPOR3	RIPOR family member 3	0.818879	50kb	0.634257	0.36424	0.562831	4.76881e-05	0.184938	0.0218937
AluY	1.03713	CDH8	cadherin 8	-0.701152	Intron	-0.258156	-0.180474	0.0610176	0.176187	0.557029	0.855653
AluSx	1.41219	SERINC3	serine incorporator 3	-0.606163	50kb	-0.631119	-0.213248	-0.507974	5.36873e-05	0.479415	0.0448625
AluSz	1.17787	CNTNAP2	contactin associated protein 2	-1.04547	Intron	-0.320638	0.0166858	-0.0999831	0.0813834	0.960937	0.75857
AluSg7	1.31001	BSN	bassoon presynaptic cytomatrix protein	-0.740817	Intron	-0.629662	-0.0430496	-0.674703	5.70946e-05	0.898687	0.00314375
AluSx	1.11351	HIPK2	homeodomain interacting protein kinase 2	0.729608	Intron	0.29457	0.0702462	0.101117	0.114538	0.834233	0.755769
AluSp	1.13983	HIGD1B	HIG1 hypoxia inducible domain family member 1B	0.616007	50kb	0.218196	0.0231725	0.0647434	0.265342	0.947243	0.848075
AluSc8	1.50476	HIGD1B	HIG1 hypoxia inducible domain family member 1B	0.616007	50kb	0.105008	-0.132523	-0.10226	0.626192	0.677104	0.752757
AluSx	1.26173	HIGD1B	HIG1 hypoxia inducible domain family member 1B	0.616007	50kb	0.247269	-0.180084	0.128979	0.198986	0.557726	0.685867
AluYk3	1.31129	NELL1	neural EGFL like 1	-0.813576	Intron	-0.629418	-0.545821	-0.47827	5.761e-05	0.0275854	0.0631116
AluSc	1.37604	UNC5D	unc-5 netrin receptor D	-0.607169	Intron	-0.628252	-0.459641	-0.610212	6.02999e-05	0.0770426	0.0105283
AluJr	1.16795	CDC42EP1	CDC42 effector protein 1	0.968992	Intron	0.210575	0.129929	0.0474711	0.285935	0.683196	0.887886
AluY	1.111	TRIM22	tripartite motif containing 22	0.853718	50kb	0.305907	0.0331814	0.139167	0.0989007	0.923308	0.659979
AluSq2	1.02583	KIAA0513	KIAA0513	-0.652883	Intron	-0.625378	-0.484541	-0.490435	6.72692e-05	0.0588046	0.0549525
AluYj4	1.21445	TTLL13P	tubulin tyrosine ligase like 13, pseudogene	0.723928	50kb	0.206876	-0.217569	-0.0959114	0.29665	0.469322	0.768086
AluSp	1.34135	TMEM241	transmembrane protein 241	-0.59664	50kb	-0.624825	-0.429927	-0.488728	6.84604e-05	0.103998	0.0559096
AluSx	1.29407	UHRF1	ubiquitin like with PHD and ring finger domains 1	1.00856	Intron	0.274791	-0.0226147	0.143728	0.145163	0.94818	0.649347
AluSx	1.37751	RAB31	RAB31, member RAS oncogene family	0.675168	50kb	0.623897	0.378718	0.570331	7.0995e-05	0.163636	0.0195559
AluSx	1.29407	MAB21L1	mab-21 like 1	0.951303	50kb	0.193563	-0.507885	0.0993884	0.331757	0.0448981	0.759614
AluJr	1.27367	LOC728715	ovostatin homolog 2	0.976828	50kb	0.240081	0.224671	-0.283259	0.214431	0.451325	0.325235
AluY	1.07863	CCDC77	coiled-coil domain containing 77	0.644949	50kb	0.313659	-0.107483	0.265844	0.0892902	0.740513	0.359713
AluSp	1.17797	REEP3	receptor accessory protein 3	0.663813	Intron	0.322199	-0.244895	0.23008	0.0797203	0.405511	0.439483
AluSp	1.13717	BAZ1A	bromodomain adjacent to zinc finger domain 1A	0.948381	50kb	0.62317	-0.0820467	0.719422	7.27799e-05	0.802373	0.00111861
AluSq4	1.21287	TMEM38A	transmembrane protein 38A	-0.917187	Intron	-0.623115	-0.523202	-0.407017	7.28426e-05	0.0374942	0.127731
AluSz6	1.00314	CHEK2	checkpoint kinase 2	0.947243	Intron	0.622758	0.0887314	0.663784	7.38407e-05	0.784496	0.00391845
AluYc	1.30429	TSPO	translocator protein	0.925546	50kb	0.622626	0.187683	0.666924	7.41432e-05	0.538403	0.00367575
AluSq2	1.19222	FRYL	FRY like transcription coactivator	0.592188	50kb	0.131122	0.365894	-0.415382	0.531977	0.18223	0.118974
AluJr4	1.17413	EVC2	EvC ciliary complex subunit 2	1.29783	Intron	0.621117	0.189695	0.63346	7.83088e-05	0.533569	0.00696774
AluJo	1.39052	LMTK2	lemur tyrosine kinase 2	-0.757138	Intron	-0.618262	-0.338781	-0.464339	8.73218e-05	0.224275	0.0732221
AluSc	1.08597	DHRS3	dehydrogenase/reductase 3	0.816919	50kb	0.617625	0.425367	0.60252	8.91492e-05	0.108413	0.0119882
AluJb	1.01082	VAC14-AS1	VAC14 antisense RNA 1	0.935633	Intron	0.180878	-0.100163	0.0220879	0.369114	0.758104	0.949006
AluSp	1.45385	REST	RE1 silencing transcription factor	1.01233	50kb	0.616346	0.43585	0.469018	9.3582e-05	0.0980702	0.0701685
AluSp	1.01503	P4HA1	prolyl 4-hydroxylase subunit alpha 1	1.20344	50kb	0.615725	0.341087	0.491584	9.57358e-05	0.220592	0.0542694
AluSz	-1.25273	SMOX	spermine oxidase	0.644338	50kb	-0.271229	0.0624226	-0.177571	0.151182	0.853322	0.564597
AluJb	1.2973	ST8SIA6	ST8 alpha-N-acetyl-neuraminide alpha-2,8-sialyltransferase 6	0.88208	50kb	0.0314524	-0.179141	-0.0970601	0.891173	0.560114	0.76524
AluSx1	1.23558	SIPA1	signal-induced proliferation-associated 1	0.797395	50kb	0.615547	-0.0172644	0.720761	9.63031e-05	0.95974	0.00107837
AluSp	1.34135	VAV1	vav guanine nucleotide exchange factor 1	0.816454	Intron	0.245226	-0.308989	0.160356	0.203155	0.275984	0.607692
AluSp	1.42563	CEP152	centrosomal protein 152	0.88704	Intron	0.0570763	-0.244551	-0.275843	0.798764	0.406264	0.339447
AluSz6	1.27151	PCDHA5	protocadherin alpha 5	-1.41587	Intron	-0.613966	-0.317988	-0.306731	0.000101887	0.259081	0.280256
AluJo	1.09938	S100A11	S100 calcium binding protein A11	0.930724	50kb	0.613614	0.277013	0.715824	0.000103071	0.336909	0.00121993
AluSp	1.54864	SV2B	synaptic vesicle glycoprotein 2B	-0.821456	Intron	-0.61167	-0.124425	-0.500099	0.000111091	0.696835	0.0491627
AluSz	1.20065	OSBPL11	oxysterol binding protein like 11	0.700786	Intron	0.611438	0.138082	0.643404	0.000111833	0.662948	0.00578122
AluSg4	1.22849	SLIT3	slit guidance ligand 3	-0.611018	Intron	-0.154782	-0.0015844	0.381144	0.451451	0.996236	0.160608
AluSx	1.57136	SLIT3	slit guidance ligand 3	-0.611018	Intron	-0.230359	-0.224774	0.0341678	0.23572	0.451271	0.921226
AluSp	1.34135	PIK3C2A	phosphatidylinositol-4-phosphate 3-kinase catalytic subunit type 2 alpha	0.663813	Intron	0.313864	0.454927	0.0224061	0.089032	0.0811315	0.948503
AluSg	1.34235	PIK3C2A	phosphatidylinositol-4-phosphate 3-kinase catalytic subunit type 2 alpha	0.663813	50kb	0.103533	-0.243604	-0.120449	0.630988	0.408033	0.708181
AluSg4	1.8096	PIK3C2A	phosphatidylinositol-4-phosphate 3-kinase catalytic subunit type 2 alpha	0.663813	50kb	0.167436	-0.29056	0.26933	0.410159	0.312333	0.35252
AluSx1	1.38501	LIN7C	lin-7 homolog C, crumbs cell polarity complex component	0.640824	50kb	0.609134	0.771737	0.114146	0.000121383	0.00024478	0.724862
AluSx	1.21067	MTMR9LP	myotubularin related protein 9 like, pseudogene	0.758841	50kb	0.126944	-0.0784206	-0.468972	0.547046	0.812408	0.0701786
AluY	1.13886	CSMD1	CUB and Sushi multiple domains 1	-0.721311	Intron	-0.608903	-0.380229	-0.492048	0.000122179	0.161685	0.0540262
AluSp	1.17563	LSMEM2	leucine rich single-pass membrane protein 2	0.903662	Intron	0.0816225	-0.337604	-0.135947	0.711682	0.226141	0.669444
AluSq	1.03883	LOC102723566	uncharacterized LOC102723566	0.852217	Intron	0.603688	0.304691	0.590052	0.000147558	0.284048	0.014651
AluSg7	1.31001	MCM5	minichromosome maintenance complex component 5	0.711289	50kb	0.603048	-0.227304	0.766078	0.00015072	0.44593	0.000295023
AluJb	1.30181	MAN2A1	mannosidase alpha class 2A member 1	0.67875	50kb	0.295	-0.11436	0.268952	0.113927	0.724629	0.353315
AluSz6	1.27151	PCDHA6	protocadherin alpha 6	-1.14062	Intron	-0.60192	-0.173308	-0.478547	0.000156716	0.574323	0.0629087
AluSz	1.07491	ZNF788P	zinc finger family member 788, pseudogene	0.95954	50kb	0.601433	0.338154	0.536314	0.000159316	0.225247	0.0314822
AluSp	1.34135	SLIT2	slit guidance ligand 2	-0.718815	50kb	-0.600875	-0.111482	-0.534623	0.000162187	0.731196	0.0321728
AluSg	-1.23688	LONRF2	LON peptidase N-terminal domain and ring finger 2	-0.608626	exon	0.600376	0.708001	0.35543	0.000164513	0.00147852	0.198088
AluSg7	1.31001	LINC00999	long intergenic non-protein coding RNA 999	0.673335	Intron	0.250755	0.372265	-0.0352851	0.191796	0.173067	0.919482
AluJb	1.23536	RRN3P3	RRN3 pseudogene 3	-0.73297	50kb	-0.595483	-0.0642795	-0.526579	0.000193732	0.849357	0.0359754
AluSx1	1.30185	MORN3	MORN repeat containing 3	-0.813324	Intron	-0.595037	-0.501	-0.359604	0.000196826	0.0486097	0.191977
AluSq2	1.03577	MLIP	muscular LMNA interacting protein	-0.855195	Intron	-0.594031	-0.369514	-0.464212	0.000203776	0.17668	0.0733086
AluJr	1.24868	CAMK1D	calcium/calmodulin dependent protein kinase ID	-0.620059	Intron	-0.593878	0.0221582	-0.507735	0.000204708	0.948964	0.0449509
AluSz	1.07491	UNC5D	unc-5 netrin receptor D	-0.607169	Intron	-0.238659	-0.228878	0.0946554	0.217773	0.44259	0.770767
AluSz	1.48205	KCNQ5	potassium voltage-gated channel subfamily Q member 5	-0.626689	50kb	-0.593534	0.209412	-0.660565	0.000206888	0.488054	0.00414925
AluSg	1.08781	NDRG3	NDRG family member 3	-0.645336	Intron	-0.593365	-0.171657	-0.565377	0.000207695	0.578036	0.0210584
AluY	1.87305	LRRTM4	leucine rich repeat transmembrane neuronal 4	-0.622337	Intron	-0.592844	-0.466697	-0.525665	0.000211059	0.0714869	0.0364035
AluSc	1.14967	TRPC5	transient receptor potential cation channel subfamily C member 5	-0.906305	Intron	-0.314669	-0.0222671	-0.0544595	0.088063	0.948786	0.870976
AluSc8	1.2446	TYROBP	transmembrane immune signaling adaptor TYROBP	0.891757	50kb	0.591439	0.317609	0.644356	0.000221787	0.259668	0.00569815
AluJb	1.18461	HAPLN2	hyaluronan and proteoglycan link protein 2	1.09767	50kb	-0.0966443	-0.24957	-0.262616	0.657025	0.395333	0.367176
AluSq	1.52176	MTHFD2	methylenetetrahydrofolate dehydrogenase (NADP+ dependent) 2, methenyltetrahydrofolate cyclohydrolase	0.864323	50kb	0.590474	0.0869806	0.634457	0.000228888	0.788931	0.00684485
AluSx1	1.23558	R3HDM2	R3H domain containing 2	-0.586821	50kb	-0.59001	0.0590684	-0.717118	0.000232057	0.860316	0.00118401
AluJb	1.43292	SERINC4	serine incorporator 4	0.823711	50kb	0.589877	0.491796	0.408024	0.000232642	0.054163	0.126579
AluSq	-1.18308	GPLD1	glycosylphosphatidylinositol specific phospholipase D1	-0.609276	Intron	0.588794	0.0547028	0.642975	0.000241418	0.870888	0.00583207
AluYk3	1.31129	FAM86B3P	family with sequence similarity 86, member A pseudogene	-0.658223	50kb	-0.250394	-0.0997786	0.0617286	0.192439	0.758759	0.854458
AluSq	1.03883	LIMS1	LIM zinc finger domain containing 1	0.769274	Intron	0.347142	0.401501	0.0613363	0.0554809	0.134248	0.855091
AluSq	1.04625	LIMS1	LIM zinc finger domain containing 1	0.769274	50kb	0.022067	0.00624873	-0.330299	0.924636	0.987054	0.237879
AluSq	1.03883	LIMS1	LIM zinc finger domain containing 1	0.769274	50kb	0.347142	0.401501	0.0613363	0.0554543	0.134301	0.855285
AluJo	1.23309	ARPC1B	actin related protein 2/3 complex subunit 1B	0.685143	50kb	0.58868	0.352239	0.629954	0.000242159	0.203162	0.00741189
AluSq	1.26594	BNIPL	BCL2 interacting protein like	0.947547	50kb	0.311771	-0.0216031	0.177559	0.0915875	0.949479	0.564488
AluJo	1.15467	MIR612	microRNA 612	1.22767	50kb	0.587763	0.0425693	0.592285	0.000249394	0.899799	0.0141348
AluSz6	-1.04064	PLOD1	procollagen-lysine,2-oxoglutarate 5-dioxygenase 1	0.746306	50kb	-0.58273	-0.191695	-0.540624	0.000294821	0.530239	0.029612
AluSx	1.25101	FAM167B	family with sequence similarity 167 member B	1.38942	50kb	0.580462	0.413663	0.434297	0.00031545	0.120793	0.099508
AluJb	1.31473	LPA	lipoprotein(a)	-0.831349	50kb	-0.215555	-0.284236	0.0650001	0.27267	0.323871	0.847731
AluSx1	1.16109	GALM	galactose mutarotase	0.756032	Intron	0.0406872	-0.149907	-0.20822	0.859264	0.633099	0.490576
AluSz	1.22169	GALM	galactose mutarotase	0.756032	50kb	0.167373	-0.247111	0.0624994	0.410055	0.400457	0.853434
AluSz	1.19214	CASC15	cancer susceptibility 15	-0.68114	Intron	-0.577831	-0.548048	-0.294939	0.000344693	0.0268123	0.303622
AluSg	-1.23688	SMG1P7	SMG1 pseudogene 7	0.907481	50kb	-0.575075	-0.376728	-0.54392	0.0003754	0.166469	0.0283047
AluSz	1.19108	YWHAG	tyrosine 3-monooxygenase/tryptophan 5-monooxygenase activation protein gamma	-0.632863	50kb	-0.574774	-0.281309	-0.453505	0.000376845	0.329112	0.0823997
AluSg7	1.03495	ATP8A2	ATPase phospholipid transporting 8A2	-0.639851	Intron	-0.574226	0.112654	-0.619564	0.000383	0.728071	0.00892073
AluSq	1.26594	CNTNAP2	contactin associated protein 2	-1.04547	Intron	-0.573813	0.00896778	-0.577103	0.000387809	0.979304	0.0176478
AluJo	1.24483	ACOX2	acyl-CoA oxidase 2	0.698019	50kb	0.170511	-0.315417	0.0531889	0.40053	0.263462	0.87474
AluSc	1.13565	PKMYT1	protein kinase, membrane associated tyrosine/threonine 1	0.829821	50kb	0.197714	0.0294229	0.00238203	0.321456	0.931336	0.995168
AluSx	1.21924	INTS6-AS1	INTS6 antisense RNA 1	0.765545	50kb	0.302679	-0.267134	0.249025	0.103329	0.356777	0.39653
AluSx1	1.09008	BMERB1	bMERB domain containing 1	-0.796599	50kb	-0.57229	-0.0101035	-0.612443	0.000406665	0.977235	0.0101669
AluSx	1.19285	ZCCHC8	zinc finger CCHC-type containing 8	0.703034	50kb	0.570207	0.286711	0.600095	0.000433885	0.319618	0.0124789
AluSz6	1.27151	PCDHA11	protocadherin alpha 11	-0.929226	50kb	-0.563388	-0.279772	-0.347111	0.000535558	0.331833	0.211072
AluSc	1.13565	TNFRSF12A	TNF receptor superfamily member 12A	1.03139	50kb	0.149984	-0.149917	0.119861	0.468996	0.633229	0.709748
AluSx1	1.31344	TMEM38A	transmembrane protein 38A	-0.917187	Intron	-0.56288	-0.399119	-0.228139	0.000543833	0.136981	0.444179
AluSc8	1.21225	NELL2	neural EGFL like 2	-0.750218	Intron	-0.562362	-0.214246	-0.467588	0.000553031	0.477108	0.0710241
AluSx1	1.31539	LINC01546	long intergenic non-protein coding RNA 1546	1.02069	50kb	0.104603	0.122353	-0.152197	0.627898	0.702976	0.627931
AluJb	1.15529	LINC01546	long intergenic non-protein coding RNA 1546	1.02069	50kb	0.353427	0.0598958	0.191045	0.0507122	0.858514	0.531632
AluJb	1.23536	TCF12	transcription factor 12	0.809902	Intron	0.561423	-0.35586	0.653646	0.000567459	0.197636	0.00474316
AluYc	1.32769	ABCC2	ATP binding cassette subfamily C member 2	0.935385	50kb	0.130674	0.0477352	-0.134191	0.533356	0.887339	0.673769
AluJr	1.1182	CPNE3	copine 3	0.606945	Intron	0.56122	0.673582	0.232981	0.000570808	0.00321072	0.432321
AluJb	1.42969	TMC8	transmembrane channel like 8	0.976438	50kb	0.561017	0.149164	0.519409	0.000574191	0.635352	0.0393681
AluSx1	1.23317	PAPOLA	poly(A) polymerase alpha	0.587964	Intron	0.560535	0.677782	0.187761	0.000582481	0.00294353	0.538295
AluJb	1.07257	LNX1	ligand of numb-protein X 1	-0.961233	Intron	-0.55902	-0.17288	-0.433659	0.000608177	0.575149	0.100006
AluSp	1.16564	ZNF788P	zinc finger family member 788, pseudogene	0.95954	50kb	0.558608	0.0980626	0.576307	0.000616103	0.762372	0.0178778
AluSz6	1.27151	PCDHA1	protocadherin alpha 1	-0.702607	Intron	-0.553706	-0.385672	-0.346525	0.000717069	0.154051	0.211849
AluSc	1.28336	CCDC184	coiled-coil domain containing 184	-0.747909	50kb	-0.141294	0.417954	0.180551	0.497492	0.116291	0.556924
AluY	1.07148	COL5A3	collagen type V alpha 3 chain	0.668642	50kb	0.351234	0.234747	0.16055	0.052502	0.428201	0.607345
AluSx1	1.38501	CAPN3	calpain 3	0.985813	Intron	0.0747059	-0.153475	-0.0900938	0.737689	0.624807	0.781817
AluSx1	1.38501	CAPN3	calpain 3	0.985813	50kb	0.0747059	-0.153475	-0.0900938	0.737868	0.624645	0.781634
AluSx1	1.2088	RREB1	ras responsive element binding protein 1	0.720275	50kb	0.551433	0.40204	0.493535	0.000767965	0.133572	0.0532824
AluSq2	1.22835	PCDHB2	protocadherin beta 2	-0.847264	50kb	-0.550589	-0.560262	-0.340213	0.000785684	0.0226722	0.22182
AluJo	1.26137	RRN3P2	RRN3 pseudogene 2	0.790087	50kb	0.287131	-0.114407	0.133001	0.125019	0.724817	0.676096
AluSz	1.20065	RBM7	RNA binding motif protein 7	0.587592	Intron	0.547933	0.271346	0.49618	0.000849797	0.348003	0.0517012
AluY	1.07148	TGIF2	TGFB induced factor homeobox 2	0.609133	50kb	0.202526	0.20445	-0.0073881	0.308496	0.499209	0.983945
AluJb	1.18461	TMEM198	transmembrane protein 198	-0.584281	50kb	-0.191756	0.0342284	-0.00145046	0.336621	0.921415	0.996277
AluY	1.42993	JOSD2	Josephin domain containing 2	0.605128	Intron	0.261139	-0.239709	0.210374	0.170575	0.416809	0.485294
AluJb	1.10007	SNAI1	snail family transcriptional repressor 1	0.864582	50kb	0.171653	0.0803121	-0.0343256	0.397068	0.806922	0.921474
AluSx4	1.13762	USP54	ubiquitin specific peptidase 54	0.619059	Intron	0.00130139	-0.212362	-0.257568	0.995774	0.481239	0.378514
AluSx4	1.13762	USP54	ubiquitin specific peptidase 54	0.619059	50kb	0.00130139	-0.212362	-0.257568	0.995565	0.481102	0.378399
AluY	1.37762	USP54	ubiquitin specific peptidase 54	0.619059	50kb	0.126115	-0.25926	-0.0950545	0.549808	0.374728	0.769883
AluSz	1.22094	SLC16A1	solute carrier family 16 member 1	0.971872	Intron	0.546908	0.253941	0.46895	0.000873475	0.38648	0.0701657
AluSz	1.52861	CENATAC	centrosomal AT-AC splicing factor	0.627969	50kb	0.241317	-0.0761625	0.0560314	0.211713	0.818267	0.867108
AluSp	1.45385	PTPRT	protein tyrosine phosphatase receptor type T	-0.731141	Intron	-0.546138	-0.449591	-0.359164	0.000893034	0.0855425	0.19251
AluSq4	1.21287	SOCS7	suppressor of cytokine signaling 7	-0.920024	Intron	-0.545914	-0.344186	-0.352152	0.000895015	0.215818	0.203182
AluSp	1.17959	BCO2	beta-carotene oxygenase 2	0.610072	50kb	0.0550428	-0.37337	0.0359605	0.80698	0.171549	0.918294
AluSz	1.07491	XYLT1	xylosyltransferase 1	-0.60674	Intron	-0.114966	-0.0896175	0.362273	0.589412	0.782791	0.187966
AluSx	1.18871	TBX6	T-box transcription factor 6	0.793392	50kb	0.545922	-0.0836892	0.594635	0.00089569	0.797964	0.0136294
AluSz	1.07491	NEDD4	NEDD4 E3 ubiquitin protein ligase	0.862256	50kb	0.544683	0.255442	0.500737	0.000926056	0.383074	0.0487676
AluSz	1.05252	CCDC158	coiled-coil domain containing 158	-0.604339	50kb	0.15223	0.510591	0.499628	0.460658	0.0434043	0.0494432
AluJo	1.02859	RASSF8	Ras association domain family member 8	0.656477	50kb	0.542641	0.561385	0.341359	0.000983571	0.0223094	0.220196
AluSz6	1.00314	LINC00609	long intergenic non-protein coding RNA 609	1.07507	Intron	0.171617	-0.214356	0.0295287	0.397093	0.476901	0.931368
AluSp	1.01404	DCC	DCC netrin 1 receptor	-0.611337	Intron	-0.284621	0.257283	-0.380739	0.128756	0.379081	0.160906
AluSx	1.25101	MTMR9LP	myotubularin related protein 9 like, pseudogene	0.758841	Intron	0.540887	0.162246	0.538648	0.00103563	0.60265	0.030441
AluSc	1.13565	PWAR5	Prader Willi/Angelman region RNA 5	-0.720853	50kb	-0.150343	0.0366043	0.321211	0.467938	0.916611	0.253294
AluJr	1.04452	NELL1	neural EGFL like 1	-0.813576	Intron	-0.192178	-0.189912	0.131526	0.335908	0.533296	0.679091
AluJb	1.06848	SPRN	shadow of prion protein	-0.708949	50kb	-0.540677	-0.667004	-0.114158	0.00104058	0.00367169	0.724999
AluSz	1.22169	SPAG5	sperm associated antigen 5	0.675302	50kb	0.537991	0.139391	0.488619	0.00111953	0.659529	0.0559666
AluSq	1.07134	RIPOR3	RIPOR family member 3	0.818879	Intron	0.538081	0.327994	0.337844	0.00111962	0.241813	0.225726
AluSq2	1.20419	TENM3	teneurin transmembrane protein 3	-0.693551	Intron	-0.314679	0.255545	-0.333279	0.0880874	0.3829	0.232726
AluSz6	1.27151	PCDHA3	protocadherin alpha 3	-0.775321	Intron	-0.537606	-0.515734	-0.207274	0.00113111	0.0409646	0.493018
AluSx3	1.36297	BSN	bassoon presynaptic cytomatrix protein	-0.740817	50kb	-0.536541	-0.181181	-0.543741	0.00116551	0.555577	0.0283551
AluSx	1.08159	BNIP2	BCL2 interacting protein 2	0.766727	Intron	0.53596	0.158991	0.508111	0.00118485	0.611261	0.0447965
AluJr	1.04452	CCDC121	coiled-coil domain containing 121	0.618091	50kb	0.265419	0.362001	-0.0863148	0.161876	0.188326	0.791136
AluSg	1.04442	CTNNA3	catenin alpha 3	1.03378	Intron	0.290125	0.0933269	0.168856	0.120819	0.77407	0.585641
AluY	1.03713	CTNNA3	catenin alpha 3	1.03378	50kb	0.0618315	-0.0125651	-0.196817	0.781854	0.971376	0.516914
AluY	1.41718	SULT4A1	sulfotransferase family 4A member 1	-0.634404	50kb	-0.283963	-0.0582023	-0.0109615	0.129866	0.862059	0.974879
AluJr4	1.17413	PARP4	poly(ADP-ribose) polymerase family member 4	0.622385	50kb	0.21081	0.277706	-0.0675078	0.28543	0.335947	0.841791
AluY	1.111	FAN1	FANCD2 and FANCI associated nuclease 1	0.816783	Intron	0.231701	-0.0816485	0.044905	0.23276	0.803056	0.893669
AluY	1.111	FAN1	FANCD2 and FANCI associated nuclease 1	0.816783	50kb	0.231701	-0.0816485	0.044905	0.232841	0.802869	0.893471
AluSx	1.08159	ID3	inhibitor of DNA binding 3, HLH protein	0.699823	50kb	0.535739	0.296888	0.588746	0.00118852	0.29971	0.0149342
AluSx	1.29407	NBEA	neurobeachin	-0.643973	Intron	-0.534774	-0.107935	-0.513304	0.00121823	0.739611	0.0421798
AluSx	1.35288	BNIP2	BCL2 interacting protein 2	0.766727	Intron	0.53275	0.0120957	0.478834	0.0012884	0.97218	0.0627268
AluSz	1.19301	RREB1	ras responsive element binding protein 1	0.720275	50kb	0.121088	0.0678297	-0.198488	0.568385	0.841017	0.51295
AluSq2	-1.04008	OSBPL10	oxysterol binding protein like 10	-0.62936	50kb	0.532753	0.336751	0.33183	0.00128949	0.227183	0.235288
AluY	1.04141	PARD3	par-3 family cell polarity regulator	0.787601	Intron	0.531283	0.387732	0.362841	0.00133993	0.151369	0.186998
AluSx	1.19643	RAB3A	RAB3A, member RAS oncogene family	-0.657313	50kb	-0.53113	-0.421106	-0.174809	0.00134375	0.112945	0.571115
AluSx	1.37751	PI4KA	phosphatidylinositol 4-kinase alpha	-0.682112	Intron	-0.53073	-0.139736	-0.432557	0.00135678	0.658654	0.10114
AluSq2	1.07568	CSMD1	CUB and Sushi multiple domains 1	-0.721311	Intron	-0.529445	0.0285014	-0.51511	0.00140944	0.933573	0.0413236
AluSx1	1.42011	MYCNOS	MYCN opposite strand	-0.863681	50kb	-0.104524	0.344908	0.0517302	0.62813	0.214453	0.877798
AluSg	1.24238	PLEKHB1	pleckstrin homology domain containing B1	0.741242	Intron	0.273192	0.169612	0.106861	0.147679	0.583705	0.741846
AluSq	-1.18308	APBB1IP	amyloid beta precursor protein binding family B member 1 interacting protein	0.855881	Intron	-0.284322	0.27574	-0.20721	0.129226	0.339502	0.493085
AluSx	1.19285	LHPP	phospholysine phosphohistidine inorganic pyrophosphate phosphatase	0.76449	Intron	0.0510078	0.172222	-0.134186	0.822472	0.576595	0.673617
AluJb	1.46249	LHPP	phospholysine phosphohistidine inorganic pyrophosphate phosphatase	0.76449	50kb	0.106691	-0.301428	0.0740018	0.619881	0.291099	0.823576
AluSz6	1.22682	LHPP	phospholysine phosphohistidine inorganic pyrophosphate phosphatase	0.76449	50kb	0.111708	-0.328652	0.064258	0.601674	0.240733	0.849241
AluSq2	1.07568	ERI1	exoribonuclease 1	0.613042	50kb	0.528815	7.17643e-05	0.602755	0.00143454	0.999754	0.0119419
AluSz	1.07491	ZNF844	zinc finger protein 844	0.722446	exon	0.528032	-0.211709	0.62532	0.00146419	0.482467	0.00805476
AluJb	1.2973	ZRSR2	zinc finger CCCH-type, RNA binding motif and serine/arginine rich 2	0.623607	50kb	0.527689	0.380203	0.525036	0.00147838	0.161606	0.0366182
AluSx1	1.09715	RASSF8	Ras association domain family member 8	0.656477	50kb	0.524201	0.493502	0.326106	0.00161817	0.0532807	0.245049
AluSz	1.19214	RBPJ	recombination signal binding protein for immunoglobulin kappa J region	0.633892	Intron	0.52342	0.310621	0.248358	0.0016511	0.27274	0.397481
AluSz	1.22169	NRG1	neuregulin 1	-0.78171	Intron	-0.0618051	0.283887	0.142171	0.781624	0.324351	0.653297
AluSz	1.22169	NRG1	neuregulin 1	-0.78171	50kb	-0.0618051	0.283887	0.142171	0.781808	0.324247	0.65313
AluSx1	1.09008	ANLN	anillin actin binding protein	0.999476	50kb	0.321062	-0.110612	0.329804	0.080955	0.733419	0.238518
AluSq2	1.2935	TACC2	transforming acidic coiled-coil containing protein 2	-0.6	50kb	-0.522617	-0.283441	-0.239159	0.00168729	0.324975	0.417804
AluY	1.03713	CXCL11	C-X-C motif chemokine ligand 11	1.021	50kb	0.120068	0.0510732	-0.0150457	0.571337	0.879163	0.965629
AluSz	1.09295	ZFP36L1	ZFP36 ring finger protein like 1	0.677717	50kb	0.266289	0.0536499	0.147865	0.160583	0.873482	0.639049
AluSx3	1.46144	IQCK	IQ motif containing K	0.860245	Intron	0.522516	-0.0300309	0.308858	0.00169088	0.930405	0.276198
AluJb	1.01082	STXBP1	syntaxin binding protein 1	-0.750064	50kb	-0.522374	0.256001	-0.55209	0.00169667	0.38197	0.0254322
AluY	1.13433	DHCR24	24-dehydrocholesterol reductase	-0.729536	50kb	-0.522338	-0.338563	-0.282819	0.00169693	0.224563	0.326264
AluJr	1.24868	ADAMTSL1	ADAMTS like 1	-0.869555	Intron	-0.521677	-0.0842033	-0.423186	0.00172655	0.796676	0.110842
AluSx1	1.17224	HMOX1	heme oxygenase 1	1.75616	50kb	0.338364	0.0342017	0.200208	0.0632631	0.921307	0.508978
AluSx	1.37591	DERA	deoxyribose-phosphate aldolase	0.627126	Intron	0.521136	0.29149	0.222554	0.00174869	0.310505	0.456214
AluSq	-1.18308	SOCS4	suppressor of cytokine signaling 4	0.594968	50kb	-0.520784	-0.585188	-0.24392	0.00176259	0.0157452	0.407485
AluSp	1.54864	GSN	gelsolin	0.716684	Intron	0.519564	0.449748	0.40494	0.0018155	0.0854514	0.130097
AluJb	1.06848	BAZ2B	bromodomain adjacent to zinc finger domain 2B	0.804804	Intron	0.518978	0.378483	0.27916	0.00184611	0.163965	0.333002
AluSz6	1.27151	PCDHA4	protocadherin alpha 4	-0.862719	Intron	-0.518697	-0.314153	-0.287728	0.00186012	0.26571	0.317341
AluSx1	1.09715	RBPJ	recombination signal binding protein for immunoglobulin kappa J region	0.633892	Intron	0.518292	0.517777	0.197636	0.00187947	0.0400061	0.514983
AluSg4	1.8096	BAZ1A	bromodomain adjacent to zinc finger domain 1A	0.948381	Intron	0.517797	0.151627	0.630866	0.00190587	0.628768	0.00728554
AluY	1.04141	FERMT2	fermitin family member 2	0.785096	Intron	0.517584	0.65831	0.0946642	0.00191631	0.00432708	0.770918
AluJb	1.01082	STAG2	stromal antigen 2	0.718853	50kb	0.241673	-0.49362	0.345916	0.21104	0.0532971	0.212753
AluJr	1.25188	RNASET2	ribonuclease T2	0.952545	Intron	0.516519	0.0535238	0.479	0.00196946	0.873737	0.0626168
AluSc8	1.00846	RRN3P2	RRN3 pseudogene 2	0.790087	50kb	0.515418	0.206444	0.465412	0.00203333	0.494679	0.0724495
AluSx	1.21067	HDAC1	histone deacetylase 1	0.803636	50kb	0.212967	-0.0464431	-0.495661	0.279575	0.890366	0.0520283
AluY	1.42993	RBM7	RNA binding motif protein 7	0.587592	50kb	0.515091	-0.0548159	0.528856	0.00205132	0.870678	0.0348505
AluJr4	1.64611	ZNF652	zinc finger protein 652	0.732007	Intron	0.282544	-0.103049	0.0269636	0.132149	0.75101	0.937979
AluSx1	1.08644	RRN3P2	RRN3 pseudogene 2	0.790087	50kb	0.51502	-0.123204	0.535785	0.00205387	0.700648	0.0317283
AluSx1	1.38501	DHRS3	dehydrogenase/reductase 3	0.816919	50kb	0.308709	-0.392236	0.501907	0.095104	0.145791	0.048105
AluY	1.47188	LRRTM4	leucine rich repeat transmembrane neuronal 4	-0.622337	Intron	-0.512839	-0.363739	-0.492429	0.00218307	0.185502	0.0538457
AluSq2	1.10865	ASB3	ankyrin repeat and SOCS box containing 3	0.634178	Intron	0.512411	0.130369	0.450731	0.00220688	0.682153	0.0845702
AluJb	1.21908	XKR7	XK related 7	-0.935813	50kb	-0.512261	0.033114	-0.629904	0.00221465	0.923345	0.00740395
AluJr	1.27367	CAMK1D	calcium/calmodulin dependent protein kinase ID	-0.620059	Intron	-0.511785	0.0054383	-0.364142	0.0022419	0.988812	0.184909
AluSq	1.69044	MFSD6	major facilitator superfamily domain containing 6	-0.897517	50kb	-0.510624	-0.348518	-0.251118	0.00231147	0.208982	0.392232
AluSq2	1.52553	THCAT158	thyroid cancer-associated transcript 158	1.0389	Intron	0.509849	0.193451	0.48062	0.00235004	0.526107	0.0615622
AluSx3	1.34353	NRN1L	neuritin 1 like	0.830314	50kb	0.509923	-0.111643	0.512532	0.00235114	0.730978	0.0425966
AluSz	1.30891	HERC5	HECT and RLD domain containing E3 ubiquitin protein ligase 5	1.15047	50kb	0.295944	0.419304	-0.13309	0.112703	0.114857	0.675953
AluSz6	1.27151	PCDHA12	protocadherin alpha 12	-1.16906	50kb	-0.509681	-0.26082	-0.144514	0.00235748	0.371441	0.648092
AluSp	1.17959	LOC102723566	uncharacterized LOC102723566	0.852217	50kb	0.508229	-0.563588	0.682288	0.00244014	0.0216255	0.00268788
AluSq2	1.15033	SLIT2	slit guidance ligand 2	-0.718815	Intron	-0.505429	-0.135058	-0.346358	0.00263491	0.67139	0.212029
AluSq2	1.2935	TENM2	teneurin transmembrane protein 2	-0.847029	Intron	-0.505102	-0.2996	-0.207608	0.00265532	0.294653	0.492376
AluSg4	1.8096	GRIN2B	glutamate ionotropic receptor NMDA type subunit 2B	-0.760898	Intron	-0.504817	-0.110992	-0.620229	0.00267259	0.732594	0.00883646
AluSx4	1.14953	PTGR2	prostaglandin reductase 2	0.602001	Intron	0.504085	0.00918682	0.627675	0.00271775	0.978753	0.00771096
AluSz	1.0842	RDX	radixin	0.65457	Intron	0.503936	0.346517	0.214571	0.00272706	0.211789	0.4765
AluSx3	1.36297	NPIPB6	nuclear pore complex interacting protein family member B6	1.42538	50kb	0.114404	0.197976	-0.130455	0.591231	0.514456	0.682188
AluSg	1.04442	CCDC87	coiled-coil domain containing 87	-0.867092	50kb	-0.502023	-0.179552	-0.322165	0.00285127	0.559046	0.251617
AluSq2	1.19371	OSGIN1	oxidative stress induced growth inhibitor 1	0.776419	50kb	0.501682	0.410065	0.289597	0.00287427	0.124458	0.314148
AluSq2	1.10865	SERINC3	serine incorporator 3	-0.606163	Intron	-0.501575	0.0499693	-0.551087	0.00288056	0.881927	0.0257685
AluSq2	1.0083	ZNF350	zinc finger protein 350	0.667373	Intron	0.501528	0.331106	0.187828	0.00288203	0.236328	0.538221
AluSx	1.06474	ZNF137P	zinc finger protein 137, pseudogene	0.956348	50kb	0.500587	-0.0123654	0.528415	0.00294526	0.971657	0.0350501
AluSz	1.09003	RBM47	RNA binding motif protein 47	1.01092	Intron	0.500368	0.40231	0.445014	0.00295623	0.133236	0.0894108
AluSz	1.09295	RHOQ	ras homolog family member Q	0.804532	Intron	0.342513	0.0765928	0.0270852	0.05958	0.817665	0.937754
AluSz	1.09003	RBM47	RNA binding motif protein 47	1.01092	50kb	0.500368	0.40231	0.445014	0.00295872	0.133288	0.0894497
AluSx	1.35288	ID3	inhibitor of DNA binding 3, HLH protein	0.699823	50kb	0.499959	0.0362848	0.662007	0.00298575	0.917545	0.0040485
AluJo	1.37257	STXBP3	syntaxin binding protein 3	0.694931	50kb	0.207058	-0.117216	-0.126613	0.296321	0.716898	0.692353
AluSc8	1.2446	LRFN3	leucine rich repeat and fibronectin type III domain containing 3	-0.598679	Intron	-0.499829	-0.2526	-0.512963	0.00299421	0.389447	0.0423708
AluJo	1.23309	BAZ2B	bromodomain adjacent to zinc finger domain 2B	0.804804	Intron	0.257538	-0.0720917	-0.0245937	0.177285	0.828355	0.943675
AluSp	1.60158	BAZ2B	bromodomain adjacent to zinc finger domain 2B	0.804804	Intron	0.331456	-0.117956	0.212132	0.0701664	0.714787	0.481277
AluSx1	1.42011	GABARAPL1	GABA type A receptor associated protein like 1	-0.659743	50kb	-0.497349	-0.134153	-0.35399	0.00317965	0.673565	0.200391
AluSg7	1.03856	MORN3	MORN repeat containing 3	-0.813324	Intron	-0.49717	-0.308159	-0.240055	0.00319034	0.277461	0.415918
AluSx	1.18871	ZNF217	zinc finger protein 217	0.79981	50kb	0.497125	0.305895	0.397275	0.00319174	0.281762	0.139331
AluSp	1.80612	FAAHP1	fatty acid amide hydrolase pseudogene 1	1.12403	50kb	0.495066	0.374782	0.295811	0.00336199	0.169451	0.301965
AluJo	1.23309	APOC1	apolipoprotein C1	0.976592	50kb	0.494468	0.171662	0.516468	0.00339906	0.578174	0.040646
AluSz6	1.22682	STXBP3	syntaxin binding protein 3	0.694931	Intron	0.494208	0.225115	0.408314	0.00342103	0.450756	0.126429
AluSq2	1.24	SLC25A25-AS1	SLC25A25 antisense RNA 1	0.606498	Intron	0.494	0.349884	0.408477	0.00343809	0.206536	0.126304
AluSg	1.04442	PAN2	poly(A) specific ribonuclease subunit PAN2	0.633693	50kb	0.492678	0.4064	0.265905	0.00355228	0.128496	0.359661
AluSz	1.47812	SUCLG2	succinate-CoA ligase GDP-forming subunit beta	0.711014	Intron	0.492589	0.427717	0.204213	0.00355528	0.106125	0.499545
AluSx1	1.31539	HMG20B	high mobility group 20B	0.888693	50kb	0.490861	0.108247	0.432464	0.00369353	0.73903	0.101208
AluJb	1.2973	C1QTNF3	C1q and TNF related 3	0.785251	Intron	0.490165	0.236998	0.434194	0.00375594	0.423041	0.0995025
AluSp	1.18225	KIF13A	kinesin family member 13A	0.631712	50kb	0.177388	-0.142844	-0.046296	0.38	0.651275	0.890495
AluJb	1.2973	PTPRO	protein tyrosine phosphatase receptor type O	-0.607378	Intron	-0.489818	-0.431213	-0.377556	0.00377995	0.102619	0.165264
AluSx	1.05413	PDE8A	phosphodiesterase 8A	0.824424	Intron	0.487162	0.0417749	0.579846	0.00402341	0.902228	0.0170384
AluSz	1.79288	CDH12	cadherin 12	-0.873478	Intron	-0.487128	-0.192953	-0.555562	0.004024	0.527296	0.0241723
AluJb	1.85253	RBFOX2	RNA binding fox-1 homolog 2	-0.848361	50kb	-0.484701	-0.231681	-0.0583307	0.0042218	0.435571	0.862183
AluJb	1.85253	RBFOX2	RNA binding fox-1 homolog 2	-0.848361	Intron	-0.484701	-0.231681	-0.0583307	0.00422508	0.435444	0.861988
AluSx	1.07289	GATM	glycine amidinotransferase	0.662042	50kb	0.48413	0.144462	0.449426	0.00427756	0.647777	0.085679
AluSc8	1.21225	ERBIN	erbb2 interacting protein	0.975694	Intron	0.317095	-0.00601174	0.120975	0.0853777	0.987038	0.706831
AluJb	1.43292	BMERB1	bMERB domain containing 1	-0.796599	50kb	-0.482934	0.031972	-0.293331	0.00438393	0.925164	0.306512
AluSz6	-1.04064	BAZ1A	bromodomain adjacent to zinc finger domain 1A	0.948381	Intron	-0.482585	-0.287695	-0.217463	0.00442197	0.317322	0.469515
AluYh3	1.13029	HMGN5	high mobility group nucleosome binding domain 5	0.716183	50kb	0.481288	0.601046	0.0312995	0.00456117	0.0123013	0.927137
AluJb	1.24452	ATP8A2	ATPase phospholipid transporting 8A2	-0.639851	Intron	-0.481158	-0.215753	-0.317288	0.00457369	0.473485	0.260213
AluSz6	1.29405	HIF3A	hypoxia inducible factor 3 subunit alpha	0.979915	Intron	0.480373	0.324305	0.335235	0.00465297	0.24812	0.229526
AluSx3	1.36297	USP3	ubiquitin specific peptidase 3	0.699401	Intron	0.477731	0.0494974	0.507522	0.00495818	0.883021	0.0449992
AluJb	1.06848	PXN	paxillin	0.748859	50kb	0.476614	0.451756	0.20442	0.0050763	0.0837627	0.499163
AluSx	1.06701	UNC13D	unc-13 homolog D	1.07572	50kb	0.476509	0.0986945	0.466581	0.00508659	0.761014	0.0715612
AluSg	1.29997	SYN3	synapsin III	-0.683682	50kb	-0.476105	-0.43362	-0.199291	0.00513351	0.0999671	0.511218
AluSz6	1.42779	FCER1G	Fc fragment of IgE receptor Ig	1.26061	50kb	0.224252	0.0995857	0.0622985	0.250674	0.759088	0.853186
AluSg	1.29997	SYN3	synapsin III	-0.683682	Intron	-0.476105	-0.43362	-0.199291	0.00513736	0.10001	0.511361
AluSg	1.07259	RBL1	RB transcriptional corepressor like 1	0.749268	50kb	0.47339	0.350631	0.205649	0.00546418	0.205457	0.496647
AluSq2	1.22012	ARAP1	ArfGAP with RhoGAP domain, ankyrin repeat and PH domain 1	0.630809	50kb	0.47233	0.286164	0.304698	0.00560104	0.320495	0.284128
AluY	1.13886	IFT88	intraflagellar transport 88	0.705741	50kb	0.472197	0.173449	0.444694	0.00561637	0.574001	0.08972
AluSq	1.17407	TLDC2	TBC/LysM-associated domain containing 2	0.80869	Intron	0.188517	0.284016	-0.151519	0.345483	0.324333	0.628977
AluJo	1.02859	XKR7	XK related 7	-0.935813	50kb	-0.471582	-0.599859	-0.140298	0.00569867	0.012511	0.657856
AluY	1.28838	PCDHGC5	protocadherin gamma subfamily C, 5	-1.20461	50kb	-0.248097	0.434232	-0.0903633	0.197465	0.0995003	0.781771
AluY	1.07863	MOAP1	modulator of apoptosis 1	-1.0283	50kb	-0.470918	-0.238728	-0.500409	0.00576805	0.418571	0.0489711
AluSq	1.03883	ZNF518A	zinc finger protein 518A	0.607946	Intron	0.470043	0.437494	0.364472	0.00588762	0.0962953	0.184587
AluJr	1.25675	CHEK2	checkpoint kinase 2	0.947243	Intron	0.469649	0.186575	0.35252	0.0059393	0.54131	0.20277
AluSx1	1.13553	GTF3C6	general transcription factor IIIC subunit 6	0.587258	Intron	0.469502	0.317752	0.0891533	0.00595761	0.259435	0.783904
AluSx	1.04647	TENM2	teneurin transmembrane protein 2	-0.847029	Intron	-0.263559	0.282515	-0.0873855	0.165507	0.326629	0.788402
AluSz	1.19214	SNAP23	synaptosome associated protein 23	0.846703	Intron	0.469139	0.259023	0.125034	0.00600052	0.375272	0.695538
AluSx	1.04647	TENM2	teneurin transmembrane protein 2	-0.847029	50kb	-0.263559	0.282515	-0.0873855	0.165444	0.326734	0.788218
AluJo	1.37257	TRIP6	thyroid hormone receptor interactor 6	0.729333	50kb	0.285631	-0.108603	0.197064	0.127188	0.738471	0.516259
AluSx	1.21924	TASL	TLR adaptor interacting with endolysosomal SLC15A4	1.14404	50kb	0.469146	-0.0932642	0.428247	0.00600386	0.774112	0.105652
AluSg	1.08867	CASC15	cancer susceptibility 15	-0.68114	Intron	-0.467366	-0.199269	-0.279526	0.00624468	0.511146	0.332262
AluSq2	1.15033	EGR3	early growth response 3	-0.887043	50kb	-0.467043	-0.155656	-0.239084	0.00629225	0.619053	0.417898
AluSz	1.20321	SSBP3	single stranded DNA binding protein 3	-0.586122	Intron	-0.466931	0.143922	-0.261304	0.0063057	0.648835	0.370217
AluY	1.0569	MEGF8	multiple EGF like domains 8	-0.581388	Intron	-0.296075	-0.490998	0.114135	0.112523	0.054606	0.724725
AluSx	1.22296	TCIRG1	T cell immune regulator 1, ATPase H+ transporting V0 subunit a3	0.989722	Intron	0.466392	0.203146	0.385357	0.00637973	0.501687	0.154496
AluSq4	1.21287	CPQ	carboxypeptidase Q	0.713318	Intron	0.466063	0.0296148	0.489074	0.00641976	0.931266	0.0556972
AluSx	1.26173	CCDC102A	coiled-coil domain containing 102A	0.759348	50kb	0.465139	0.582365	0.181311	0.00655913	0.0164015	0.555446
AluSx1	1.08569	PPFIBP2	PPFIA binding protein 2	0.855262	Intron	0.350258	0.0482197	0.018102	0.0532597	0.886597	0.957635
AluSx1	1.08569	PPFIBP2	PPFIA binding protein 2	0.855262	50kb	0.350258	0.0482197	0.018102	0.0532857	0.886795	0.957841
AluJo	1.24483	TGFB3	transforming growth factor beta 3	0.696837	Intron	0.0476758	-0.032294	-0.505275	0.835952	0.924833	0.0461127
AluSx	1.35288	RAD51B	RAD51 paralog B	0.652897	Intron	0.462916	-0.2135	0.52523	0.0068864	0.478899	0.0365681
AluSz	1.05252	XPO1	exportin 1	0.593656	Intron	0.462709	0.392996	0.204481	0.00691782	0.144964	0.49925
AluYj4	1.21445	ZNF83	zinc finger protein 83	0.921885	50kb	0.462298	0.290936	0.241144	0.00697031	0.311693	0.41323
AluSz	1.19301	DLGAP1	DLG associated protein 1	-0.852174	Intron	-0.309026	-0.0999821	0.0870889	0.0947024	0.758392	0.788912
AluSx1	1.29449	FERMT3	fermitin family member 3	1.09134	50kb	0.259185	-0.0118616	0.0300901	0.174109	0.972787	0.930399
AluJo	1.37257	SLC12A9	solute carrier family 12 member 9	0.588109	Intron	0.200555	-0.0349852	-0.101978	0.314257	0.920345	0.753407
AluJo	1.37257	SLC12A9	solute carrier family 12 member 9	0.588109	50kb	0.200555	-0.0349852	-0.101978	0.314154	0.920143	0.753588
AluSq	1.00539	BOLA2	bolA family member 2	-0.786433	50kb	-0.462058	-0.228428	-0.328947	0.00699781	0.443433	0.240183
AluSx	1.21067	LY96	lymphocyte antigen 96	1.20255	50kb	0.142542	0.077809	-0.481234	0.493195	0.814232	0.0611141
AluYj4	1.21445	ZNF83	zinc finger protein 83	0.921885	Intron	0.462298	0.290936	0.241144	0.00696534	0.311591	0.413107
AluSp	1.64719	TST	thiosulfate sulfurtransferase	0.628139	50kb	0.460596	0.37194	0.32453	0.00722497	0.1735	0.247801
AluJo	1.40767	YES1	YES proto-oncogene 1, Src family tyrosine kinase	0.941896	50kb	0.285404	0.0952007	-0.0471482	0.127568	0.769541	0.88884
AluSc8	1.11386	RGL3	ral guanine nucleotide dissociation stimulator like 3	0.919286	50kb	0.460264	0.112334	0.284524	0.00727542	0.728683	0.323446
AluJr	1.04452	FGF17	fibroblast growth factor 17	0.777836	50kb	0.458869	0.462684	0.354382	0.00748725	0.0745534	0.19979
AluYj4	1.13687	AREL1	apoptosis resistant E3 ubiquitin protein ligase 1	-0.595342	50kb	-0.45884	-0.130235	-0.321999	0.00748744	0.682454	0.251813
AluSq2	-1.04008	PLOD1	procollagen-lysine,2-oxoglutarate 5-dioxygenase 1	0.746306	Intron	-0.324809	-0.520878	0.0186074	0.0766863	0.038671	0.956484
AluY	1.16811	PLOD1	procollagen-lysine,2-oxoglutarate 5-dioxygenase 1	0.746306	Intron	0.331015	0.153163	0.186528	0.0705042	0.62556	0.541316
AluJb	1.02711	ZNF890P	zinc finger protein 890, pseudogene	-1.00456	50kb	-0.458488	0.153673	-0.444499	0.0075327	0.624282	0.0898945
AluSx	1.04647	SCX	scleraxis bHLH transcription factor	0.797838	50kb	0.456359	0.224787	0.400666	0.00792157	0.451362	0.135304
AluY	1.07863	KANK1	KN motif and ankyrin repeat domains 1	0.617594	Intron	0.460779	0.226765	0.289109	0.00719688	0.446913	0.314766
AluSg7	1.03495	MTUS1	microtubule associated scaffold protein 1	0.883825	50kb	0.455849	-0.0356296	0.356989	0.00799486	0.919066	0.196082
AluSz	1.63197	TGIF2	TGFB induced factor homeobox 2	0.609133	Intron	0.456156	0.371888	0.335254	0.00795057	0.173524	0.229568
AluSp	1.01503	GRTP1	growth hormone regulated TBC protein 1	0.746822	50kb	0.45536	0.508556	0.170799	0.00808133	0.0445978	0.580468
AluSg7	1.03856	CAMK1D	calcium/calmodulin dependent protein kinase ID	-0.620059	50kb	-0.258187	0.145089	0.0956514	0.176243	0.646747	0.768654
AluSg7	1.03495	MTUS1	microtubule associated scaffold protein 1	0.883825	Intron	0.455849	-0.0356296	0.356989	0.00800043	0.918864	0.19601
AluJo	1.02859	RFPL1S	RFPL1 antisense RNA 1	-0.928985	50kb	-0.453273	-0.349983	-0.226629	0.00845066	0.206493	0.447195
AluSx1	1.31539	GRIN2B	glutamate ionotropic receptor NMDA type subunit 2B	-0.760898	50kb	-0.452983	-0.262585	-0.337084	0.00849376	0.367146	0.226735
AluY	1.0569	SSBP3	single stranded DNA binding protein 3	-0.586122	Intron	-0.454669	-0.415352	-0.275483	0.00820944	0.118966	0.339964
AluYc	1.32769	ZNF761	zinc finger protein 761	0.797272	Intron	0.151232	-0.0218645	-0.120677	0.464399	0.949585	0.707543
AluYc	1.32769	ZNF761	zinc finger protein 761	0.797272	50kb	0.151232	-0.0218645	-0.120677	0.464532	0.94938	0.707717
AluSc	1.58897	DOCK10	dedicator of cytokinesis 10	0.692282	50kb	0.450874	-0.0729892	0.447367	0.00889022	0.826269	0.0874881
AluY	1.87305	PCDH19	protocadherin 19	-0.740898	Intron	-0.452888	-0.335364	-0.369466	0.00850785	0.229581	0.176698
AluSc	1.58897	DOCK10	dedicator of cytokinesis 10	0.692282	Intron	0.450874	-0.0729892	0.447367	0.00889631	0.826078	0.0875264
AluSg4	1.24761	LOC101929718	uncharacterized LOC101929718	0.876268	50kb	0.447365	0.430879	0.208257	0.00961092	0.102977	0.490599
AluJo	1.40767	MAPT	microtubule associated protein tau	-1.44399	Intron	-0.203682	0.0634741	-0.203232	0.305546	0.851093	0.501693
AluSg	1.374	RGS9	regulator of G protein signaling 9	1.30253	Intron	-0.0871489	0.217071	-0.325302	0.690984	0.4706	0.246457
AluSc5	1.25298	RGS9	regulator of G protein signaling 9	1.30253	50kb	0.210774	0.323604	-0.0355564	0.285455	0.249485	0.918922
AluSc	1.37726	FGL1	fibrinogen like 1	1.33211	50kb	0.324577	0.386737	-0.0131866	0.0769507	0.152768	0.970662
AluSq2	1.02192	HDAC1	histone deacetylase 1	0.803636	50kb	0.44556	0.152158	0.252119	0.00999876	0.62774	0.390101
AluJo	1.40767	KANK1	KN motif and ankyrin repeat domains 1	0.617594	Intron	0.173212	0.270965	-0.270452	0.392761	0.348909	0.350172
AluSx1	1.08569	FLJ33534	uncharacterized LOC285150	-0.720104	50kb	-0.445456	-0.354101	-0.107391	0.0100169	0.200252	0.740484
AluSc8	1.10531	ATL3	atlastin GTPase 3	0.722486	50kb	0.322681	0.300649	-0.00886182	0.0791878	0.292498	0.979464
AluJb	1.22565	SLC27A1	solute carrier family 27 member 1	0.606483	Intron	0.271916	-0.0716733	0.0358181	0.149821	0.829479	0.918598
AluSx3	1.03478	TRADD	TNFRSF1A associated via death domain	0.647138	50kb	0.445112	0.0279371	0.475483	0.0100934	0.935157	0.0650648
AluSx3	1.0396	PLK1	polo like kinase 1	0.59723	50kb	0.44445	0.401191	0.191059	0.010221	0.134592	0.531734
AluSz	1.28274	TENM2	teneurin transmembrane protein 2	-0.847029	Intron	-0.447982	0.0332343	-0.333539	0.00948767	0.923322	0.232506
AluSz	1.26286	SUCLG2	succinate-CoA ligase GDP-forming subunit beta	0.711014	Intron	0.443341	0.339222	0.228621	0.0104681	0.223529	0.443109
AluSg	1.24238	ZNF512B	zinc finger protein 512B	-0.606265	50kb	-0.251169	0.0129534	0.216716	0.190878	0.970853	0.471164
AluJb	1.23536	STK38	serine/threonine kinase 38	0.737064	Intron	0.44329	-0.302172	0.405077	0.0104739	0.289497	0.130005
AluSx1	1.31344	GABBR2	gamma-aminobutyric acid type B receptor subunit 2	-0.689811	Intron	-0.442543	-0.31103	-0.14444	0.0106128	0.272067	0.647359
AluSg	1.25465	MC1R	melanocortin 1 receptor	0.789319	50kb	0.442168	0.165216	0.390707	0.0106868	0.594881	0.147582
AluSc8	1.21225	APBA1	amyloid beta precursor protein binding family A member 1	-0.955673	Intron	-0.442471	-0.106507	-0.341518	0.0106241	0.742755	0.219953
AluSz6	-1.04064	KIF13A	kinesin family member 13A	0.631712	Intron	-0.440541	0.0268966	-0.200109	0.0110647	0.937605	0.509156
AluSq2	1.22835	PCDHB3	protocadherin beta 3	-0.696775	50kb	-0.43916	-0.59719	-0.124167	0.0113947	0.0130706	0.697575
AluSx3	1.27488	ACACB	acetyl-CoA carboxylase beta	0.693103	Intron	0.440231	0.00921044	0.39476	0.0111314	0.978879	0.142668
AluJr4	1.64611	GABBR2	gamma-aminobutyric acid type B receptor subunit 2	-0.689811	Intron	-0.437085	-0.3533	-0.23737	0.0118795	0.201493	0.42207
AluSz6	1.00314	MBOAT1	membrane bound O-acyltransferase domain containing 1	0.808578	50kb	0.435347	-0.177271	0.486096	0.0123006	0.565147	0.0577108
AluSz	1.19301	LYAR	Ly1 antibody reactive	0.862817	50kb	0.216532	0.00708792	-0.238774	0.26996	0.984567	0.418561
AluSq	1.17407	PTAR1	protein prenyltransferase alpha subunit repeat containing 1	0.76553	50kb	0.155436	0.0448424	-0.204109	0.449907	0.893297	0.499735
AluSz	1.20065	ATG4C	autophagy related 4C cysteine peptidase	0.763038	50kb	0.158814	-0.0293179	-0.104741	0.438788	0.931503	0.746746
AluSq	1.07134	DNAJB1	DnaJ heat shock protein family (Hsp40) member B1	1.21407	50kb	0.0447146	0.125921	-0.282589	0.847072	0.693601	0.326645
AluSc8	1.29102	OSBPL11	oxysterol binding protein like 11	0.700786	Intron	0.436257	0.45135	0.127867	0.0120728	0.084074	0.688603
AluSz	1.19301	ESPN	espin	1.05682	50kb	0.434279	0.188825	0.172053	0.0125295	0.536125	0.577012
AluSc8	1.03446	F7	coagulation factor VII	-0.745061	50kb	-0.434285	-0.064756	-0.321687	0.0125356	0.848223	0.252415
AluSz	1.30891	LINC00565	long intergenic non-protein coding RNA 565	0.98336	50kb	0.305363	0.151492	-0.0361788	0.0995032	0.628909	0.91772
AluSq	1.52176	ZIC5	Zic family member 5	1.04054	50kb	0.268516	-0.199151	0.227078	0.156218	0.511384	0.446223
AluSp	1.18225	MYH10	myosin heavy chain 10	-0.581487	Intron	-0.435283	-0.190305	-0.327454	0.012311	0.53274	0.242641
AluJr	1.04452	RBPJ	recombination signal binding protein for immunoglobulin kappa J region	0.633892	Intron	0.433413	0.395634	0.124495	0.012735	0.141515	0.696759
AluSc	-1.04	VAV1	vav guanine nucleotide exchange factor 1	0.816454	Intron	-0.433233	0.238173	-0.435307	0.0127801	0.419953	0.0985772
AluSp	1.42563	NDRG3	NDRG family member 3	-0.645336	Intron	-0.284664	0.0834334	0.0521443	0.128724	0.798697	0.877299
AluSq2	1.19222	NDRG3	NDRG family member 3	-0.645336	Intron	-0.235983	-0.467274	0.257132	0.223605	0.0712148	0.379386
AluYj4	1.13687	SHC4	SHC adaptor protein 4	0.896765	Intron	0.26656	0.254123	-0.00342839	0.160281	0.386084	0.993239
AluSx	1.2354	ODF3B	outer dense fiber of sperm tails 3B	1.13814	50kb	0.429224	-0.210723	0.404989	0.0138587	0.48447	0.130079
AluSc	1.08597	KAT2B	lysine acetyltransferase 2B	0.722912	Intron	0.227807	-0.108672	0.0433172	0.241909	0.738403	0.898132
AluSx1	1.08569	CRMP1	collapsin response mediator protein 1	-0.761021	Intron	-0.43161	-0.325988	-0.0615827	0.0132272	0.245221	0.854788
AluSx3	1.0396	RBL1	RB transcriptional corepressor like 1	0.749268	50kb	0.428779	0.00108778	0.291109	0.0139653	0.997314	0.311359
AluJb	1.02711	STK33	serine/threonine kinase 33	0.860392	Intron	0.429181	0.252794	0.145569	0.0138635	0.389132	0.645567
AluY	1.06351	TCFL5	transcription factor like 5	0.639125	Intron	0.427703	0.292235	0.272152	0.0142772	0.308841	0.346618
AluSq	1.04625	BCO2	beta-carotene oxygenase 2	0.610072	Intron	0.425847	0.168985	0.41924	0.0147906	0.585359	0.114893
AluY	1.47188	PCDH19	protocadherin 19	-0.740898	Intron	-0.423169	-0.441001	-0.359071	0.0155387	0.0930108	0.192612
AluSq2	1.24	FGF1	fibroblast growth factor 1	0.952617	50kb	0.107814	-0.0981788	-0.246127	0.61557	0.762137	0.402683
AluSq2	1.27992	FGF1	fibroblast growth factor 1	0.952617	50kb	0.235407	0.0748609	-0.125775	0.224695	0.821434	0.693946
AluSg7	1.03856	SLC16A1	solute carrier family 16 member 1	0.971872	50kb	0.422738	-0.109212	0.331749	0.0156809	0.737722	0.235295
AluSx1	1.06412	BMERB1	bMERB domain containing 1	-0.796599	Intron	-0.306093	-0.190787	0.00289676	0.0987343	0.532039	0.994444
AluSx	1.02267	ENO2	enolase 2	-0.616454	Intron	-0.422722	-0.0217162	-0.200871	0.0156767	0.949491	0.507276
AluSx1	1.06412	BMERB1	bMERB domain containing 1	-0.796599	50kb	-0.306093	-0.190787	0.00289676	0.0986922	0.531894	0.994234
AluSx	1.07289	BMERB1	bMERB domain containing 1	-0.796599	50kb	-0.310183	-0.0477822	-0.125623	0.0933987	0.887368	0.694141
AluSz	1.20321	MAP4K4	mitogen-activated protein kinase kinase kinase kinase 4	0.670744	Intron	0.422164	0.243446	0.178724	0.0158157	0.408248	0.561201
AluJr	1.04452	ABHD3	abhydrolase domain containing 3, phospholipase	0.967806	Intron	0.421676	0.377956	0.191124	0.0159603	0.16472	0.531668
AluSx1	1.38501	PLIN3	perilipin 3	0.883638	Intron	0.327296	-0.221137	0.355502	0.0739973	0.460166	0.198025
AluY	1.42993	ARPC1B	actin related protein 2/3 complex subunit 1B	0.685143	50kb	0.420827	0.106166	0.468882	0.0161768	0.743438	0.0700992
AluSc8	1.00846	PTGR2	prostaglandin reductase 2	0.602001	50kb	0.420718	0.507595	-0.0465559	0.0162065	0.0449969	0.890755
AluSx	1.07289	LARGE1	LARGE xylosyl- and glucuronyltransferase 1	-0.730053	50kb	-0.419522	-0.216717	-0.297027	0.0165637	0.471295	0.299468
AluJo	1.26137	GCNA	germ cell nuclear acidic peptidase	1.0841	Intron	0.421582	0.225609	0.223983	0.0159743	0.449903	0.452897
AluJo	1.40767	TCF15	transcription factor 15	0.832361	50kb	0.419458	0.335319	0.281918	0.0165772	0.229593	0.327749
AluY	1.41718	PNPLA3	patatin like phospholipase domain containing 3	-1.01648	50kb	-0.331018	0.0576178	-0.100807	0.070533	0.862986	0.756701
AluSx	1.07289	LARGE1	LARGE xylosyl- and glucuronyltransferase 1	-0.730053	Intron	-0.419522	-0.216717	-0.297027	0.0165738	0.47143	0.299566
AluSp	1.80612	TMEM39A	transmembrane protein 39A	0.58065	50kb	0.417845	0.094173	0.184169	0.0170993	0.772132	0.548061
AluSq2	1.22012	PDLIM5	PDZ and LIM domain 5	0.768661	Intron	0.316409	0.0929753	0.131217	0.0860799	0.774966	0.680011
AluJb	1.2973	GAS7	growth arrest specific 7	-0.719008	Intron	-0.219993	-0.380956	0.102681	0.260621	0.160733	0.752149
AluJb	1.2973	GAS7	growth arrest specific 7	-0.719008	50kb	-0.219993	-0.380956	0.102681	0.26071	0.160794	0.751969
AluSz	1.17346	SV2A	synaptic vesicle glycoprotein 2A	-0.584559	50kb	-0.417467	-0.492549	-0.160738	0.0172014	0.0538082	0.606861
AluSz6	1.22257	MPO	myeloperoxidase	-0.721322	50kb	-0.417128	-0.49622	-0.0857759	0.0172683	0.0516983	0.7927
AluSc8	1.11386	HDC	histidine decarboxylase	-0.986883	50kb	-0.416594	0.026532	-0.345104	0.0174311	0.938279	0.214292
AluSq	1.22701	LARP1	La ribonucleoprotein 1, translational regulator	-0.621653	Intron	-0.417959	0.0731228	-0.298609	0.0170663	0.826169	0.296578
AluSx3	1.46144	UNC5D	unc-5 netrin receptor D	-0.607169	50kb	-0.41631	-0.055447	-0.252213	0.0175303	0.86881	0.39019
AluSx3	1.46144	UNC5D	unc-5 netrin receptor D	-0.607169	Intron	-0.41631	-0.055447	-0.252213	0.0175197	0.868614	0.390072
AluJr4	1.17413	PRMT8	protein arginine methyltransferase 8	-0.781771	50kb	-0.414974	-0.173819	-0.197723	0.0179354	0.573217	0.514847
AluSp	1.18225	CHEK2	checkpoint kinase 2	0.947243	50kb	0.27879	0.223037	0.0870861	0.138106	0.455262	0.788738
AluJr	1.27367	ADAMTSL1	ADAMTS like 1	-0.869555	Intron	-0.416154	-0.0611417	-0.158779	0.0175486	0.855596	0.611831
AluJr	1.03543	NFATC3	nuclear factor of activated T cells 3	0.689004	Intron	0.414931	-0.113855	0.31779	0.0179418	0.72555	0.259436
AluJr4	1.17413	PRMT8	protein arginine methyltransferase 8	-0.781771	Intron	-0.414974	-0.173819	-0.197723	0.0179461	0.57337	0.514989
AluSg7	1.03495	PRKY	protein kinase Y-linked (pseudogene)	0.756697	Intron	0.41469	0.274268	0.233842	0.0180157	0.342523	0.430514
AluSx	1.02267	GABRG3	gamma-aminobutyric acid type A receptor subunit gamma3	-0.944819	Intron	-0.412486	0.206223	-0.32675	0.0188395	0.495242	0.243907
AluSx1	1.52256	HMG20B	high mobility group 20B	0.888693	50kb	0.410441	-0.324762	0.41507	0.0195579	0.247464	0.119197
AluJb	1.04432	IL12RB2	interleukin 12 receptor subunit beta 2	-0.965872	Intron	-0.412069	-0.238781	-0.183907	0.0189555	0.418665	0.548631
AluSc8	1.21225	BNIP2	BCL2 interacting protein 2	0.766727	Intron	0.41046	-0.00343433	0.311751	0.0195614	0.993429	0.270586
AluY	1.28838	HECTD4	HECT domain E3 ubiquitin protein ligase 4	-0.607874	Intron	-0.165123	0.293908	0.0556589	0.417331	0.305579	0.868246
AluJo	1.39052	MEGF8	multiple EGF like domains 8	-0.581388	Intron	-0.410139	-0.28011	-0.0345129	0.0196632	0.331273	0.921012
AluY	1.41718	MLIP	muscular LMNA interacting protein	-0.855195	Intron	-0.333382	-0.175515	0.00528654	0.0682237	0.569965	0.989127
AluY	1.37762	ARAP1	ArfGAP with RhoGAP domain, ankyrin repeat and PH domain 1	0.630809	50kb	0.408325	0.0500031	0.168021	0.0203539	0.882003	0.587384
AluSq2	1.02192	MTMR9LP	myotubularin related protein 9 like, pseudogene	0.758841	50kb	0.408197	0.414137	0.148071	0.0203981	0.120254	0.638493
AluY	1.03713	ZNF516	zinc finger protein 516	0.693401	50kb	0.309066	0.0391602	0.0873272	0.0947222	0.909733	0.788242
AluSx	1.16358	LOC102723566	uncharacterized LOC102723566	0.852217	50kb	0.407629	0.0153664	0.299746	0.0206373	0.964923	0.294395
AluSc	1.14967	KCNQ5	potassium voltage-gated channel subfamily Q member 5	-0.626689	Intron	-0.409147	-0.0783245	-0.31197	0.0200545	0.812566	0.270172
AluSg	1.29997	FAM114A1	family with sequence similarity 114 member A1	0.775722	Intron	0.405872	-0.0882075	0.306394	0.0212686	0.786191	0.280863
AluJo	1.01487	LSMEM1	leucine rich single-pass membrane protein 1	0.886274	50kb	0.401463	0.525023	0.125202	0.0230517	0.0366065	0.695113
AluSx	1.05413	MYO6	myosin VI	0.64731	Intron	0.403285	0.147745	0.337859	0.0223067	0.639137	0.225775
AluJr	1.25675	GPLD1	glycosylphosphatidylinositol specific phospholipase D1	-0.609276	Intron	-0.203616	-0.0847257	0.0599087	0.305675	0.795357	0.858662
AluY	1.07148	RELL1	RELT like 1	0.869163	Intron	0.40108	0.357616	0.135385	0.0231859	0.195046	0.670745
AluSx	1.21924	RBM47	RNA binding motif protein 47	1.01092	Intron	0.400779	0.21612	0.336516	0.0233203	0.472612	0.22759
AluSc	1.08597	MTUS1	microtubule associated scaffold protein 1	0.883825	50kb	0.400502	0.0257385	0.280272	0.0234432	0.940666	0.330958
AluY	2.2552	LRIG2-DT	LRIG2 divergent transcript	0.758183	50kb	0.399979	-0.190982	-0.0954497	0.0236084	0.531692	0.76883
AluSc	1.08597	MTUS1	microtubule associated scaffold protein 1	0.883825	Intron	0.400502	0.0257385	0.280272	0.0234298	0.940462	0.331063
AluSx	1.08159	RAD51B	RAD51 paralog B	0.652897	Intron	0.399118	0.0827583	0.318828	0.0239304	0.800563	0.257813
AluSx	1.22296	UNC93B1	unc-93 homolog B1, TLR signaling regulator	0.742656	50kb	0.397616	0.101635	0.318197	0.0245834	0.754273	0.258964
AluSx	1.26887	CLSTN1	calsyntenin 1	-0.650731	Intron	-0.167401	-0.0820739	0.285221	0.410062	0.802462	0.321869
AluYc	1.30429	CCR5	C-C motif chemokine receptor 5	1.24847	50kb	0.293332	-0.0746906	0.11314	0.116251	0.821857	0.727041
AluJb	1.20458	MYO9B	myosin IXB	0.642918	50kb	0.397215	-0.0905668	0.336297	0.0247764	0.781408	0.227884
AluJo	1.4688	BRINP1	BMP/retinoic acid inducible neural specific 1	-0.645026	Intron	-0.398518	0.171058	-0.22693	0.0242057	0.579747	0.446543
AluSx	1.2354	SCAMP2	secretory carrier membrane protein 2	0.661812	50kb	0.394554	-0.133688	0.350925	0.0259806	0.674354	0.204962
AluJb	1.0852	PTPRT	protein tyrosine phosphatase receptor type T	-0.731141	Intron	-0.395745	-0.203731	-0.134582	0.0254605	0.500522	0.672729
AluSx	1.21067	BCAS1	brain enriched myelin associated protein 1	1.16194	Intron	0.394575	0.213685	0.162662	0.0259835	0.478591	0.601701
AluSq2	1.27992	SLC25A25-AS1	SLC25A25 antisense RNA 1	0.606498	exon	0.393769	0.333632	0.201943	0.0263025	0.232473	0.50483
AluSx3	1.01934	LINC01476	long intergenic non-protein coding RNA 1476	-0.87763	Intron	-0.393976	0.0205771	-0.449675	0.0262193	0.951642	0.0854912
AluSq2	1.27992	SLC25A25-AS1	SLC25A25 antisense RNA 1	0.606498	Intron	0.393769	0.333632	0.201943	0.0263173	0.232392	0.504689
AluJo	1.60313	TCF12	transcription factor 12	0.809902	Intron	0.393168	-0.0579225	0.148073	0.0265714	0.862089	0.638651
AluSx	1.22296	NOL8	nucleolar protein 8	0.730626	Intron	0.393054	-0.0210784	0.409312	0.0266193	0.9505	0.125297
AluSq2	1.03577	MEF2C	myocyte enhancer factor 2C	-0.58575	50kb	-0.391657	0.0290251	-0.380076	0.027259	0.932131	0.161693
AluJr	1.04452	NBEA	neurobeachin	-0.643973	Intron	-0.0359571	0.223304	0.179853	0.876173	0.454841	0.558192
AluJb	1.22565	TOB2	transducer of ERBB2, 2	0.618061	50kb	0.391357	0.247583	0.230563	0.0274121	0.399342	0.438414
AluSx	1.2354	TYMP	thymidine phosphorylase	1.26763	50kb	0.346297	-0.161561	0.306952	0.056088	0.604677	0.279829
AluSx1	1.05886	BNIPL	BCL2 interacting protein like	0.947547	50kb	0.39104	0.278374	0.215549	0.0275604	0.334733	0.473851
AluY	1.15692	OPCML	opioid binding protein/cell adhesion molecule like	-0.665187	Intron	-0.0992163	0.0256256	0.286395	0.648142	0.940655	0.32001
AluSx	1.22296	NRXN3	neurexin 3	-0.716282	Intron	-0.391803	-0.00921131	-0.244475	0.0271923	0.979084	0.406363
AluJb	1.02711	LINC02495	long intergenic non-protein coding RNA 2495	-0.765813	50kb	-0.351705	-0.471507	0.143338	0.0521289	0.0682111	0.649881
AluSx4	1.13762	SMAP2	small ArfGAP2	-0.67286	50kb	-0.388117	0.0771793	-0.285964	0.028887	0.816121	0.320902
AluSx3	1.27488	CENATAC	centrosomal AT-AC splicing factor	0.627969	50kb	0.388082	-0.139554	0.465063	0.0288918	0.659126	0.0727093
AluSz	-1.25273	C4orf50	chromosome 4 open reading frame 50	-1.20068	50kb	0.386699	-0.131652	0.310413	0.029649	0.678818	0.273131
AluSc8	1.00846	TLR9	toll like receptor 9	1.02768	50kb	0.279527	0.0892072	0.126054	0.136949	0.784079	0.693475
AluSc8	1.50476	ECHDC2	enoyl-CoA hydratase domain containing 2	0.713076	50kb	0.385375	0.60441	0.0575049	0.0304032	0.0116106	0.863196
AluSp	1.64719	ZNF788P	zinc finger family member 788, pseudogene	0.95954	50kb	0.382213	0.233226	0.107859	0.0320976	0.431971	0.739705
AluSc	1.40907	RNF135	ring finger protein 135	0.756625	Intron	0.389636	0.000482303	0.313106	0.0281919	0.998554	0.267924
AluSz6	1.41985	DNA2	DNA replication helicase/nuclease 2	0.834644	50kb	0.203416	0.0665878	-0.0425099	0.305875	0.843561	0.899812
AluSq	1.04625	IL18	interleukin 18	1.12541	50kb	0.184659	0.272842	-0.106041	0.356838	0.345219	0.743527
AluSz	1.05252	R3HDM2	R3H domain containing 2	-0.586821	50kb	-0.380969	-0.227408	0.0641414	0.0328327	0.445744	0.849273
AluSc8	1.00134	PTPRN2	protein tyrosine phosphatase receptor type N2	-0.683319	Intron	-0.17399	-0.109001	0.116992	0.39021	0.73794	0.717345
AluSc8	1.00134	PTPRN2	protein tyrosine phosphatase receptor type N2	-0.683319	50kb	-0.17399	-0.109001	0.116992	0.390091	0.738119	0.717169
AluJb	1.23536	APBA1	amyloid beta precursor protein binding family A member 1	-0.955673	Intron	-0.381831	0.251309	-0.248376	0.0323081	0.391808	0.397551
AluSg	1.0328	ENO2	enolase 2	-0.616454	50kb	-0.378766	0.252192	-0.277299	0.034097	0.390013	0.336587
AluSx1	1.2088	PITPNA-AS1	PITPNA antisense RNA 1	0.613959	50kb	0.377933	0.30995	0.113092	0.0346072	0.274021	0.727035
AluSq	1.12807	RTN4RL1	reticulon 4 receptor like 1	-0.767044	Intron	-0.379697	0.246751	-0.209286	0.0335823	0.401249	0.488313
AluSx1	1.38501	UHRF1	ubiquitin like with PHD and ring finger domains 1	1.00856	50kb	0.375396	0.242694	0.243456	0.0362017	0.410186	0.40834
AluSx	1.21067	SOCS7	suppressor of cytokine signaling 7	-0.920024	50kb	-0.37494	-0.116822	0.190197	0.0364294	0.717602	0.532801
AluSx1	1.31539	CAMK1D	calcium/calmodulin dependent protein kinase ID	-0.620059	Intron	-0.376782	-0.168628	-0.14596	0.0353245	0.586102	0.644366
AluSx1	1.16109	IRAK4	interleukin 1 receptor associated kinase 4	0.831671	50kb	0.373966	0.463441	-0.0623238	0.036952	0.0740026	0.853289
AluSp	1.63169	MORN3	MORN repeat containing 3	-0.813324	Intron	-0.334543	0.415057	-0.26294	0.0669913	0.119165	0.366399
AluJo	1.4688	MYO9B	myosin IXB	0.642918	Intron	0.374122	0.0478036	0.205089	0.0368593	0.88749	0.497873
AluJo	1.02859	KIAA1549L	KIAA1549 like	-0.740915	Intron	-0.346849	-0.243916	-0.10512	0.0556674	0.407373	0.745569
AluSq4	1.21287	IFIT3	interferon induced protein with tetratricopeptide repeats 3	1.03189	Intron	0.130664	0.351803	-0.213064	0.533258	0.20356	0.479855
AluSz6	1.22257	IFIT3	interferon induced protein with tetratricopeptide repeats 3	1.03189	Intron	-0.0522999	0.159645	-0.385707	0.817968	0.609815	0.154114
AluSz6	1.22257	IFIT3	interferon induced protein with tetratricopeptide repeats 3	1.03189	50kb	-0.0522999	0.159645	-0.385707	0.818158	0.609656	0.154055
AluSp	1.16564	MPST	mercaptopyruvate sulfurtransferase	0.823918	CDS	0.371504	0.272965	0.0581762	0.0385984	0.345327	0.861958
AluSp	1.16564	MPST	mercaptopyruvate sulfurtransferase	0.823918	Intron	0.371504	0.272965	0.0581762	0.0385781	0.345219	0.861764
AluJb	1.85253	KTN1	kinectin 1	0.71866	50kb	0.369987	0.0339083	-0.169399	0.0394555	0.921742	0.584114
AluSg	1.29997	UNC5D	unc-5 netrin receptor D	-0.607169	Intron	-0.371293	-0.268671	-0.122289	0.038675	0.353851	0.702855
AluSx1	1.42916	RGL3	ral guanine nucleotide dissociation stimulator like 3	0.919286	50kb	0.322898	-0.534249	0.239439	0.0789365	0.0323268	0.417229
AluJr	1.20434	PKN2	protein kinase N2	0.630077	Intron	0.16311	-0.219939	0.0199228	0.424168	0.463324	0.953523
AluSx1	1.17116	LCP1	lymphocyte cytosolic protein 1	0.97125	Intron	0.368157	0.119235	0.374959	0.040529	0.711454	0.169277
AluJb	1.01082	OSBPL9	oxysterol binding protein like 9	0.62169	Intron	0.220824	-0.665219	0.488992	0.258976	0.00380172	0.0557338
AluSq	1.52176	CSMD2	CUB and Sushi multiple domains 2	-0.670102	Intron	-0.368032	0.19744	-0.461287	0.0405625	0.515187	0.0757559
AluSz	1.0842	TRADD	TNFRSF1A associated via death domain	0.647138	50kb	0.36757	-0.0127647	0.308269	0.0408384	0.970889	0.27739
AluSx1	1.17116	H2BC5	H2B clustered histone 5	0.722055	50kb	0.330021	0.208736	0.0624625	0.0712885	0.489359	0.853373
AluSq2	1.22213	ZNF480	zinc finger protein 480	0.760713	Intron	0.367561	0.0194627	0.146048	0.0408247	0.954108	0.644226
AluJr	1.25675	OSBPL10	oxysterol binding protein like 10	-0.62936	Intron	-0.3668	0.0961037	-0.274882	0.0413369	0.767578	0.341227
AluSx1	1.52256	CAMK1D	calcium/calmodulin dependent protein kinase ID	-0.620059	Intron	-0.36639	-0.134116	-0.0659753	0.0415973	0.673526	0.845381
AluSx3	1.02352	LAT2	linker for activation of T cells family member 2	1.03556	50kb	0.365663	0.0770564	0.252358	0.0420688	0.816374	0.390014
AluSz6	1.27151	CARD8-AS1	CARD8 antisense RNA 1	0.872152	50kb	0.365515	-0.260143	0.348851	0.0421445	0.37274	0.20848
AluJr4	1.17413	STK33	serine/threonine kinase 33	0.860392	Intron	0.295774	0.338953	-0.103241	0.112905	0.224002	0.750501
AluSx1	1.08644	CTSH	cathepsin H	0.721555	Intron	0.286321	-0.278484	0.32378	0.126288	0.334554	0.249185
AluJb	1.22565	PLK1	polo like kinase 1	0.59723	50kb	0.364527	0.268962	0.1599	0.0427673	0.353399	0.609096
AluJb	1.21908	C19orf38	chromosome 19 open reading frame 38	0.996657	50kb	0.318927	-0.0303839	0.135836	0.0833156	0.929563	0.669497
AluSq2	1.22213	MC1R	melanocortin 1 receptor	0.789319	50kb	0.364172	-0.0512949	0.285515	0.042924	0.878764	0.321531
AluSg	1.29997	ZGLP1	zinc finger GATA like protein 1	0.848734	50kb	0.310116	0.268376	0.0378909	0.0934589	0.354533	0.913445
AluSx1	1.01832	SASH1	SAM and SH3 domain containing 1	0.673571	Intron	0.291738	-0.0269467	0.0915091	0.118622	0.937631	0.779128
AluSx1	1.01832	SASH1	SAM and SH3 domain containing 1	0.673571	50kb	0.291738	-0.0269467	0.0915091	0.118574	0.937835	0.779312
AluSz	1.52861	ZNF224	zinc finger protein 224	0.645666	50kb	0.28778	-0.156678	0.302	0.124056	0.616333	0.289815
AluY	1.03704	HADHB	hydroxyacyl-CoA dehydrogenase trifunctional multienzyme complex subunit beta	0.642971	50kb	0.166722	0.0822631	-0.245968	0.412264	0.801969	0.40278
AluSq2	1.22012	DNALI1	dynein axonemal light intermediate chain 1	0.639145	Intron	0.365959	0.440444	0.0489609	0.0418972	0.0935146	0.884543
AluSx3	1.0396	TCF12	transcription factor 12	0.809902	50kb	0.362889	-0.0658903	0.128021	0.0437328	0.845493	0.68857
AluSx3	1.0396	TCF12	transcription factor 12	0.809902	Intron	0.362889	-0.0658903	0.128021	0.0437549	0.8453	0.688398
AluSx1	1.17224	MCM5	minichromosome maintenance complex component 5	0.711289	50kb	0.230741	-0.209171	0.175308	0.235089	0.488538	0.570202
AluSx	1.18871	ZNF169	zinc finger protein 169	-0.62665	50kb	-0.362611	-0.15417	-0.176774	0.0439411	0.622889	0.56666
AluSp	1.25055	CASC15	cancer susceptibility 15	-0.68114	Intron	-0.360838	0.13555	-0.325543	0.0450201	0.670335	0.246102
AluJb	1.15529	AK3	adenylate kinase 3	0.668997	50kb	0.318154	-0.0306097	0.0371769	0.0841243	0.92917	0.915381
AluSc	1.37726	PTPRO	protein tyrosine phosphatase receptor type O	-0.607378	Intron	-0.360125	-0.118678	-0.188761	0.0454665	0.712564	0.536188
AluSc	1.37726	PTPRO	protein tyrosine phosphatase receptor type O	-0.607378	50kb	-0.360125	-0.118678	-0.188761	0.0454892	0.712389	0.536042
AluSx	1.29407	ZRSR2	zinc finger CCCH-type, RNA binding motif and serine/arginine rich 2	0.623607	50kb	0.338238	-0.515738	0.508269	0.0633435	0.0409833	0.0447389
AluY	1.87305	JUP	junction plakoglobin	0.678192	Intron	0.35995	0.277252	0.212558	0.0455241	0.336603	0.480895
AluSx1	1.52256	LINC01546	long intergenic non-protein coding RNA 1546	1.02069	50kb	0.357942	-0.269534	0.286657	0.0470728	0.352083	0.319549
AluSc8	1.21225	MYBL2	MYB proto-oncogene like 2	1.06219	Intron	0.357133	0.127955	0.326687	0.0477378	0.68846	0.243875
AluSx3	1.32772	CCDC17	coiled-coil domain containing 17	0.868171	50kb	0.35663	-0.389054	0.427826	0.0480894	0.149581	0.106035
AluSg	1.34235	CDH12	cadherin 12	-0.873478	Intron	-0.356365	-0.0607507	-0.0969208	0.0482546	0.856223	0.765376

## Sheet: Genomic loci
Seqname	Source	Start	End	Strand	gene_id	transcript_id	Seqname_gene	Start_gene	End_gene	Refseq id	Type	Strand_gene	No overlap	REFSEQ	Merge intron 50kb exon_ENTREZID	Merge intron 50kb exon_SYMBOL	Merge intron 50kb exon_GENENAME	DEGs rlog_ENTREZID	DEGs rlog_SYMBOL	DEGs rlog_GENENAME
chr11	hg38_rmsk	66637102	66637380	-	AluSq2	AluSq2_dup1252	chr11	66593063	66643063	NM_018219	50kb	-	279	NM_018219	55231	CCDC87	coiled-coil domain containing 87	55231	CCDC87	coiled-coil domain containing 87
chr11	hg38_rmsk	66635327	66635611	+	AluSg	AluSg_dup748	chr11	66593063	66643063	NM_018219	50kb	-	285	NM_018219	55231	CCDC87	coiled-coil domain containing 87	55231	CCDC87	coiled-coil domain containing 87
chr11	hg38_rmsk	66631650	66631933	-	AluSz	AluSz_dup2062	chr11	66593063	66643063	NM_018219	50kb	-	284	NM_018219	55231	CCDC87	coiled-coil domain containing 87	55231	CCDC87	coiled-coil domain containing 87
chr12	hg38_rmsk	43726546	43726841	+	AluSx1	AluSx1_dup1411	chr12	43718992	43730702	NM_001098614	exon	-	296	NM_001098614	83448	PUS7L	pseudouridine synthase 7 like	83448	PUS7L	pseudouridine synthase 7 like
chr2	hg38_rmsk	32057056	32057349	+	AluJb	AluJb_dup1229	chr2	32010764	32060764	NM_001371915	50kb	-	294	NM_001371915		NA	NA	100996573	NA	NA
chr11	hg38_rmsk	62730877	62731184	-	AluSx1	AluSx1_dup1987	chr11	62709619	62759619	NR_037948	50kb	-	308	NR_037948		NA	NA	100996573	NA	NA
chr16	hg38_rmsk	67168200	67168499	+	AluSz	AluSz_dup3426	chr16	67159909	67209909	NM_001323552	50kb	-	300	NM_001323552	8717	TRADD	TNFRSF1A associated via death domain	8717	TRADD	TNFRSF1A associated via death domain
chr16	hg38_rmsk	67172332	67172626	+	AluSx3	AluSx3_dup831	chr16	67159909	67209909	NM_001323552	50kb	-	295	NM_001323552	8717	TRADD	TNFRSF1A associated via death domain	8717	TRADD	TNFRSF1A associated via death domain
chr22	hg38_rmsk	50541318	50541613	-	AluSx	AluSx_dup2583	chr22	50532498	50582498	NM_001014440	50kb	-	296	NM_001014440	440836	ODF3B	outer dense fiber of sperm tails 3B	440836	ODF3B	outer dense fiber of sperm tails 3B
chr15	hg38_rmsk	27229480	27229775	-	AluSx	AluSx_dup317	chr15	27026821	27326808	NM_001270873	Intron	+	296	NM_001270873	2567	GABRG3	gamma-aminobutyric acid type A receptor subunit gamma3	2567	GABRG3	gamma-aminobutyric acid type A receptor subunit gamma3
chr12	hg38_rmsk	25928063	25928358	+	AluJo	AluJo_dup727	chr12	25923754	25973754	NM_001164747	50kb	+	296	NM_001164747	11228	RASSF8	Ras association domain family member 8	11228	RASSF8	Ras association domain family member 8
chr12	hg38_rmsk	25915294	25915582	-	AluSx1	AluSx1_dup901	chr12	25908681	25958681	NM_001164748	50kb	+	289	NM_001164748	11228	RASSF8	Ras association domain family member 8	11228	RASSF8	Ras association domain family member 8
chr12	hg38_rmsk	15160857	15161138	+	AluSc	AluSc_dup205	chr12	15111417	15217428	NM_001190726	Intron	-	282	NM_001190726	85004	RERG	RAS like estrogen regulated growth inhibitor	85004	RERG	RAS like estrogen regulated growth inhibitor
chr12	hg38_rmsk	15249422	15249727	-	AluSq2	AluSq2_dup415	chr12	15221417	15271417	NM_001190726	50kb	-	306	NM_001190726	85004	RERG	RAS like estrogen regulated growth inhibitor	85004	RERG	RAS like estrogen regulated growth inhibitor
chr10	hg38_rmsk	20072066	20072398	+	AluSp	AluSp_dup307	chr10	20068239	20143294	NM_001282736	Intron	+	333	NM_001282736	84898	PLXDC2	plexin domain containing 2	84898	PLXDC2	plexin domain containing 2
chr15	hg38_rmsk	91276838	91277083	-	AluSp	AluSp_dup1606	chr15	91268605	91281727	NM_001167580	Intron	+	246	NM_001167580	9899	SV2B	synaptic vesicle glycoprotein 2B	9899	SV2B	synaptic vesicle glycoprotein 2B
chr12	hg38_rmsk	121635775	121635786	-	AluJb	AluJb_dup6079	chr12	121627050	121641040	NM_032790	Intron	+	12	NM_032790	84876	ORAI1	ORAI calcium release-activated calcium modulator 1	84876	ORAI1	ORAI calcium release-activated calcium modulator 1
chr12	hg38_rmsk	121635819	121636082	-	AluJb	AluJb_dup6080	chr12	121627050	121641040	NM_032790	Intron	+	264	NM_032790	84876	ORAI1	ORAI calcium release-activated calcium modulator 1	84876	ORAI1	ORAI calcium release-activated calcium modulator 1
chr2	hg38_rmsk	201165289	201165571	-	AluSx1	AluSx1_dup6339	chr2	201164084	201167153	NR_147242	Intron	+	283	NR_147242	8837	CFLAR	CASP8 and FADD like apoptosis regulator	8837	CFLAR	CASP8 and FADD like apoptosis regulator
chr2	hg38_rmsk	201165289	201165571	-	AluSx1	AluSx1_dup6339	chr2	201163835	201176687	NM_001202516	exon	+	283	NM_001202516	8837	CFLAR	CASP8 and FADD like apoptosis regulator	8837	CFLAR	CASP8 and FADD like apoptosis regulator
chr2	hg38_rmsk	201167232	201167526	+	AluJo	AluJo_dup4360	chr2	201163835	201176687	NM_001202516	exon	+	295	NM_001202516	8837	CFLAR	CASP8 and FADD like apoptosis regulator	8837	CFLAR	CASP8 and FADD like apoptosis regulator
chr2	hg38_rmsk	201167962	201168243	+	AluY	AluY_dup6476	chr2	201163835	201176687	NM_001202516	exon	+	282	NM_001202516	8837	CFLAR	CASP8 and FADD like apoptosis regulator	8837	CFLAR	CASP8 and FADD like apoptosis regulator
chr9	hg38_rmsk	18685913	18686220	-	AluJr	AluJr_dup385	chr9	18684800	18706746	NM_001040272	Intron	+	308	NM_001040272	92949	ADAMTSL1	ADAMTS like 1	92949	ADAMTSL1	ADAMTS like 1
chr9	hg38_rmsk	18882712	18883010	+	AluJr	AluJr_dup390	chr9	18829977	18887830	NM_001040272	Intron	+	299	NM_001040272	92949	ADAMTSL1	ADAMTS like 1	92949	ADAMTSL1	ADAMTS like 1
chr9	hg38_rmsk	35666992	35667325	+	AluSp	AluSp_dup462	chr9	35618413	35668413	NM_001782	50kb	-	334	NM_001782	971	CD72	CD72 molecule	971	CD72	CD72 molecule
chr20	hg38_rmsk	54051715	54051726	-	AluSx	AluSx_dup2666	chr20	54028972	54058084	NM_001316361	Intron	-	12	NM_001316361	8537	BCAS1	brain enriched myelin associated protein 1	8537	BCAS1	brain enriched myelin associated protein 1
chr16	hg38_rmsk	50686990	50687279	+	AluSx	AluSx_dup3169	chr16	50649379	50699379	NM_001293557	50kb	+	290	NM_001293557	64127	NOD2	nucleotide binding oligomerization domain containing 2	64127	NOD2	nucleotide binding oligomerization domain containing 2
chr15	hg38_rmsk	45440569	45440876	+	AluSx	AluSx_dup1261	chr15	45402227	45452227	NM_001321015	50kb	-	308	NM_001321015	2628	GATM	glycine amidinotransferase	2628	GATM	glycine amidinotransferase
chr2	hg38_rmsk	74442958	74443234	+	AluJo	AluJo_dup1926	chr2	74441937	74491937	NM_001015055	50kb	-	277	NM_001015055	6242	RTKN	rhotekin	6242	RTKN	rhotekin
chr2	hg38_rmsk	61152877	61153167	+	AluSp	AluSp_dup937	chr2	61127417	61177417	NR_152210	50kb	+	291	NR_152210	130872	AHSA2P	activator of HSP90 ATPase homolog 2, pseudogene	130872	AHSA2P	activator of HSP90 ATPase homolog 2, pseudogene
chr22	hg38_rmsk	38820897	38821193	-	AluSz	AluSz_dup1372	chr22	38818452	38822833	NM_014293	exon	-	297	NM_014293	23467	NPTXR	neuronal pentraxin receptor	23467	NPTXR	neuronal pentraxin receptor
chr12	hg38_rmsk	109180631	109180733	-	AluSx3	AluSx3_dup1136	chr12	109180087	109185578	NM_001093	Intron	+	103	NM_001093	32	ACACB	acetyl-CoA carboxylase beta	32	ACACB	acetyl-CoA carboxylase beta
chr2	hg38_rmsk	32057056	32057349	+	AluJb	AluJb_dup1229	chr2	32010764	32060764	NM_001371915	50kb	-	294	NM_001371915		NA	NA	101927595	NA	NA
chr11	hg38_rmsk	62730877	62731184	-	AluSx1	AluSx1_dup1987	chr11	62709619	62759619	NR_037948	50kb	-	308	NR_037948		NA	NA	101927595	NA	NA
chr11	hg38_rmsk	90149423	90149737	-	AluSp	AluSp_dup1534	chr11	90149107	90150481	NM_001300930	Intron	+	315	NM_001300930	10003	NAALAD2	N-acetylated alpha-linked acidic dipeptidase 2	10003	NAALAD2	N-acetylated alpha-linked acidic dipeptidase 2
chr17	hg38_rmsk	1487636	1487943	+	AluSx1	AluSx1_dup224	chr17	1466918	1516918	NR_028514	50kb	+	308	NR_028514	100306951	PITPNA-AS1	PITPNA antisense RNA 1	100306951	PITPNA-AS1	PITPNA antisense RNA 1
chr13	hg38_rmsk	21384158	21384480	+	AluSz	AluSz_dup195	chr13	21383009	21387507	NM_001286638	Intron	-	323	NM_001286638	253832	ZDHHC20	zinc finger DHHC-type palmitoyltransferase 20	253832	ZDHHC20	zinc finger DHHC-type palmitoyltransferase 20
chr1	hg38_rmsk	152082930	152083053	-	AluJo	AluJo_dup4360	chr1	152037004	152087004	NM_005620	50kb	-	124	NM_005620	6282	S100A11	S100 calcium binding protein A11	6282	S100A11	S100 calcium binding protein A11
chr14	hg38_rmsk	79779867	79780025	-	AluSx	AluSx_dup2518	chr14	79697937	79805111	NM_001105250	Intron	+	159	NM_001105250	9369	NRXN3	neurexin 3	9369	NRXN3	neurexin 3
chr14	hg38_rmsk	78615319	78615642	+	AluY	AluY_dup2162	chr14	78297860	78645119	NM_001330195	Intron	+	324	NM_001330195	9369	NRXN3	neurexin 3	9369	NRXN3	neurexin 3
chr22	hg38_rmsk	20759381	20759567	-	AluSx	AluSx_dup371	chr22	20753180	20761303	NM_001362862	Intron	-	187	NM_001362862	5297	PI4KA	phosphatidylinositol 4-kinase alpha	5297	PI4KA	phosphatidylinositol 4-kinase alpha
chr19	hg38_rmsk	12083436	12083740	-	AluSp	AluSp_dup671	chr19	12042296	12092296	NM_001348163	50kb	+	305	NM_001348163	388507	ZNF788P	zinc finger family member 788, pseudogene	388507	ZNF788P	zinc finger family member 788, pseudogene
chr19	hg38_rmsk	12079379	12079657	+	AluSz	AluSz_dup1353	chr19	12042296	12092296	NM_001348163	50kb	+	279	NM_001348163	388507	ZNF788P	zinc finger family member 788, pseudogene	388507	ZNF788P	zinc finger family member 788, pseudogene
chr19	hg38_rmsk	12082710	12083011	+	AluSp	AluSp_dup670	chr19	12042296	12092296	NM_001348163	50kb	+	302	NM_001348163	388507	ZNF788P	zinc finger family member 788, pseudogene	388507	ZNF788P	zinc finger family member 788, pseudogene
chr17	hg38_rmsk	78108845	78109082	-	AluJb	AluJb_dup5729	chr17	78108775	78113211	NM_001374593	exon	-	238	NM_001374593	11322	TMC6	transmembrane channel like 6	11322	TMC6	transmembrane channel like 6
chr17	hg38_rmsk	78109785	78110083	+	AluSp	AluSp_dup2662	chr17	78108775	78113211	NM_001374593	exon	-	299	NM_001374593	11322	TMC6	transmembrane channel like 6	11322	TMC6	transmembrane channel like 6
chr17	hg38_rmsk	1984686	1984991	+	AluSq	AluSq_dup49	chr17	1937808	2024852	NM_178568	Intron	-	306	NM_178568	146760	RTN4RL1	reticulon 4 receptor like 1	146760	RTN4RL1	reticulon 4 receptor like 1
chr14	hg38_rmsk	24362704	24362964	+	AluJr4	AluJr4_dup46	chr14	24316910	24366910	NM_001136022	50kb	+	261	NM_001136022	4776	NFATC4	nuclear factor of activated T cells 4	4776	NFATC4	nuclear factor of activated T cells 4
chr19	hg38_rmsk	48306765	48306900	+	AluSp	AluSp_dup2176	chr19	48275998	48325998	NM_001313905	50kb	+	136	NM_001313905	2014	EMP3	epithelial membrane protein 3	2014	EMP3	epithelial membrane protein 3
chr16	hg38_rmsk	28968890	28969189	+	AluSz	AluSz_dup2256	chr16	28935051	28985051	NM_001014987	50kb	+	300	NM_001014987	27040	LAT	linker for activation of T cells	27040	LAT	linker for activation of T cells
chr10	hg38_rmsk	34459166	34459470	-	AluY	AluY_dup1205	chr10	34450448	34470084	NM_001184785	Intron	-	305	NM_001184785	56288	PARD3	par-3 family cell polarity regulator	56288	PARD3	par-3 family cell polarity regulator
chr4	hg38_rmsk	37639103	37639408	+	AluY	AluY_dup1193	chr4	37638504	37647367	NM_001085399	Intron	-	306	NM_001085399	768211	RELL1	RELT like 1	768211	RELL1	RELT like 1
chr14	hg38_rmsk	22809343	22809640	-	AluSc	AluSc_dup68	chr14	22780051	22812899	NM_001126105	Intron	-	298	NM_001126105	9056	SLC7A7	solute carrier family 7 member 7	9056	SLC7A7	solute carrier family 7 member 7
chr11	hg38_rmsk	18360803	18361102	-	AluSx	AluSx_dup654	chr11	18322140	18372140	NM_007216	50kb	-	300	NM_007216	11234	HPS5	HPS5 biogenesis of lysosomal organelles complex 2 subunit 2	11234	HPS5	HPS5 biogenesis of lysosomal organelles complex 2 subunit 2
chr17	hg38_rmsk	38384892	38385194	-	AluSq4	AluSq4_dup47	chr17	38377842	38395308	NM_014598	Intron	+	303	NM_014598	30837	SOCS7	suppressor of cytokine signaling 7	30837	SOCS7	suppressor of cytokine signaling 7
chr17	hg38_rmsk	38313667	38313962	-	AluSx	AluSx_dup2666	chr17	38301843	38351843	NM_014598	50kb	+	296	NM_014598	30837	SOCS7	suppressor of cytokine signaling 7	30837	SOCS7	suppressor of cytokine signaling 7
chr5	hg38_rmsk	157086367	157086665	+	AluSg	AluSg_dup1505	chr5	157085832	157087294	NM_032782	exon	-	299	NM_032782	84868	HAVCR2	hepatitis A virus cellular receptor 2	84868	HAVCR2	hepatitis A virus cellular receptor 2
chr19	hg38_rmsk	36790834	36791131	+	AluSz	AluSz_dup3145	chr19	36772807	36822807	NM_001193552	50kb	-	298	NM_001193552	342892	ZNF850	zinc finger protein 850	342892	ZNF850	zinc finger protein 850
chr22	hg38_rmsk	33620642	33620935	+	AluSx	AluSx_dup1261	chr22	33604558	33626243	NM_001362949	Intron	-	294	NM_001362949	9215	LARGE1	LARGE xylosyl- and glucuronyltransferase 1	9215	LARGE1	LARGE xylosyl- and glucuronyltransferase 1
chr22	hg38_rmsk	33620642	33620935	+	AluSx	AluSx_dup1261	chr22	33572262	33622262	NM_001378630	50kb	-	294	NM_001378630	9215	LARGE1	LARGE xylosyl- and glucuronyltransferase 1	9215	LARGE1	LARGE xylosyl- and glucuronyltransferase 1
chr1	hg38_rmsk	42345504	42345616	-	AluSx3	AluSx3_dup875	chr1	42330791	42380791	NM_173642	50kb	+	113	NM_173642	284716	RIMKLA	ribosomal modification protein rimK like family member A	284716	RIMKLA	ribosomal modification protein rimK like family member A
chr3	hg38_rmsk	69429748	69430058	-	AluSz	AluSz_dup2493	chr3	69386088	69436088	NM_015123	50kb	-	311	NM_015123	23150	FRMD4B	FERM domain containing 4B	23150	FRMD4B	FERM domain containing 4B
chr2	hg38_rmsk	32057056	32057349	+	AluJb	AluJb_dup1229	chr2	32010764	32060764	NM_001371915	50kb	-	294	NM_001371915		NA	NA	101929005	NA	NA
chr11	hg38_rmsk	62730877	62731184	-	AluSx1	AluSx1_dup1987	chr11	62709619	62759619	NR_037948	50kb	-	308	NR_037948		NA	NA	101929005	NA	NA
chr12	hg38_rmsk	44798947	44799257	-	AluSc8	AluSc8_dup327	chr12	44780022	44815985	NM_001145107	Intron	-	311	NM_001145107	4753	NELL2	neural EGFL like 2	4753	NELL2	neural EGFL like 2
chr12	hg38_rmsk	44924553	44924860	-	AluSz	AluSz_dup1353	chr12	44876850	44926850	NM_001145107	50kb	-	308	NM_001145107	4753	NELL2	neural EGFL like 2	4753	NELL2	neural EGFL like 2
chrY	hg38_rmsk	7296145	7296450	+	AluSg7	AluSg7_dup35	chrY	7274478	7303936	NR_028062	Intron	+	306	NR_028062	5616	PRKY	protein kinase Y-linked (pseudogene)	5616	PRKY	protein kinase Y-linked (pseudogene)
chrY	hg38_rmsk	7355243	7355528	-	AluSq2	AluSq2_dup237	chrY	7341234	7356134	NR_028062	Intron	+	286	NR_028062	5616	PRKY	protein kinase Y-linked (pseudogene)	5616	PRKY	protein kinase Y-linked (pseudogene)
chr14	hg38_rmsk	52942295	52942601	-	AluY	AluY_dup1205	chr14	52919356	52950411	NM_001134999	Intron	-	307	NM_001134999	10979	FERMT2	fermitin family member 2	10979	FERMT2	fermitin family member 2
chr12	hg38_rmsk	68851324	68851636	+	AluSc8	AluSc8_dup547	chr12	68851176	68856679	NM_001874	exon	-	313	NM_001874	1368	CPM	carboxypeptidase M	1368	CPM	carboxypeptidase M
chr12	hg38_rmsk	68854864	68855159	-	AluSz	AluSz_dup2433	chr12	68851176	68856679	NM_001874	exon	-	296	NM_001874	1368	CPM	carboxypeptidase M	1368	CPM	carboxypeptidase M
chr2	hg38_rmsk	53782792	53783072	-	AluSq2	AluSq2_dup1051	chr2	53750941	53786284	NM_001201965	Intron	-	281	NM_001201965	51130	ASB3	ankyrin repeat and SOCS box containing 3	51130	ASB3	ankyrin repeat and SOCS box containing 3
chr1	hg38_rmsk	93621890	93622198	-	AluSg4	AluSg4_dup302	chr1	93592393	93642303	NM_001261408	Intron	-	309	NM_001261408	8412	BCAR3	BCAR3 adaptor protein, NSP family member	8412	BCAR3	BCAR3 adaptor protein, NSP family member
chr1	hg38_rmsk	93621890	93622198	-	AluSg4	AluSg4_dup302	chr1	93614097	93664097	NM_001261410	50kb	-	309	NM_001261410	8412	BCAR3	BCAR3 adaptor protein, NSP family member	8412	BCAR3	BCAR3 adaptor protein, NSP family member
chr22	hg38_rmsk	33025459	33025650	+	AluSg	AluSg_dup381	chr22	33006824	33058291	NM_001135774	Intron	-	192	NM_001135774	8224	SYN3	synapsin III	8224	SYN3	synapsin III
chr22	hg38_rmsk	33025459	33025650	+	AluSg	AluSg_dup381	chr22	33006821	33056821	NM_133633	50kb	-	192	NM_133633	8224	SYN3	synapsin III	8224	SYN3	synapsin III
chr10	hg38_rmsk	96760759	96761061	+	AluSz6	AluSz6_dup1715	chr10	96720514	96770514	NM_152309	50kb	-	303	NM_152309	118788	PIK3AP1	phosphoinositide-3-kinase adaptor protein 1	118788	PIK3AP1	phosphoinositide-3-kinase adaptor protein 1
chr10	hg38_rmsk	96761799	96761956	+	AluSx	AluSx_dup4104	chr10	96720514	96770514	NM_152309	50kb	-	158	NM_152309	118788	PIK3AP1	phosphoinositide-3-kinase adaptor protein 1	118788	PIK3AP1	phosphoinositide-3-kinase adaptor protein 1
chr11	hg38_rmsk	65441332	65441464	-	AluJo	AluJo_dup1380	chr11	65394457	65444457	NR_030343	50kb	+	133	NR_030343	693197	MIR612	microRNA 612	693197	MIR612	microRNA 612
chr14	hg38_rmsk	73872697	73872986	+	AluSx4	AluSx4_dup232	chr14	73860657	73874022	NM_001146154	Intron	+	290	NM_001146154	145482	PTGR2	prostaglandin reductase 2	145482	PTGR2	prostaglandin reductase 2
chr14	hg38_rmsk	73808127	73808436	-	AluSc8	AluSc8_dup422	chr14	73801830	73851830	NM_001146154	50kb	+	310	NM_001146154	145482	PTGR2	prostaglandin reductase 2	145482	PTGR2	prostaglandin reductase 2
chr22	hg38_rmsk	37067189	37067497	+	AluSp	AluSp_dup671	chr22	37066962	37068615	NM_001289000	Intron	-	309	NM_001289000	164656	TMPRSS6	transmembrane serine protease 6	164656	TMPRSS6	transmembrane serine protease 6
chr17	hg38_rmsk	8181611	8181909	+	AluSc	AluSc_dup170	chr17	8162876	8212876	NM_001330125	50kb	-	299	NM_001330125	6844	VAMP2	vesicle associated membrane protein 2	6844	VAMP2	vesicle associated membrane protein 2
chr5	hg38_rmsk	141455857	141456174	-	AluY	AluY_dup4032	chr5	141385323	141494806	NM_018920	Intron	+	318	NM_018920	56108	PCDHGA7	protocadherin gamma subfamily A, 7	56108	PCDHGA7	protocadherin gamma subfamily A, 7
chr8	hg38_rmsk	26507147	26507463	+	AluJb	AluJb_dup1047	chr8	26504701	26509243	NM_007257	exon	-	317	NM_007257	10687	PNMA2	PNMA family member 2	10687	PNMA2	PNMA family member 2
chr20	hg38_rmsk	53603460	53603737	+	AluSx	AluSx_dup2608	chr20	53593839	53643839	NM_001385034	50kb	-	278	NM_001385034	7764	ZNF217	zinc finger protein 217	7764	ZNF217	zinc finger protein 217
chr13	hg38_rmsk	25590143	25590428	+	AluJb	AluJb_dup389	chr13	25589699	25699172	NM_001313741	Intron	+	286	NM_001313741	51761	ATP8A2	ATPase phospholipid transporting 8A2	51761	ATP8A2	ATPase phospholipid transporting 8A2
chr13	hg38_rmsk	25858924	25859202	+	AluSg7	AluSg7_dup35	chr13	25839624	25860194	NM_001313741	Intron	+	279	NM_001313741	51761	ATP8A2	ATPase phospholipid transporting 8A2	51761	ATP8A2	ATPase phospholipid transporting 8A2
chr13	hg38_rmsk	25931765	25932074	+	AluSq2	AluSq2_dup237	chr13	25862408	25961574	NM_001313741	Intron	+	310	NM_001313741	51761	ATP8A2	ATPase phospholipid transporting 8A2	51761	ATP8A2	ATPase phospholipid transporting 8A2
chr2	hg38_rmsk	32057056	32057349	+	AluJb	AluJb_dup1229	chr2	32010764	32060764	NM_001371915	50kb	-	294	NM_001371915		NA	NA	102465432	NA	NA
chr11	hg38_rmsk	62730877	62731184	-	AluSx1	AluSx1_dup1987	chr11	62709619	62759619	NR_037948	50kb	-	308	NR_037948		NA	NA	102465432	NA	NA
chr12	hg38_rmsk	125031564	125031827	-	AluSx	AluSx_dup5518	chr12	125027423	125077423	NR_110375	50kb	-	264	NR_110375	102659353	THRIL	TNF and HNRNPL related immunoregulatory long non-coding RNA	102659353	THRIL	TNF and HNRNPL related immunoregulatory long non-coding RNA
chr4	hg38_rmsk	76062560	76062859	-	AluY	AluY_dup2236	chr4	76023497	76073497	NM_001565	50kb	-	300	NM_001565	3627	CXCL10	C-X-C motif chemokine ligand 10	3627	CXCL10	C-X-C motif chemokine ligand 10
chr11	hg38_rmsk	77024241	77024301	+	AluJo	AluJo_dup1926	chr11	77016970	77066970	NM_004055	50kb	+	61	NM_004055	726	CAPN5	calpain 5	726	CAPN5	calpain 5
chr19	hg38_rmsk	35942747	35943045	+	AluSc8	AluSc8_dup547	chr19	35908295	35958295	NM_001173514	50kb	-	299	NM_001173514	7305	TYROBP	transmembrane immune signaling adaptor TYROBP	7305	TYROBP	transmembrane immune signaling adaptor TYROBP
chr22	hg38_rmsk	37067189	37067497	+	AluSp	AluSp_dup671	chr22	37020183	37070183	NM_001270483	50kb	-	309	NM_001270483	7263	TST	thiosulfate sulfurtransferase	7263	TST	thiosulfate sulfurtransferase
chr22	hg38_rmsk	37026943	37027252	-	AluSp	AluSp_dup670	chr22	37020183	37070183	NM_001270483	50kb	-	310	NM_001270483	7263	TST	thiosulfate sulfurtransferase	7263	TST	thiosulfate sulfurtransferase
chr16	hg38_rmsk	70255195	70255497	-	AluSg	AluSg_dup1109	chr16	70226033	70276033	NR_033959	50kb	-	303	NR_033959	100506060	SMG1P7	SMG1 pseudogene 7	100506060	SMG1P7	SMG1 pseudogene 7
chr16	hg38_rmsk	70236042	70236328	-	AluSx1	AluSx1_dup4461	chr16	70226033	70276033	NR_033959	50kb	-	287	NR_033959	100506060	SMG1P7	SMG1 pseudogene 7	100506060	SMG1P7	SMG1 pseudogene 7
chrX	hg38_rmsk	30610849	30611154	-	AluSx	AluSx_dup1298	chrX	30577766	30627766	NM_025159	50kb	-	306	NM_025159	80231	TASL	TLR adaptor interacting with endolysosomal SLC15A4	80231	TASL	TLR adaptor interacting with endolysosomal SLC15A4
chr12	hg38_rmsk	15471135	15471355	+	AluJb	AluJb_dup811	chr12	15322801	15483973	NM_002848	Intron	+	221	NM_002848	5800	PTPRO	protein tyrosine phosphatase receptor type O	5800	PTPRO	protein tyrosine phosphatase receptor type O
chr12	hg38_rmsk	15516287	15516366	+	AluJr	AluJr_dup576	chr12	15515618	15516762	NM_002848	Intron	+	80	NM_002848	5800	PTPRO	protein tyrosine phosphatase receptor type O	5800	PTPRO	protein tyrosine phosphatase receptor type O
chr12	hg38_rmsk	15511551	15511862	-	AluSc	AluSc_dup208	chr12	15508767	15515497	NM_002848	Intron	+	312	NM_002848	5800	PTPRO	protein tyrosine phosphatase receptor type O	5800	PTPRO	protein tyrosine phosphatase receptor type O
chr12	hg38_rmsk	15516287	15516366	+	AluJr	AluJr_dup576	chr12	15496610	15546610	NM_030668	50kb	+	80	NM_030668	5800	PTPRO	protein tyrosine phosphatase receptor type O	5800	PTPRO	protein tyrosine phosphatase receptor type O
chr12	hg38_rmsk	15511551	15511862	-	AluSc	AluSc_dup208	chr12	15496610	15546610	NM_030668	50kb	+	312	NM_030668	5800	PTPRO	protein tyrosine phosphatase receptor type O	5800	PTPRO	protein tyrosine phosphatase receptor type O
chr16	hg38_rmsk	29782287	29782403	+	AluJo	AluJo_dup1987	chr16	29780514	29830514	NM_001293204	50kb	+	117	NM_001293204	9961	MVP	major vault protein	9961	MVP	major vault protein
chr9	hg38_rmsk	119363102	119363401	-	AluJo	AluJo_dup1987	chr9	119313405	119369055	NM_014618	Intron	-	300	NM_014618	1620	BRINP1	BMP/retinoic acid inducible neural specific 1	1620	BRINP1	BMP/retinoic acid inducible neural specific 1
chr1	hg38_rmsk	54893798	54894102	-	AluY	AluY_dup3123	chr1	54887195	54937195	NM_014762	50kb	-	305	NM_014762	1718	DHCR24	24-dehydrocholesterol reductase	1718	DHCR24	24-dehydrocholesterol reductase
chr12	hg38_rmsk	110663321	110663616	+	AluJb	AluJb_dup5060	chr12	110661448	110683224	NM_001040107	Intron	-	296	NM_001040107	84329	HVCN1	hydrogen voltage gated channel 1	84329	HVCN1	hydrogen voltage gated channel 1
chr12	hg38_rmsk	110695953	110696253	-	AluSq2	AluSq2_dup2214	chr12	110689777	110739777	NM_001040107	50kb	-	301	NM_001040107	84329	HVCN1	hydrogen voltage gated channel 1	84329	HVCN1	hydrogen voltage gated channel 1
chr16	hg38_rmsk	29483626	29483722	-	AluSq	AluSq_dup398	chr16	29454964	29504964	NM_001031827	50kb	-	97	NM_001031827	552900	BOLA2	bolA family member 2	552900	BOLA2	bolA family member 2
chr20	hg38_rmsk	63531465	63531631	+	AluSx1	AluSx1_dup2963	chr20	63530927	63532525	NM_001256358	Intron	-	167	NM_001256358	5753	PTK6	protein tyrosine kinase 6	5753	PTK6	protein tyrosine kinase 6
chr16	hg38_rmsk	85084415	85084728	-	AluSq2	AluSq2_dup2391	chr16	85082593	85086643	NM_001286565	Intron	+	314	NM_001286565	9764	KIAA0513	KIAA0513	9764	KIAA0513	KIAA0513
chr19	hg38_rmsk	34123837	34124135	+	AluSp	AluSp_dup1534	chr19	34122503	34172503	NM_001114093	50kb	+	299	NM_001114093	26065	LSM14A	LSM14A mRNA processing body assembly factor	26065	LSM14A	LSM14A mRNA processing body assembly factor
chr16	hg38_rmsk	89916993	89917277	-	AluSg	AluSg_dup1432	chr16	89868861	89918861	NM_002386	50kb	+	285	NM_002386	4157	MC1R	melanocortin 1 receptor	4157	MC1R	melanocortin 1 receptor
chr16	hg38_rmsk	89917286	89917560	-	AluSq2	AluSq2_dup2497	chr16	89868861	89918861	NM_002386	50kb	+	275	NM_002386	4157	MC1R	melanocortin 1 receptor	4157	MC1R	melanocortin 1 receptor
chr6	hg38_rmsk	150651241	150651533	-	AluSz	AluSz_dup4221	chr6	150650786	150733583	NM_001029884	Intron	+	293	NM_001029884	57480	PLEKHG1	pleckstrin homology and RhoGEF domain containing G1	57480	PLEKHG1	pleckstrin homology and RhoGEF domain containing G1
chr6	hg38_rmsk	150651241	150651533	-	AluSz	AluSz_dup4221	chr6	150633646	150683646	NM_001329798	50kb	+	293	NM_001329798	57480	PLEKHG1	pleckstrin homology and RhoGEF domain containing G1	57480	PLEKHG1	pleckstrin homology and RhoGEF domain containing G1
chr19	hg38_rmsk	46477047	46477358	-	AluY	AluY_dup3409	chr19	46471563	46521563	NM_001103149	50kb	-	312	NM_001103149	55228	PNMA8A	PNMA family member 8A	55228	PNMA8A	PNMA family member 8A
chr5	hg38_rmsk	88907801	88908108	+	AluSq2	AluSq2_dup1429	chr5	88904105	88954105	NM_001131005	50kb	-	308	NM_001131005	4208	MEF2C	myocyte enhancer factor 2C	4208	MEF2C	myocyte enhancer factor 2C
chr11	hg38_rmsk	45242287	45242587	+	AluSq	AluSq_dup205	chr11	45240302	45244356	NM_020826	exon	-	301	NM_020826	57586	SYT13	synaptotagmin 13	57586	SYT13	synaptotagmin 13
chr13	hg38_rmsk	41230262	41230563	-	AluSp	AluSp_dup380	chr13	41194569	41244569	NM_032138	50kb	-	302	NM_032138	84078	KBTBD7	kelch repeat and BTB domain containing 7	84078	KBTBD7	kelch repeat and BTB domain containing 7
chr14_KI270847v1_alt	hg38_rmsk	341071	341382	+	AluY	AluY_dup19	chr14_KI270847v1_alt	299459	349459	NM_022151	50kb	-	312	NM_022151	64112	MOAP1	modulator of apoptosis 1	64112	MOAP1	modulator of apoptosis 1
chr12	hg38_rmsk	31939857	31940138	+	AluSx3	AluSx3_dup364	chr12	31909414	31959414	NM_018169	50kb	+	282	NM_018169	55196	RESF1	retroelement silencing factor 1	55196	RESF1	retroelement silencing factor 1
chr5	hg38_rmsk	141054685	141054995	-	AluSq2	AluSq2_dup2214	chr5	141050472	141100472	NM_018937	50kb	+	311	NM_018937	56132	PCDHB3	protocadherin beta 3	56132	PCDHB3	protocadherin beta 3
chr11	hg38_rmsk	88820116	88820393	+	AluY	AluY_dup3096	chr11	88653403	88849905	NM_000842	Intron	-	278	NM_000842	2915	GRM5	glutamate metabotropic receptor 5	2915	GRM5	glutamate metabotropic receptor 5
chr1	hg38_rmsk	113080375	113080677	-	AluY	AluY_dup4767	chr1	113073102	113123102	NR_103777	50kb	-	303	NR_103777	100996251	LRIG2-DT	LRIG2 divergent transcript	100996251	LRIG2-DT	LRIG2 divergent transcript
chr17	hg38_rmsk	58291185	58291399	+	AluSz6	AluSz6_dup1548	chr17	58280935	58330935	NM_000250	50kb	-	215	NM_000250	4353	MPO	myeloperoxidase	4353	MPO	myeloperoxidase
chr5	hg38_rmsk	140663875	140664163	+	AluSx3	AluSx3_dup1212	chr5	140633175	140683175	NM_000591	50kb	-	289	NM_000591	929	CD14	CD14 molecule	929	CD14	CD14 molecule
chr1	hg38_rmsk	46417677	46417988	-	AluSp	AluSp_dup1611	chr1	46383826	46433826	NR_045483	50kb	+	312	NR_045483	729041	FAAHP1	fatty acid amide hydrolase pseudogene 1	729041	FAAHP1	fatty acid amide hydrolase pseudogene 1
chr8	hg38_rmsk	144225539	144225859	-	AluSx	AluSx_dup4732	chr8	144216452	144266452	NM_001080514	50kb	+	321	NM_001080514	642658	SCX	scleraxis bHLH transcription factor	642658	SCX	scleraxis bHLH transcription factor
chrX	hg38_rmsk	81204684	81204844	+	AluYh3	AluYh3_dup39	chrX	81201913	81251913	NM_030763	50kb	-	161	NM_030763	79366	HMGN5	high mobility group nucleosome binding domain 5	79366	HMGN5	high mobility group nucleosome binding domain 5
chr22	hg38_rmsk	19437714	19438005	+	AluSq	AluSq_dup49	chr22	19429825	19479825	NM_001178010	50kb	+	292	NM_001178010	8318	CDC45	cell division cycle 45	8318	CDC45	cell division cycle 45
chr1	hg38_rmsk	33579668	33579978	-	AluSq	AluSq_dup459	chr1	33577484	33580752	NM_001281956	Intron	-	311	NM_001281956	114784	CSMD2	CUB and Sushi multiple domains 2	114784	CSMD2	CUB and Sushi multiple domains 2
chr1	hg38_rmsk	33527835	33527963	+	AluYj4	AluYj4_dup57	chr1	33527258	33533049	NM_001281956	Intron	-	129	NM_001281956	114784	CSMD2	CUB and Sushi multiple domains 2	114784	CSMD2	CUB and Sushi multiple domains 2
chr6	hg38_rmsk	21754501	21754810	-	AluSg	AluSg_dup328	chr6	21668899	21783631	NR_015410	Intron	+	310	NR_015410	401237	CASC15	cancer susceptibility 15	401237	CASC15	cancer susceptibility 15
chr6	hg38_rmsk	21730262	21730566	-	AluSp	AluSp_dup462	chr6	21668899	21783631	NR_015410	Intron	+	305	NR_015410	401237	CASC15	cancer susceptibility 15	401237	CASC15	cancer susceptibility 15
chr6	hg38_rmsk	21792646	21792959	-	AluSz	AluSz_dup749	chr6	21783708	21802656	NR_015410	Intron	+	314	NR_015410	401237	CASC15	cancer susceptibility 15	401237	CASC15	cancer susceptibility 15
chr12	hg38_rmsk	13969892	13970114	-	AluSg4	AluSg4_dup40	chr12	13866226	13979927	NM_000834	Intron	-	223	NM_000834	2904	GRIN2B	glutamate ionotropic receptor NMDA type subunit 2B	2904	GRIN2B	glutamate ionotropic receptor NMDA type subunit 2B
chr12	hg38_rmsk	13992977	13993295	+	AluSx1	AluSx1_dup581	chr12	13981602	14031602	NM_000834	50kb	-	319	NM_000834	2904	GRIN2B	glutamate ionotropic receptor NMDA type subunit 2B	2904	GRIN2B	glutamate ionotropic receptor NMDA type subunit 2B
chr15	hg38_rmsk	90718987	90719288	-	AluY	AluY_dup3409	chr15	90717440	90747388	NM_000057	Intron	+	302	NM_000057	641	BLM	BLM RecQ like helicase	641	BLM	BLM RecQ like helicase
chr17	hg38_rmsk	55742438	55742569	-	AluSx	AluSx_dup4104	chr17	55732081	55782081	NM_001099640	50kb	-	132	NM_001099640	55273	TMEM100	transmembrane protein 100	55273	TMEM100	transmembrane protein 100
chr15	hg38_rmsk	84996543	84996850	+	AluSx	AluSx_dup3046	chr15	84980685	85064369	NM_001243137	Intron	+	308	NM_001243137	5151	PDE8A	phosphodiesterase 8A	5151	PDE8A	phosphodiesterase 8A
chr3	hg38_rmsk	49608548	49608848	+	AluSg7	AluSg7_dup137	chr3	49554826	49624974	NM_003458	Intron	+	301	NM_003458	8927	BSN	bassoon presynaptic cytomatrix protein	8927	BSN	bassoon presynaptic cytomatrix protein
chr3	hg38_rmsk	49537705	49538013	-	AluSx3	AluSx3_dup507	chr3	49504476	49554476	NM_003458	50kb	+	309	NM_003458	8927	BSN	bassoon presynaptic cytomatrix protein	8927	BSN	bassoon presynaptic cytomatrix protein
chr16	hg38_rmsk	83320049	83320344	-	AluJb	AluJb_dup5060	chr16	83217497	83344861	NM_001220488	Intron	+	296	NM_001220488	1012	CDH13	cadherin 13	1012	CDH13	cadherin 13
chr2	hg38_rmsk	74197362	74197669	-	AluSq	AluSq_dup459	chr2	74178879	74228879	NM_001317110	50kb	-	308	NM_001317110	55233	MOB1A	MOB kinase activator 1A	55233	MOB1A	MOB kinase activator 1A
chr13	hg38_rmsk	46172202	46172516	+	AluSx1	AluSx1_dup1095	chr13	46161927	46211927	NM_001282460	50kb	+	315	NM_001282460	220416	LRRC63	leucine rich repeat containing 63	220416	LRRC63	leucine rich repeat containing 63
chr16	hg38_rmsk	83952243	83952545	+	AluSq2	AluSq2_dup2342	chr16	83903239	83953239	NM_182981	50kb	+	303	NM_182981	29948	OSGIN1	oxidative stress induced growth inhibitor 1	29948	OSGIN1	oxidative stress induced growth inhibitor 1
chr1	hg38_rmsk	150582807	150583118	-	AluJb	AluJb_dup7561	chr1	150579738	150629738	NM_001197320	50kb	-	312	NM_001197320	4170	MCL1	MCL1 apoptosis regulator, BCL2 family member	4170	MCL1	MCL1 apoptosis regulator, BCL2 family member
chr17	hg38_rmsk	43012323	43012458	+	AluSx	AluSx_dup3169	chr17	43012277	43013046	NM_001330230	Intron	+	136	NM_001330230	3430	IFI35	interferon induced protein 35	3430	IFI35	interferon induced protein 35
chr13	hg38_rmsk	113373502	113373800	+	AluSp	AluSp_dup1185	chr13	113364148	113414148	NM_001286732	50kb	-	299	NM_001286732	79774	GRTP1	growth hormone regulated TBC protein 1	79774	GRTP1	growth hormone regulated TBC protein 1
chr16	hg38_rmsk	67836048	67836359	-	AluSx3	AluSx3_dup849	chr16	67834884	67884884	NM_001348682	50kb	+	312	NM_001348682	123904	NRN1L	neuritin 1 like	123904	NRN1L	neuritin 1 like
chr17	hg38_rmsk	43148130	43148302	+	AluSp	AluSp_dup1534	chr17	43125364	43175364	NM_007294	50kb	-	173	NM_007294	672	BRCA1	BRCA1 DNA repair associated	672	BRCA1	BRCA1 DNA repair associated
chr17	hg38_rmsk	43044794	43045101	-	AluSx1	AluSx1_dup3088	chr17	43044295	43045802	NR_027676	exon	-	308	NR_027676	672	BRCA1	BRCA1 DNA repair associated	672	BRCA1	BRCA1 DNA repair associated
chr3	hg38_rmsk	113830821	113831100	+	AluSx	AluSx_dup3392	chr3	113788787	113838787	NM_017577	50kb	+	280	NM_017577	54762	GRAMD1C	GRAM domain containing 1C	54762	GRAMD1C	GRAM domain containing 1C
chr9	hg38_rmsk	127820206	127820492	-	AluSq	AluSq_dup630	chr9	127818711	127821194	NR_136302	Intron	+	287	NR_136302	102723566	LOC102723566	uncharacterized LOC102723566	102723566	LOC102723566	uncharacterized LOC102723566
chr9	hg38_rmsk	127782075	127782371	-	AluSq	AluSq_dup629	chr9	127766065	127816065	NR_136302	50kb	+	297	NR_136302	102723566	LOC102723566	uncharacterized LOC102723566	102723566	LOC102723566	uncharacterized LOC102723566
chr9	hg38_rmsk	127795290	127795455	+	AluSx	AluSx_dup4104	chr9	127766065	127816065	NR_136302	50kb	+	166	NR_136302	102723566	LOC102723566	uncharacterized LOC102723566	102723566	LOC102723566	uncharacterized LOC102723566
chr9	hg38_rmsk	127769361	127769686	+	AluSp	AluSp_dup1779	chr9	127766065	127816065	NR_136302	50kb	+	326	NR_136302	102723566	LOC102723566	uncharacterized LOC102723566	102723566	LOC102723566	uncharacterized LOC102723566
chr16	hg38_rmsk	61928913	61929208	-	AluY	AluY_dup2236	chr16	61901473	62021151	NM_001796	Intron	-	296	NM_001796	1006	CDH8	cadherin 8	1006	CDH8	cadherin 8
chr7	hg38_rmsk	148360799	148361107	-	AluSq	AluSq_dup1020	chr7	148267126	148383648	NM_014141	Intron	+	309	NM_014141	26047	CNTNAP2	contactin associated protein 2	26047	CNTNAP2	contactin associated protein 2
chr7	hg38_rmsk	147907777	147908068	-	AluSz	AluSz_dup5711	chr7	147903721	147977861	NM_014141	Intron	+	292	NM_014141	26047	CNTNAP2	contactin associated protein 2	26047	CNTNAP2	contactin associated protein 2
chr19	hg38_rmsk	44909812	44910028	-	AluJo	AluJo_dup3541	chr19	44864324	44914324	NM_001321065	50kb	+	217	NM_001321065	341	APOC1	apolipoprotein C1	341	APOC1	apolipoprotein C1
chr7	hg38_rmsk	139626091	139626402	-	AluSx	AluSx_dup6276	chr7	139620563	139626600	NM_001113239	Intron	-	312	NM_001113239	28996	HIPK2	homeodomain interacting protein kinase 2	28996	HIPK2	homeodomain interacting protein kinase 2
chr17	hg38_rmsk	44836348	44836648	+	AluSp	AluSp_dup1666	chr17	44796328	44846328	NM_001271880	50kb	+	301	NM_001271880	51751	HIGD1B	HIG1 hypoxia inducible domain family member 1B	51751	HIGD1B	HIG1 hypoxia inducible domain family member 1B
chr17	hg38_rmsk	44824658	44824827	+	AluSc8	AluSc8_dup686	chr17	44796328	44846328	NM_001271880	50kb	+	170	NM_001271880	51751	HIGD1B	HIG1 hypoxia inducible domain family member 1B	51751	HIGD1B	HIG1 hypoxia inducible domain family member 1B
chr17	hg38_rmsk	44819865	44820025	-	AluSx	AluSx_dup3392	chr17	44796328	44846328	NM_001271880	50kb	+	161	NM_001271880	51751	HIGD1B	HIG1 hypoxia inducible domain family member 1B	51751	HIGD1B	HIG1 hypoxia inducible domain family member 1B
chr17	hg38_rmsk	64489479	64489775	+	AluJo	AluJo_dup2902	chr17	64456976	64506976	NM_001316990	50kb	+	297	NM_001316990	90799	CEP95	centrosomal protein 95	90799	CEP95	centrosomal protein 95
chr19	hg38_rmsk	46312968	46313277	+	AluSz6	AluSz6_dup1617	chr19	46312653	46320442	NM_022462	Intron	+	310	NM_022462	64344	HIF3A	hypoxia inducible factor 3 subunit alpha	64344	HIF3A	hypoxia inducible factor 3 subunit alpha
chr22	hg38_rmsk	37562826	37563126	+	AluJr	AluJr_dup1206	chr22	37560588	37566071	NM_152243	Intron	+	301	NM_152243	11135	CDC42EP1	CDC42 effector protein 1	11135	CDC42EP1	CDC42 effector protein 1
chr11	hg38_rmsk	5660761	5661089	+	AluY	AluY_dup283	chr11	5639789	5689789	NM_001199573	50kb	+	329	NM_001199573	10346	TRIM22	tripartite motif containing 22	10346	TRIM22	tripartite motif containing 22
chr16	hg38_rmsk	57586105	57586410	-	AluSx	AluSx_dup3392	chr16	57536571	57586571	NM_033212	50kb	-	306	NM_033212	92922	CCDC102A	coiled-coil domain containing 102A	92922	CCDC102A	coiled-coil domain containing 102A
chr15	hg38_rmsk	90235569	90235867	-	AluYj4	AluYj4_dup111	chr15	90199531	90249531	NR_104604	50kb	+	299	NR_104604	440307	TTLL13P	tubulin tyrosine ligase like 13, pseudogene	440307	TTLL13P	tubulin tyrosine ligase like 13, pseudogene
chr19	hg38_rmsk	48209020	48209308	+	AluSz6	AluSz6_dup1715	chr19	48205674	48255674	NR_040599	50kb	+	289	NR_040599	100505812	CARD8-AS1	CARD8 antisense RNA 1	100505812	CARD8-AS1	CARD8 antisense RNA 1
chr19	hg38_rmsk	4937348	4937663	-	AluSx	AluSx_dup727	chr19	4932956	4941527	NM_001048201	Intron	+	316	NM_001048201	29128	UHRF1	ubiquitin like with PHD and ring finger domains 1	29128	UHRF1	ubiquitin like with PHD and ring finger domains 1
chr19	hg38_rmsk	4859240	4859404	+	AluSx1	AluSx1_dup870	chr19	4853079	4903079	NM_001290050	50kb	+	165	NM_001290050	29128	UHRF1	ubiquitin like with PHD and ring finger domains 1	29128	UHRF1	ubiquitin like with PHD and ring finger domains 1
chr13	hg38_rmsk	35525579	35525597	+	AluSx	AluSx_dup727	chr13	35476689	35526689	NM_005584	50kb	-	19	NM_005584	4081	MAB21L1	mab-21 like 1	4081	MAB21L1	mab-21 like 1
chr12	hg38_rmsk	9453550	9453857	+	AluJr	AluJr_dup385	chr12	9407414	9457414	NR_144634	50kb	-	308	NR_144634	728715	LOC728715	ovostatin homolog 2	728715	LOC728715	ovostatin homolog 2
chr12	hg38_rmsk	378678	378976	+	AluY	AluY_dup19	chr12	351643	401643	NM_001130146	50kb	+	299	NM_001130146	84318	CCDC77	coiled-coil domain containing 77	84318	CCDC77	coiled-coil domain containing 77
chr2	hg38_rmsk	32057056	32057349	+	AluJb	AluJb_dup1229	chr2	32010764	32060764	NM_001371915	50kb	-	294	NM_001371915		NA	NA	284702	NA	NA
chr11	hg38_rmsk	62730877	62731184	-	AluSx1	AluSx1_dup1987	chr11	62709619	62759619	NR_037948	50kb	-	308	NR_037948		NA	NA	284702	NA	NA
chr10	hg38_rmsk	63575735	63576032	-	AluSp	AluSp_dup937	chr10	63566410	63594777	NM_001001330	Intron	+	298	NM_001001330	221035	REEP3	receptor accessory protein 3	221035	REEP3	receptor accessory protein 3
chr6	hg38_rmsk	72718446	72718748	-	AluSc	AluSc_dup931	chr6	72622587	73003907	NM_001160130	Intron	+	303	NM_001160130	56479	KCNQ5	potassium voltage-gated channel subfamily Q member 5	56479	KCNQ5	potassium voltage-gated channel subfamily Q member 5
chr6	hg38_rmsk	72615966	72616242	+	AluSz	AluSz_dup2256	chr6	72572063	72622063	NM_001160130	50kb	+	277	NM_001160130	56479	KCNQ5	potassium voltage-gated channel subfamily Q member 5	56479	KCNQ5	potassium voltage-gated channel subfamily Q member 5
chr19	hg38_rmsk	17191695	17191956	+	AluJo	AluJo_dup1987	chr19	17191219	17192745	NM_001130065	Intron	+	262	NM_001130065	4650	MYO9B	myosin IXB	4650	MYO9B	myosin IXB
chr19	hg38_rmsk	17032928	17033243	-	AluJb	AluJb_dup1918	chr19	17025776	17075776	NM_001130065	50kb	+	316	NM_001130065	4650	MYO9B	myosin IXB	4650	MYO9B	myosin IXB
chr4	hg38_rmsk	48802435	48802740	+	AluSq2	AluSq2_dup834	chr4	48780279	48830279	NM_015030	50kb	-	306	NM_015030	285527	FRYL	FRY like transcription coactivator	285527	FRYL	FRY like transcription coactivator
chr10	hg38_rmsk	133450305	133450617	+	AluJb	AluJb_dup5894	chr10	133424617	133474617	NM_001012508	50kb	-	313	NM_001012508	503542	SPRN	shadow of prion protein	503542	SPRN	shadow of prion protein
chr12	hg38_rmsk	6918700	6919003	+	AluSx	AluSx_dup317	chr12	6918162	6919565	NM_001975	Intron	+	304	NM_001975	2026	ENO2	enolase 2	2026	ENO2	enolase 2
chr12	hg38_rmsk	6885355	6885647	-	AluSg	AluSg_dup108	chr12	6864579	6914579	NM_001975	50kb	+	293	NM_001975	2026	ENO2	enolase 2	2026	ENO2	enolase 2
chr16	hg38_rmsk	70767886	70768184	-	AluJb	AluJb_dup4359	chr16	70766556	70768845	NR_034083	Intron	+	299	NR_034083	100130894	VAC14-AS1	VAC14 antisense RNA 1	100130894	VAC14-AS1	VAC14 antisense RNA 1
chr2	hg38_rmsk	74197362	74197669	-	AluSq	AluSq_dup459	chr2	74148614	74198614	NM_006636	50kb	+	308	NM_006636	10797	MTHFD2	methylenetetrahydrofolate dehydrogenase (NADP+ dependent) 2, methenyltetrahydrofolate cyclohydrolase	10797	MTHFD2	methylenetetrahydrofolate dehydrogenase (NADP+ dependent) 2, methenyltetrahydrofolate cyclohydrolase
chr9	hg38_rmsk	128680679	128680974	-	AluSz	AluSz_dup3616	chr9	128652502	128702502	NM_001317926	50kb	+	296	NM_001317926	29941	PKN3	protein kinase N3	29941	PKN3	protein kinase N3
chr20	hg38_rmsk	4126908	4127189	-	AluSz	AluSz_dup241	chr20	4098778	4148778	NM_001270691	50kb	+	282	NM_001270691	54498	SMOX	spermine oxidase	54498	SMOX	spermine oxidase
chr10	hg38_rmsk	17483834	17484121	-	AluJb	AluJb_dup811	chr10	17454595	17504595	NM_001004470	50kb	-	288	NM_001004470	338596	ST8SIA6	ST8 alpha-N-acetyl-neuraminide alpha-2,8-sialyltransferase 6	338596	ST8SIA6	ST8 alpha-N-acetyl-neuraminide alpha-2,8-sialyltransferase 6
chr19	hg38_rmsk	6830048	6830343	-	AluSc	AluSc_dup170	chr19	6829918	6832090	NM_001258206	Intron	+	296	NM_001258206	7409	VAV1	vav guanine nucleotide exchange factor 1	7409	VAV1	vav guanine nucleotide exchange factor 1
chr19	hg38_rmsk	6841944	6842257	+	AluSp	AluSp_dup307	chr19	6836568	6843134	NM_001258206	Intron	+	314	NM_001258206	7409	VAV1	vav guanine nucleotide exchange factor 1	7409	VAV1	vav guanine nucleotide exchange factor 1
chr15	hg38_rmsk	48778668	48778964	+	AluSp	AluSp_dup693	chr15	48772691	48781195	NM_001194998	Intron	-	297	NM_001194998	22995	CEP152	centrosomal protein 152	22995	CEP152	centrosomal protein 152
chr2	hg38_rmsk	11177178	11177473	+	AluSx1	AluSx1_dup322	chr2	11132176	11182176	NR_040080	50kb	-	296	NR_040080	285150	FLJ33534	uncharacterized LOC285150	285150	FLJ33534	uncharacterized LOC285150
chr9	hg38_rmsk	128112525	128112829	-	AluSq2	AluSq2_dup2274	chr9	128112649	128113477	NR_033374	Intron	-	180	NR_033374	100289019	SLC25A25-AS1	SLC25A25 antisense RNA 1	100289019	SLC25A25-AS1	SLC25A25 antisense RNA 1
chr9	hg38_rmsk	128113008	128113283	+	AluSq2	AluSq2_dup2275	chr9	128112649	128113477	NR_033374	Intron	-	276	NR_033374	100289019	SLC25A25-AS1	SLC25A25 antisense RNA 1	100289019	SLC25A25-AS1	SLC25A25 antisense RNA 1
chr9	hg38_rmsk	128112525	128112829	-	AluSq2	AluSq2_dup2274	chr9	128111171	128112649	NR_033374	exon	-	125	NR_033374	100289019	SLC25A25-AS1	SLC25A25 antisense RNA 1	100289019	SLC25A25-AS1	SLC25A25 antisense RNA 1
chr5	hg38_rmsk	169077256	169077566	+	AluSg4	AluSg4_dup302	chr5	168883336	169193478	NM_001271946	Intron	-	311	NM_001271946	6586	SLIT3	slit guidance ligand 3	6586	SLIT3	slit guidance ligand 3
chr5	hg38_rmsk	168690125	168690370	-	AluSx	AluSx_dup4797	chr5	168687116	168692606	NM_001271946	Intron	-	246	NM_001271946	6586	SLIT3	slit guidance ligand 3	6586	SLIT3	slit guidance ligand 3
chr11	hg38_rmsk	17098905	17099193	-	AluSp	AluSp_dup307	chr11	17097264	17099859	NM_001321378	Intron	-	289	NM_001321378	5286	PIK3C2A	phosphatidylinositol-4-phosphate 3-kinase catalytic subunit type 2 alpha	5286	PIK3C2A	phosphatidylinositol-4-phosphate 3-kinase catalytic subunit type 2 alpha
chr11	hg38_rmsk	17215056	17215348	+	AluSg	AluSg_dup184	chr11	17207986	17257986	NM_001321378	50kb	-	293	NM_001321378	5286	PIK3C2A	phosphatidylinositol-4-phosphate 3-kinase catalytic subunit type 2 alpha	5286	PIK3C2A	phosphatidylinositol-4-phosphate 3-kinase catalytic subunit type 2 alpha
chr11	hg38_rmsk	17252414	17252697	+	AluSg4	AluSg4_dup40	chr11	17207986	17257986	NM_001321378	50kb	-	284	NM_001321378	5286	PIK3C2A	phosphatidylinositol-4-phosphate 3-kinase catalytic subunit type 2 alpha	5286	PIK3C2A	phosphatidylinositol-4-phosphate 3-kinase catalytic subunit type 2 alpha
chr1	hg38_rmsk	32234016	32234325	+	AluSx	AluSx_dup2658	chr1	32232184	32234703	NR_026850	Intron	-	310	NR_026850	339483	MTMR9LP	myotubularin related protein 9 like, pseudogene	339483	MTMR9LP	myotubularin related protein 9 like, pseudogene
chr1	hg38_rmsk	32283873	32284174	-	AluSx	AluSx_dup2666	chr1	32241710	32291710	NR_026850	50kb	-	302	NR_026850	339483	MTMR9LP	myotubularin related protein 9 like, pseudogene	339483	MTMR9LP	myotubularin related protein 9 like, pseudogene
chr1	hg38_rmsk	32256343	32256609	+	AluSq2	AluSq2_dup1252	chr1	32241710	32291710	NR_026850	50kb	-	267	NR_026850	339483	MTMR9LP	myotubularin related protein 9 like, pseudogene	339483	MTMR9LP	myotubularin related protein 9 like, pseudogene
chr3	hg38_rmsk	50285781	50285852	+	AluSp	AluSp_dup850	chr3	50279171	50286470	NM_001304385	Intron	+	72	NM_001304385	132228	LSMEM2	leucine rich single-pass membrane protein 2	132228	LSMEM2	leucine rich single-pass membrane protein 2
chr3	hg38_rmsk	50277271	50277573	+	AluSc8	AluSc8_dup411	chr3	50229086	50279086	NM_001304385	50kb	+	303	NM_001304385	132228	LSMEM2	leucine rich single-pass membrane protein 2	132228	LSMEM2	leucine rich single-pass membrane protein 2
chr19	hg38_rmsk	18221640	18221925	-	AluSx	AluSx_dup2588	chr19	18204042	18254042	NM_002866	50kb	-	286	NM_002866	5864	RAB3A	RAB3A, member RAS oncogene family	5864	RAB3A	RAB3A, member RAS oncogene family
chr5	hg38_rmsk	109677797	109678099	-	AluJb	AluJb_dup3127	chr5	109639365	109689365	NM_002372	50kb	+	303	NM_002372	4124	MAN2A1	mannosidase alpha class 2A member 1	4124	MAN2A1	mannosidase alpha class 2A member 1
chr18	hg38_rmsk	9677181	9677465	-	AluSx	AluSx_dup371	chr18	9658300	9708300	NM_006868	50kb	+	285	NM_006868	11031	RAB31	RAB31, member RAS oncogene family	11031	RAB31	RAB31, member RAS oncogene family
chr7	hg38_rmsk	50286442	50286654	-	AluJb	AluJb_dup1904	chr7	50254715	50304715	NM_001220765	50kb	+	213	NM_001220765	10320	IKZF1	IKAROS family zinc finger 1	10320	IKZF1	IKAROS family zinc finger 1
chr3	hg38_rmsk	119467328	119467630	+	AluSp	AluSp_dup1611	chr3	119463615	119513615	NM_018266	50kb	-	303	NM_018266	55254	TMEM39A	transmembrane protein 39A	55254	TMEM39A	transmembrane protein 39A
chr12	hg38_rmsk	112589809	112590109	+	AluSz	AluSz_dup4036	chr12	112575319	112792142	NM_001347952	Intron	+	301	NM_001347952	22895	RPH3A	rabphilin 3A	22895	RPH3A	rabphilin 3A
chr10	hg38_rmsk	38429873	38430156	+	AluSg7	AluSg7_dup137	chr10	38428296	38435129	NR_024497	Intron	+	284	NR_024497	399744	LINC00999	long intergenic non-protein coding RNA 999	399744	LINC00999	long intergenic non-protein coding RNA 999
chr20	hg38_rmsk	62856424	62856729	+	AluY	AluY_dup2147	chr20	62854157	62857394	NM_001301726	Intron	-	306	NM_001301726	10732	TCFL5	transcription factor like 5	10732	TCFL5	transcription factor like 5
chr8	hg38_rmsk	35433699	35433877	+	AluSc	AluSc_dup427	chr8	35235887	35549291	NM_080872	Intron	+	179	NM_080872	137970	UNC5D	unc-5 netrin receptor D	137970	UNC5D	unc-5 netrin receptor D
chr8	hg38_rmsk	35267453	35267736	-	AluSg	AluSg_dup381	chr8	35235887	35549291	NM_080872	Intron	+	284	NM_080872	137970	UNC5D	unc-5 netrin receptor D	137970	UNC5D	unc-5 netrin receptor D
chr8	hg38_rmsk	35502550	35502864	-	AluSx3	AluSx3_dup364	chr8	35235887	35549291	NM_080872	Intron	+	315	NM_080872	137970	UNC5D	unc-5 netrin receptor D	137970	UNC5D	unc-5 netrin receptor D
chr8	hg38_rmsk	35396487	35396797	-	AluSz	AluSz_dup1353	chr8	35235887	35549291	NM_080872	Intron	+	311	NM_080872	137970	UNC5D	unc-5 netrin receptor D	137970	UNC5D	unc-5 netrin receptor D
chr8	hg38_rmsk	35502550	35502864	-	AluSx3	AluSx3_dup364	chr8	35494391	35544391	NM_001322818	50kb	+	315	NM_001322818	137970	UNC5D	unc-5 netrin receptor D	137970	UNC5D	unc-5 netrin receptor D
chr4	hg38_rmsk	99869648	99869959	+	AluSx1	AluSx1_dup2748	chr4	99868117	99870189	NM_001306151	exon	+	312	NM_001306151	27071	DAPP1	dual adaptor of phosphotyrosine and 3-phosphoinositides 1	27071	DAPP1	dual adaptor of phosphotyrosine and 3-phosphoinositides 1
chr5	hg38_rmsk	140863713	140864010	+	AluSz6	AluSz6_dup1715	chr5	140788684	140978948	NM_018900	Intron	+	298	NM_018900	56147	PCDHA1	protocadherin alpha 1	56147	PCDHA1	protocadherin alpha 1
chrX	hg38_rmsk	112048242	112048424	+	AluSc	AluSc_dup931	chrX	111952441	112081878	NM_012471	Intron	-	183	NM_012471	7224	TRPC5	transient receptor potential cation channel subfamily C member 5	7224	TRPC5	transient receptor potential cation channel subfamily C member 5
chrX	hg38_rmsk	111809907	111810209	-	AluSg	AluSg_dup1109	chrX	111782138	111834920	NM_012471	Intron	-	303	NM_012471	7224	TRPC5	transient receptor potential cation channel subfamily C member 5	7224	TRPC5	transient receptor potential cation channel subfamily C member 5
chr1	hg38_rmsk	156605868	156606001	+	AluJb	AluJb_dup8135	chr1	156569414	156619414	NM_021817	50kb	+	134	NM_021817	60484	HAPLN2	hyaluronan and proteoglycan link protein 2	60484	HAPLN2	hyaluronan and proteoglycan link protein 2
chr14	hg38_rmsk	21020014	21020322	+	AluSg4	AluSg4_dup5	chr14	20999163	21049163	NR_110139	50kb	-	309	NR_110139	101929718	LOC101929718	uncharacterized LOC101929718	101929718	LOC101929718	uncharacterized LOC101929718
chr7	hg38_rmsk	99342717	99343002	-	AluY	AluY_dup3817	chr7	99324729	99374729	NM_005720	50kb	+	286	NM_005720	10095	ARPC1B	actin related protein 2/3 complex subunit 1B	10095	ARPC1B	actin related protein 2/3 complex subunit 1B
chr7	hg38_rmsk	99365305	99365630	+	AluJo	AluJo_dup3541	chr7	99324729	99374729	NM_005720	50kb	+	326	NM_005720	10095	ARPC1B	actin related protein 2/3 complex subunit 1B	10095	ARPC1B	actin related protein 2/3 complex subunit 1B
chr19	hg38_rmsk	12986360	12986667	-	AluSx	AluSx_dup1877	chr19	12974580	13024580	NM_001271043	50kb	+	308	NM_001271043	4784	NFIX	nuclear factor I X	4784	NFIX	nuclear factor I X
chr8_KZ208915v1_fix	hg38_rmsk	5127664	5127721	-	AluYk3	AluYk3_dup10	chr8_KZ208915v1_fix	5119295	5169295	NR_024361	50kb	-	58	NR_024361	286042	FAM86B3P	family with sequence similarity 86, member A pseudogene	286042	FAM86B3P	family with sequence similarity 86, member A pseudogene
chr2	hg38_rmsk	108545268	108545533	-	AluSq	AluSq_dup630	chr2	108534594	108659604	NM_001193483	Intron	+	266	NM_001193483	3987	LIMS1	LIM zinc finger domain containing 1	3987	LIMS1	LIM zinc finger domain containing 1
chr2	hg38_rmsk	108487901	108488206	-	AluSq	AluSq_dup629	chr2	108484469	108534469	NM_001193483	50kb	+	306	NM_001193483	3987	LIMS1	LIM zinc finger domain containing 1	3987	LIMS1	LIM zinc finger domain containing 1
chr2	hg38_rmsk	108545268	108545533	-	AluSq	AluSq_dup630	chr2	108538305	108588305	NM_001193488	50kb	+	266	NM_001193488	3987	LIMS1	LIM zinc finger domain containing 1	3987	LIMS1	LIM zinc finger domain containing 1
chr17	hg38_rmsk	59490624	59490932	-	AluSx3	AluSx3_dup1212	chr17	59430920	59502978	NR_110813	Intron	-	309	NR_110813	101927728	LINC01476	long intergenic non-protein coding RNA 1476	101927728	LINC01476	long intergenic non-protein coding RNA 1476
chr1	hg38_rmsk	150993622	150993933	-	AluSq	AluSq_dup1020	chr1	150986585	151036585	NM_001159642	50kb	+	312	NM_001159642	149428	BNIPL	BCL2 interacting protein like	149428	BNIPL	BCL2 interacting protein like
chr1	hg38_rmsk	150993303	150993609	-	AluSx1	AluSx1_dup5826	chr1	150986585	151036585	NM_001159642	50kb	+	307	NM_001159642	149428	BNIPL	BCL2 interacting protein like	149428	BNIPL	BCL2 interacting protein like
chrX	hg38_rmsk	100362512	100362811	+	AluY	AluY_dup2608	chrX	100350704	100402523	NM_001105243	Intron	-	300	NM_001105243	57526	PCDH19	protocadherin 19	57526	PCDH19	protocadherin 19
chrX	hg38_rmsk	100374658	100374957	+	AluY	AluY_dup2609	chrX	100350704	100402523	NM_001105243	Intron	-	300	NM_001105243	57526	PCDH19	protocadherin 19	57526	PCDH19	protocadherin 19
chr6	hg38_rmsk	160697612	160697930	+	AluJb	AluJb_dup6079	chr6	160664275	160714275	NM_005577	50kb	-	319	NM_005577	4018	LPA	lipoprotein(a)	4018	LPA	lipoprotein(a)
chr2	hg38_rmsk	38676481	38676791	+	AluSx1	AluSx1_dup1411	chr2	38676066	38681279	NM_138801	Intron	+	311	NM_138801	130589	GALM	galactose mutarotase	130589	GALM	galactose mutarotase
chr2	hg38_rmsk	38656460	38656772	+	AluSz	AluSz_dup1257	chr2	38616113	38666113	NM_138801	50kb	+	313	NM_138801	130589	GALM	galactose mutarotase	130589	GALM	galactose mutarotase
chr15	hg38_rmsk	56002209	56002470	+	AluSz	AluSz_dup1353	chr15	55993612	56043612	NM_001329212	50kb	-	262	NM_001329212	4734	NEDD4	NEDD4 E3 ubiquitin protein ligase	4734	NEDD4	NEDD4 E3 ubiquitin protein ligase
chr2	hg38_rmsk	224961515	224961804	-	AluSc	AluSc_dup2410	chr2	224931668	224982206	NM_001363762	Intron	-	290	NM_001363762	55619	DOCK10	dedicator of cytokinesis 10	55619	DOCK10	dedicator of cytokinesis 10
chr2	hg38_rmsk	224961515	224961804	-	AluSc	AluSc_dup2410	chr2	224947049	224997049	NM_001290263	50kb	-	290	NM_001290263	55619	DOCK10	dedicator of cytokinesis 10	55619	DOCK10	dedicator of cytokinesis 10
chr3	hg38_rmsk	67631346	67631646	+	AluSz	AluSz_dup2432	chr3	67609596	67654502	NM_001177599	Intron	-	301	NM_001177599	8801	SUCLG2	succinate-CoA ligase GDP-forming subunit beta	8801	SUCLG2	succinate-CoA ligase GDP-forming subunit beta
chr3	hg38_rmsk	67632193	67632482	-	AluSz	AluSz_dup2433	chr3	67609596	67654502	NM_001177599	Intron	-	290	NM_001177599	8801	SUCLG2	succinate-CoA ligase GDP-forming subunit beta	8801	SUCLG2	succinate-CoA ligase GDP-forming subunit beta
chr3	hg38_rmsk	58559261	58559575	+	AluJo	AluJo_dup1632	chr3	58537190	58587190	NM_003500	50kb	-	315	NM_003500	8309	ACOX2	acyl-CoA oxidase 2	8309	ACOX2	acyl-CoA oxidase 2
chr16	hg38_rmsk	3011286	3011566	-	AluSc	AluSc_dup68	chr16	2980446	3030446	NM_001258450	50kb	-	281	NM_001258450	9088	PKMYT1	protein kinase, membrane associated tyrosine/threonine 1	9088	PKMYT1	protein kinase, membrane associated tyrosine/threonine 1
chr13	hg38_rmsk	51417450	51417756	-	AluSx	AluSx_dup1298	chr13	51403344	51453344	NR_103812	50kb	+	307	NR_103812	100507398	INTS6-AS1	INTS6 antisense RNA 1	100507398	INTS6-AS1	INTS6 antisense RNA 1
chr8_KZ208915v1_fix	hg38_rmsk	4381032	4381335	-	AluSq2	AluSq2_dup64	chr8_KZ208915v1_fix	4348831	4398831	NM_001354635	50kb	-	304	NM_001354635	90459	ERI1	exoribonuclease 1	90459	ERI1	exoribonuclease 1
chr20	hg38_rmsk	31931357	31931574	-	AluJb	AluJb_dup1188	chr20	31918150	31968150	NM_001011718	50kb	+	218	NM_001011718	343702	XKR7	XK related 7	343702	XKR7	XK related 7
chr20	hg38_rmsk	31931073	31931356	-	AluJo	AluJo_dup727	chr20	31918150	31968150	NM_001011718	50kb	+	284	NM_001011718	343702	XKR7	XK related 7	343702	XKR7	XK related 7
chr16	hg38_rmsk	3011286	3011566	-	AluSc	AluSc_dup68	chr16	2970367	3020367	NM_016639	50kb	+	281	NM_016639	51330	TNFRSF12A	TNF receptor superfamily member 12A	51330	TNFRSF12A	TNF receptor superfamily member 12A
chr11	hg38_rmsk	123631546	123631855	+	AluJo	AluJo_dup2902	chr11	123629188	123633776	NM_001040151	exon	-	310	NM_001040151	55800	SCN3B	sodium voltage-gated channel beta subunit 3	55800	SCN3B	sodium voltage-gated channel beta subunit 3
chr11	hg38_rmsk	123632508	123632815	+	AluSz	AluSz_dup4036	chr11	123629188	123633776	NM_001040151	exon	-	308	NM_001040151	55800	SCN3B	sodium voltage-gated channel beta subunit 3	55800	SCN3B	sodium voltage-gated channel beta subunit 3
chrX	hg38_rmsk	3221937	3222239	-	AluSx1	AluSx1_dup581	chrX	3221819	3271819	NR_038428	50kb	+	303	NR_038428	100129464	LINC01546	long intergenic non-protein coding RNA 1546	100129464	LINC01546	long intergenic non-protein coding RNA 1546
chrX	hg38_rmsk	3227122	3227446	+	AluJb	AluJb_dup183	chrX	3221819	3271819	NR_038428	50kb	+	325	NR_038428	100129464	LINC01546	long intergenic non-protein coding RNA 1546	100129464	LINC01546	long intergenic non-protein coding RNA 1546
chrX	hg38_rmsk	3223043	3223352	-	AluSx1	AluSx1_dup582	chrX	3221819	3271819	NR_038428	50kb	+	310	NR_038428	100129464	LINC01546	long intergenic non-protein coding RNA 1546	100129464	LINC01546	long intergenic non-protein coding RNA 1546
chr10	hg38_rmsk	99764485	99764574	+	AluYc	AluYc_dup152	chr10	99732639	99782639	NM_000392	50kb	+	90	NM_000392	1244	ABCC2	ATP binding cassette subfamily C member 2	1244	ABCC2	ATP binding cassette subfamily C member 2
chr1	hg38_rmsk	23586700	23586945	-	AluSx	AluSx_dup1835	chr1	23559501	23609501	NM_002167	50kb	-	246	NM_002167	3399	ID3	inhibitor of DNA binding 3, HLH protein	3399	ID3	inhibitor of DNA binding 3, HLH protein
chr1	hg38_rmsk	23599791	23600085	+	AluSx	AluSx_dup1836	chr1	23559501	23609501	NM_002167	50kb	-	295	NM_002167	3399	ID3	inhibitor of DNA binding 3, HLH protein	3399	ID3	inhibitor of DNA binding 3, HLH protein
chr13	hg38_rmsk	46172202	46172516	+	AluSx1	AluSx1_dup1095	chr13	46159686	46182110	NM_002298	Intron	-	315	NM_002298	3936	LCP1	lymphocyte cytosolic protein 1	3936	LCP1	lymphocyte cytosolic protein 1
chr9	hg38_rmsk	121327694	121327998	+	AluSp	AluSp_dup1606	chr9	121327482	121328890	NM_000177	Intron	+	305	NM_000177	2934	GSN	gelsolin	2934	GSN	gelsolin
chr9	hg38_rmsk	98651453	98651731	-	AluJr4	AluJr4_dup528	chr9	98578072	98708416	NM_005458	Intron	-	279	NM_005458	9568	GABBR2	gamma-aminobutyric acid type B receptor subunit 2	9568	GABBR2	gamma-aminobutyric acid type B receptor subunit 2
chr9	hg38_rmsk	98644560	98644859	+	AluSx1	AluSx1_dup2711	chr9	98578072	98708416	NM_005458	Intron	-	300	NM_005458	9568	GABBR2	gamma-aminobutyric acid type B receptor subunit 2	9568	GABBR2	gamma-aminobutyric acid type B receptor subunit 2
chr12	hg38_rmsk	48162230	48162535	-	AluSc	AluSc_dup500	chr12	48133643	48183643	NM_001013635	50kb	+	306	NM_001013635	387856	CCDC184	coiled-coil domain containing 184	387856	CCDC184	coiled-coil domain containing 184
chr19	hg38_rmsk	10025816	10026125	+	AluY	AluY_dup1193	chr19	10010504	10060504	NM_015719	50kb	-	310	NM_015719	50509	COL5A3	collagen type V alpha 3 chain	50509	COL5A3	collagen type V alpha 3 chain
chr15	hg38_rmsk	42372907	42373209	+	AluSx1	AluSx1_dup870	chr15	42360114	42384482	NM_000070	Intron	+	303	NM_000070	825	CAPN3	calpain 3	825	CAPN3	calpain 3
chr15	hg38_rmsk	42372907	42373209	+	AluSx1	AluSx1_dup870	chr15	42352389	42402389	NM_173088	50kb	+	303	NM_173088	825	CAPN3	calpain 3	825	CAPN3	calpain 3
chr16	hg38_rmsk	29066387	29066506	+	AluSx1	AluSx1_dup2748	chr16	29024841	29074841	NR_003369	50kb	+	120	NR_003369	653390	RRN3P2	RRN3 pseudogene 2	653390	RRN3P2	RRN3 pseudogene 2
chr16	hg38_rmsk	29040270	29040575	-	AluSc8	AluSc8_dup422	chr16	29024841	29074841	NR_003369	50kb	+	306	NR_003369	653390	RRN3P2	RRN3 pseudogene 2	653390	RRN3P2	RRN3 pseudogene 2
chr16	hg38_rmsk	29026792	29026976	-	AluJo	AluJo_dup1926	chr16	29024841	29074841	NR_003369	50kb	+	185	NR_003369	653390	RRN3P2	RRN3 pseudogene 2	653390	RRN3P2	RRN3 pseudogene 2
chr20	hg38_rmsk	36578131	36578440	+	AluSz	AluSz_dup1414	chr20	36573524	36578740	NM_001199513	Intron	+	310	NM_001199513	60436	TGIF2	TGFB induced factor homeobox 2	60436	TGIF2	TGFB induced factor homeobox 2
chr20	hg38_rmsk	36532139	36532448	+	AluY	AluY_dup1193	chr20	36523472	36573472	NM_001199513	50kb	+	310	NM_001199513	60436	TGIF2	TGFB induced factor homeobox 2	60436	TGIF2	TGFB induced factor homeobox 2
chr2	hg38_rmsk	219533751	219534060	+	AluJb	AluJb_dup8135	chr2	219494027	219544027	NM_001005209	50kb	+	310	NM_001005209	130612	TMEM198	transmembrane protein 198	130612	TMEM198	transmembrane protein 198
chr19	hg38_rmsk	50509772	50510074	+	AluY	AluY_dup3817	chr19	50507699	50510285	NM_001270639	Intron	-	303	NM_001270639	126119	JOSD2	Josephin domain containing 2	126119	JOSD2	Josephin domain containing 2
chr20	hg38_rmsk	49964433	49964587	-	AluJb	AluJb_dup2595	chr20	49932979	49982979	NM_005985	50kb	+	155	NM_005985	6615	SNAI1	snail family transcriptional repressor 1	6615	SNAI1	snail family transcriptional repressor 1
chr10	hg38_rmsk	73598930	73599091	+	AluSx4	AluSx4_dup282	chr10	73576361	73625936	NM_001350995	Intron	-	162	NM_001350995	159195	USP54	ubiquitin specific peptidase 54	159195	USP54	ubiquitin specific peptidase 54
chr10	hg38_rmsk	73598930	73599091	+	AluSx4	AluSx4_dup282	chr10	73591342	73641342	NM_001320437	50kb	-	162	NM_001320437	159195	USP54	ubiquitin specific peptidase 54	159195	USP54	ubiquitin specific peptidase 54
chr10	hg38_rmsk	73673955	73674263	+	AluY	AluY_dup2594	chr10	73625981	73675981	NM_001350995	50kb	-	309	NM_001350995	159195	USP54	ubiquitin specific peptidase 54	159195	USP54	ubiquitin specific peptidase 54
chr11	hg38_rmsk	118972614	118972886	-	AluSx3	AluSx3_dup1136	chr11	118948137	118998137	NM_198489	50kb	+	273	NM_198489	338657	CENATAC	centrosomal AT-AC splicing factor	338657	CENATAC	centrosomal AT-AC splicing factor
chr11	hg38_rmsk	118973695	118973997	-	AluSz	AluSz_dup3815	chr11	118948137	118998137	NM_198489	50kb	+	303	NM_198489	338657	CENATAC	centrosomal AT-AC splicing factor	338657	CENATAC	centrosomal AT-AC splicing factor
chr1	hg38_rmsk	26119581	26119879	+	AluSc	AluSc_dup427	chr1	26109078	26159078	NM_024869	50kb	+	299	NM_024869	79927	FAM110D	family with sequence similarity 110 member D	79927	FAM110D	family with sequence similarity 110 member D
chr11	hg38_rmsk	112177910	112178213	-	AluSq	AluSq_dup629	chr11	112176458	112179277	NM_001037290	Intron	+	304	NM_001037290	83875	BCO2	beta-carotene oxygenase 2	83875	BCO2	beta-carotene oxygenase 2
chr11	hg38_rmsk	112143271	112143580	-	AluSp	AluSp_dup1779	chr11	112126365	112176365	NM_001037290	50kb	+	310	NM_001037290	83875	BCO2	beta-carotene oxygenase 2	83875	BCO2	beta-carotene oxygenase 2
chr16	hg38_rmsk	17192809	17193112	-	AluSz	AluSz_dup1353	chr16	17158909	17198211	NM_022166	Intron	-	304	NM_022166	64131	XYLT1	xylosyltransferase 1	64131	XYLT1	xylosyltransferase 1
chr16	hg38_rmsk	17380006	17380317	+	AluSz	AluSz_dup1372	chr16	17358050	17470433	NM_022166	Intron	-	312	NM_022166	64131	XYLT1	xylosyltransferase 1	64131	XYLT1	xylosyltransferase 1
chr5	hg38_rmsk	140863713	140864010	+	AluSz6	AluSz6_dup1715	chr5	140809572	140978948	NM_018907	Intron	+	298	NM_018907	56144	PCDHA4	protocadherin alpha 4	56144	PCDHA4	protocadherin alpha 4
chr4	hg38_rmsk	76412479	76412766	+	AluSz	AluSz_dup2062	chr4	76407305	76457305	NM_001042784	50kb	-	288	NM_001042784	339965	CCDC158	coiled-coil domain containing 158	339965	CCDC158	coiled-coil domain containing 158
chr20	hg38_rmsk	641316	641615	+	AluJo	AluJo_dup33	chr20	610266	660266	NM_004609	50kb	-	300	NM_004609	6939	TCF15	transcription factor 15	6939	TCF15	transcription factor 15
chr14	hg38_rmsk	36072065	36072358	-	AluSz6	AluSz6_dup315	chr14	36070685	36164119	NR_073454	Intron	+	294	NR_073454	101101773	LINC00609	long intergenic non-protein coding RNA 609	101101773	LINC00609	long intergenic non-protein coding RNA 609
chr18	hg38_rmsk	52649974	52650278	-	AluSp	AluSp_dup654	chr18	52340878	52752053	NM_005215	Intron	+	305	NM_005215	1630	DCC	DCC netrin 1 receptor	1630	DCC	DCC netrin 1 receptor
chr15	hg38_rmsk	50281215	50281510	-	AluSc8	AluSc8_dup242	chr15	50265726	50315726	NM_001306146	50kb	-	296	NM_001306146	3067	HDC	histidine decarboxylase	3067	HDC	histidine decarboxylase
chr15	hg38_rmsk	24948100	24948411	-	AluSc	AluSc_dup68	chr15	24934859	24984859	NR_022008	50kb	+	312	NR_022008	8123	PWAR5	Prader Willi/Angelman region RNA 5	8123	PWAR5	Prader Willi/Angelman region RNA 5
chr11	hg38_rmsk	20904817	20905139	-	AluJr	AluJr_dup576	chr11	20885540	20918181	NM_001288713	Intron	+	323	NM_001288713	4745	NELL1	neural EGFL like 1	4745	NELL1	neural EGFL like 1
chr11	hg38_rmsk	20786727	20787031	+	AluYk3	AluYk3_dup10	chr11	20783830	20847582	NM_001288713	Intron	+	305	NM_001288713	4745	NELL1	neural EGFL like 1	4745	NELL1	neural EGFL like 1
chr1	hg38_rmsk	149938179	149938481	+	AluSz	AluSz_dup5356	chr1	149906991	149956991	NM_001278719	50kb	-	303	NM_001278719	9900	SV2A	synaptic vesicle glycoprotein 2A	9900	SV2A	synaptic vesicle glycoprotein 2A
chr1	hg38_rmsk	45673580	45673878	+	AluSx3	AluSx3_dup932	chr1	45624054	45674054	NM_001114938	50kb	-	299	NM_001114938	149483	CCDC17	coiled-coil domain containing 17	149483	CCDC17	coiled-coil domain containing 17
chr4	hg38_rmsk	182505451	182505755	-	AluSq2	AluSq2_dup2659	chr4	182346929	182600923	NM_001080477	Intron	+	305	NM_001080477	55714	TENM3	teneurin transmembrane protein 3	55714	TENM3	teneurin transmembrane protein 3
chr3	hg38_rmsk	29346397	29346692	-	AluSx1	AluSx1_dup870	chr3	29281756	29434745	NM_001003792	Intron	+	296	NM_001003792	27303	RBMS3	RNA binding motif single stranded interacting protein 3	27303	RBMS3	RNA binding motif single stranded interacting protein 3
chr14	hg38_rmsk	68414739	68415059	+	AluSx	AluSx_dup1835	chr14	68411527	68468171	NM_001321809	Intron	+	321	NM_001321809	5890	RAD51B	RAD51 paralog B	5890	RAD51B	RAD51 paralog B
chr14	hg38_rmsk	68480088	68480363	-	AluSx	AluSx_dup1836	chr14	68468250	68602662	NM_001321809	Intron	+	276	NM_001321809	5890	RAD51B	RAD51 paralog B	5890	RAD51B	RAD51 paralog B
chr2	hg38_rmsk	27673496	27673682	-	AluJr	AluJr_dup576	chr2	27628878	27678878	NM_001142683	50kb	-	187	NM_001142683	79635	CCDC121	coiled-coil domain containing 121	79635	CCDC121	coiled-coil domain containing 121
chr10	hg38_rmsk	66127815	66128089	+	AluSg	AluSg_dup748	chr10	66103249	66280469	NM_001127384	Intron	-	275	NM_001127384	29119	CTNNA3	catenin alpha 3	29119	CTNNA3	catenin alpha 3
chr10	hg38_rmsk	67725180	67725476	-	AluY	AluY_dup2236	chr10	67696195	67746195	NM_013266	50kb	-	297	NM_013266	29119	CTNNA3	catenin alpha 3	29119	CTNNA3	catenin alpha 3
chr22	hg38_rmsk	43903225	43903468	-	AluY	AluY_dup2162	chr22	43862513	43912513	NM_014351	50kb	-	244	NM_014351	25830	SULT4A1	sulfotransferase family 4A member 1	25830	SULT4A1	sulfotransferase family 4A member 1
chr13	hg38_rmsk	24516416	24516656	-	AluJr4	AluJr4_dup46	chr13	24512778	24562778	NM_006437	50kb	-	241	NM_006437	143	PARP4	poly(ADP-ribose) polymerase family member 4	143	PARP4	poly(ADP-ribose) polymerase family member 4
chr15_KI270905v1_alt	hg38_rmsk	3223633	3223929	+	AluY	AluY_dup283	chr15_KI270905v1_alt	3222993	3227294	NM_014967	Intron	+	297	NM_014967	22909	FAN1	FANCD2 and FANCI associated nuclease 1	22909	FAN1	FANCD2 and FANCI associated nuclease 1
chr15_KN538374v1_fix	hg38_rmsk	3046668	3046973	+	AluY	AluY_dup283	chr15_KN538374v1_fix	3027152	3077152	NM_001146094	50kb	+	306	NM_001146094	22909	FAN1	FANCD2 and FANCI associated nuclease 1	22909	FAN1	FANCD2 and FANCI associated nuclease 1
chr5	hg38_rmsk	20069406	20069710	-	AluSc	AluSc_dup170	chr5	19992014	20255443	NM_001291956	Intron	-	305	NM_001291956	1016	CDH18	cadherin 18	1016	CDH18	cadherin 18
chr8	hg38_rmsk	22037899	22038206	-	AluJr	AluJr_dup576	chr8	21992752	22042752	NM_001304478	50kb	+	308	NM_001304478	8822	FGF17	fibroblast growth factor 17	8822	FGF17	fibroblast growth factor 17
chr17	hg38_rmsk	47312976	47313273	-	AluSq2	AluSq2_dup1780	chr17	47303782	47318471	NR_110880	Intron	-	298	NR_110880	102724508	THCAT158	thyroid cancer-associated transcript 158	102724508	THCAT158	thyroid cancer-associated transcript 158
chr6	hg38_rmsk	7057882	7058184	-	AluSz	AluSz_dup195	chr6	7057960	7107960	NM_001003698	50kb	+	224	NM_001003698	6239	RREB1	ras responsive element binding protein 1	6239	RREB1	ras responsive element binding protein 1
chr6	hg38_rmsk	7079194	7079498	+	AluSx1	AluSx1_dup224	chr6	7057960	7107960	NM_001003698	50kb	+	305	NM_001003698	6239	RREB1	ras responsive element binding protein 1	6239	RREB1	ras responsive element binding protein 1
chr16	hg38_rmsk	23648650	23648671	-	AluJb	AluJb_dup1996	chr16	23628888	23678888	NM_005030	50kb	+	22	NM_005030	5347	PLK1	polo like kinase 1	5347	PLK1	polo like kinase 1
chr16	hg38_rmsk	23631843	23631978	-	AluSx3	AluSx3_dup440	chr16	23628888	23678888	NM_005030	50kb	+	136	NM_005030	5347	PLK1	polo like kinase 1	5347	PLK1	polo like kinase 1
chr5	hg38_rmsk	140863713	140864010	+	AluSz6	AluSz6_dup1715	chr5	140803591	140978948	NM_018906	Intron	+	298	NM_018906	56145	PCDHA3	protocadherin alpha 3	56145	PCDHA3	protocadherin alpha 3
chr6	hg38_rmsk	20229028	20229101	+	AluSz6	AluSz6_dup315	chr6	20212469	20262469	NM_001080480	50kb	-	74	NM_001080480	154141	MBOAT1	membrane bound O-acyltransferase domain containing 1	154141	MBOAT1	membrane bound O-acyltransferase domain containing 1
chr2	hg38_rmsk	15978810	15979108	-	AluSx1	AluSx1_dup458	chr2	15941685	15991685	NR_110230	50kb	-	299	NR_110230	10408	MYCNOS	MYCN opposite strand	10408	MYCNOS	MYCN opposite strand
chr11	hg38_rmsk	73656871	73657153	+	AluSg	AluSg_dup884	chr11	73653014	73660752	NM_001130033	Intron	+	283	NM_001130033	58473	PLEKHB1	pleckstrin homology domain containing B1	58473	PLEKHB1	pleckstrin homology domain containing B1
chr10	hg38_rmsk	26519030	26519309	+	AluSq	AluSq_dup205	chr10	26513660	26533438	NM_019043	Intron	+	280	NM_019043	54518	APBB1IP	amyloid beta precursor protein binding family B member 1 interacting protein	54518	APBB1IP	amyloid beta precursor protein binding family B member 1 interacting protein
chr10	hg38_rmsk	124498883	124499179	-	AluSx	AluSx_dup5275	chr10	124498128	124613263	NM_001167880	Intron	+	297	NM_001167880	64077	LHPP	phospholysine phosphohistidine inorganic pyrophosphate phosphatase	64077	LHPP	phospholysine phosphohistidine inorganic pyrophosphate phosphatase
chr10	hg38_rmsk	124435096	124435242	-	AluJb	AluJb_dup5580	chr10	124411822	124461822	NM_001167880	50kb	+	147	NM_001167880	64077	LHPP	phospholysine phosphohistidine inorganic pyrophosphate phosphatase	64077	LHPP	phospholysine phosphohistidine inorganic pyrophosphate phosphatase
chr10	hg38_rmsk	124453452	124453588	-	AluSz6	AluSz6_dup2253	chr10	124411822	124461822	NM_001167880	50kb	+	137	NM_001167880	64077	LHPP	phospholysine phosphohistidine inorganic pyrophosphate phosphatase	64077	LHPP	phospholysine phosphohistidine inorganic pyrophosphate phosphatase
chr2	hg38_rmsk	77130511	77130810	-	AluY	AluY_dup2608	chr2	76748916	77518317	NM_001134745	Intron	-	300	NM_001134745	80059	LRRTM4	leucine rich repeat transmembrane neuronal 4	80059	LRRTM4	leucine rich repeat transmembrane neuronal 4
chr2	hg38_rmsk	77145487	77145776	+	AluY	AluY_dup2609	chr2	76748916	77518317	NM_001134745	Intron	-	290	NM_001134745	80059	LRRTM4	leucine rich repeat transmembrane neuronal 4	80059	LRRTM4	leucine rich repeat transmembrane neuronal 4
chr4	hg38_rmsk	40460530	40460645	+	AluSx	AluSx_dup1298	chr4	40438924	40466576	NM_001098634	Intron	-	116	NM_001098634	54502	RBM47	RNA binding motif protein 47	54502	RBM47	RNA binding motif protein 47
chr4	hg38_rmsk	40527462	40527588	-	AluSz	AluSz_dup1190	chr4	40466699	40544421	NM_001098634	Intron	-	127	NM_001098634	54502	RBM47	RNA binding motif protein 47	54502	RBM47	RNA binding motif protein 47
chr4	hg38_rmsk	40527462	40527588	-	AluSz	AluSz_dup1190	chr4	40514581	40564581	NM_001371113	50kb	-	127	NM_001371113	54502	RBM47	RNA binding motif protein 47	54502	RBM47	RNA binding motif protein 47
chr8	hg38_rmsk	32683913	32684176	+	AluSz	AluSz_dup1257	chr8	32614564	32727948	NM_001159995	Intron	+	264	NM_001159995	3084	NRG1	neuregulin 1	3084	NRG1	neuregulin 1
chr8	hg38_rmsk	32683913	32684176	+	AluSz	AluSz_dup1257	chr8	32671752	32721752	NM_001159996	50kb	+	264	NM_001159996	3084	NRG1	neuregulin 1	3084	NRG1	neuregulin 1
chr7	hg38_rmsk	36353482	36353780	-	AluSx1	AluSx1_dup1459	chr7	36339861	36389861	NM_001284301	50kb	+	299	NM_001284301	54443	ANLN	anillin actin binding protein	54443	ANLN	anillin actin binding protein
chr10	hg38_rmsk	96198723	96198997	-	AluSq	AluSq_dup630	chr10	96133648	96203573	NR_138482	Intron	+	275	NR_138482	9849	ZNF518A	zinc finger protein 518A	9849	ZNF518A	zinc finger protein 518A
chr4	hg38_rmsk	76062560	76062859	-	AluY	AluY_dup2236	chr4	76036070	76086070	NM_001302123	50kb	-	300	NM_001302123	6373	CXCL11	C-X-C motif chemokine ligand 11	6373	CXCL11	C-X-C motif chemokine ligand 11
chr14	hg38_rmsk	68811857	68812147	-	AluSz	AluSz_dup1578	chr14	68793914	68843914	NM_001244698	50kb	-	291	NM_001244698	677	ZFP36L1	ZFP36 ring finger protein like 1	677	ZFP36L1	ZFP36 ring finger protein like 1
chr20	hg38_rmsk	43668193	43668499	-	AluSc8	AluSc8_dup327	chr20	43667303	43673805	NM_001278610	Intron	+	307	NM_001278610	4605	MYBL2	MYB proto-oncogene like 2	4605	MYBL2	MYB proto-oncogene like 2
chr19	hg38_rmsk	3559022	3559333	-	AluSx1	AluSx1_dup582	chr19	3522943	3572943	NM_006339	50kb	+	312	NM_006339	10362	HMG20B	high mobility group 20B	10362	HMG20B	high mobility group 20B
chr19	hg38_rmsk	3552468	3552779	-	AluSx1	AluSx1_dup581	chr19	3522943	3572943	NM_006339	50kb	+	312	NM_006339	10362	HMG20B	high mobility group 20B	10362	HMG20B	high mobility group 20B
chr22	hg38_rmsk	35392716	35393015	-	AluSg7	AluSg7_dup137	chr22	35389963	35393467	NM_002133	Intron	+	300	NM_002133	3162	HMOX1	heme oxygenase 1	3162	HMOX1	heme oxygenase 1
chr22	hg38_rmsk	35360492	35360795	-	AluSx1	AluSx1_dup1295	chr22	35331095	35381095	NM_002133	50kb	+	304	NM_002133	3162	HMOX1	heme oxygenase 1	3162	HMOX1	heme oxygenase 1
chr10	hg38_rmsk	73112069	73112374	+	AluSp	AluSp_dup1185	chr10	73096974	73146974	NM_000917	50kb	-	306	NM_000917	5033	P4HA1	prolyl 4-hydroxylase subunit alpha 1	5033	P4HA1	prolyl 4-hydroxylase subunit alpha 1
chr5	hg38_rmsk	140863713	140864010	+	AluSz6	AluSz6_dup1715	chr5	140824127	140978948	NM_018908	Intron	+	298	NM_018908	56143	PCDHA5	protocadherin alpha 5	56143	PCDHA5	protocadherin alpha 5
chr4	hg38_rmsk	26385793	26385970	-	AluJr	AluJr_dup576	chr4	26321871	26386352	NM_001363577	Intron	+	178	NM_001363577	3516	RBPJ	recombination signal binding protein for immunoglobulin kappa J region	3516	RBPJ	recombination signal binding protein for immunoglobulin kappa J region
chr4	hg38_rmsk	26251654	26251875	+	AluSx1	AluSx1_dup901	chr4	26163614	26362445	NM_001374401	Intron	+	222	NM_001374401	3516	RBPJ	recombination signal binding protein for immunoglobulin kappa J region	3516	RBPJ	recombination signal binding protein for immunoglobulin kappa J region
chr4	hg38_rmsk	26177294	26177605	+	AluSz	AluSz_dup749	chr4	26163614	26362445	NM_001374401	Intron	+	312	NM_001374401	3516	RBPJ	recombination signal binding protein for immunoglobulin kappa J region	3516	RBPJ	recombination signal binding protein for immunoglobulin kappa J region
chr6	hg38_rmsk	24780920	24781221	+	AluSx	AluSx_dup1077	chr6	24780740	24781476	NM_001251989	Intron	+	302	NM_001251989	51053	GMNN	geminin DNA replication inhibitor	51053	GMNN	geminin DNA replication inhibitor
chr11	hg38_rmsk	72795647	72795964	-	AluY	AluY_dup2594	chr11	72752389	72802389	NM_001040118	50kb	-	318	NM_001040118	116985	ARAP1	ArfGAP with RhoGAP domain, ankyrin repeat and PH domain 1	116985	ARAP1	ArfGAP with RhoGAP domain, ankyrin repeat and PH domain 1
chr11	hg38_rmsk	72756864	72757167	+	AluSq2	AluSq2_dup1455	chr11	72752389	72802389	NM_001040118	50kb	-	304	NM_001040118	116985	ARAP1	ArfGAP with RhoGAP domain, ankyrin repeat and PH domain 1	116985	ARAP1	ArfGAP with RhoGAP domain, ankyrin repeat and PH domain 1
chrX	hg38_rmsk	123953757	123954036	-	AluJb	AluJb_dup4359	chrX	123910559	123960559	NM_001042749	50kb	+	280	NM_001042749	10735	STAG2	stromal antigen 2	10735	STAG2	stromal antigen 2
chr18	hg38_rmsk	23465090	23465392	+	AluSp	AluSp_dup307	chr18	23437969	23487969	NM_001318834	50kb	-	303	NM_001318834	85019	TMEM241	transmembrane protein 241	85019	TMEM241	transmembrane protein 241
chr1	hg38_rmsk	32256343	32256609	+	AluSq2	AluSq2_dup1252	chr1	32242082	32292082	NM_004964	50kb	+	267	NM_004964	3065	HDAC1	histone deacetylase 1	3065	HDAC1	histone deacetylase 1
chr1	hg38_rmsk	32283873	32284174	-	AluSx	AluSx_dup2666	chr1	32242082	32292082	NM_004964	50kb	+	302	NM_004964	3065	HDAC1	histone deacetylase 1	3065	HDAC1	histone deacetylase 1
chr6	hg38_rmsk	166933359	166933650	-	AluJr	AluJr_dup3978	chr6	166931118	166934090	NM_003730	Intron	-	292	NM_003730	8635	RNASET2	ribonuclease T2	8635	RNASET2	ribonuclease T2
chr17	hg38_rmsk	49343774	49343916	+	AluJr4	AluJr4_dup528	chr17	49317983	49361908	NM_001145365	Intron	-	143	NM_001145365	22834	ZNF652	zinc finger protein 652	22834	ZNF652	zinc finger protein 652
chr1	hg38_rmsk	12635827	12636123	-	AluSc	AluSc_dup205	chr1	12616789	12666789	NM_001319225	50kb	-	297	NM_001319225	9249	DHRS3	dehydrogenase/reductase 3	9249	DHRS3	dehydrogenase/reductase 3
chr1	hg38_rmsk	12624939	12625234	-	AluSx1	AluSx1_dup870	chr1	12616789	12666789	NM_001319225	50kb	-	296	NM_001319225	9249	DHRS3	dehydrogenase/reductase 3	9249	DHRS3	dehydrogenase/reductase 3
chr19	hg38_rmsk	48209020	48209308	+	AluSz6	AluSz6_dup1715	chr19	48204243	48215339	NM_001351787	Intron	-	289	NM_001351787	22900	CARD8	caspase recruitment domain family member 8	22900	CARD8	caspase recruitment domain family member 8
chr19	hg38_rmsk	48209020	48209308	+	AluSz6	AluSz6_dup1715	chr19	48208086	48211975	NM_001184901	exon	-	289	NM_001184901	22900	CARD8	caspase recruitment domain family member 8	22900	CARD8	caspase recruitment domain family member 8
chr15	hg38_rmsk	57129279	57129555	+	AluJb	AluJb_dup1851	chr15	57091891	57166401	NM_001322151	Intron	+	277	NM_001322151	6938	TCF12	transcription factor 12	6938	TCF12	transcription factor 12
chr15	hg38_rmsk	56970769	56971068	+	AluJo	AluJo_dup997	chr15	56921098	57063749	NM_001322151	Intron	+	300	NM_001322151	6938	TCF12	transcription factor 12	6938	TCF12	transcription factor 12
chr15	hg38_rmsk	57206578	57206681	-	AluSx3	AluSx3_dup440	chr15	57197825	57231151	NM_001322151	Intron	+	104	NM_001322151	6938	TCF12	transcription factor 12	6938	TCF12	transcription factor 12
chr15	hg38_rmsk	57206578	57206681	-	AluSx3	AluSx3_dup440	chr15	57169429	57219429	NM_001306219	50kb	+	104	NM_001306219	6938	TCF12	transcription factor 12	6938	TCF12	transcription factor 12
chr14	hg38_rmsk	74745597	74745881	+	AluYj4	AluYj4_dup57	chr14	74713080	74763080	NM_001039479	50kb	-	285	NM_001039479	9870	AREL1	apoptosis resistant E3 ubiquitin protein ligase 1	9870	AREL1	apoptosis resistant E3 ubiquitin protein ligase 1
chr4	hg38_rmsk	88437869	88438148	+	AluSz	AluSz_dup2493	chr4	88407118	88457118	NM_016323	50kb	+	280	NM_016323	51191	HERC5	HECT and RLD domain containing E3 ubiquitin protein ligase 5	51191	HERC5	HECT and RLD domain containing E3 ubiquitin protein ligase 5
chr19	hg38_rmsk	18177376	18177447	+	AluSq	AluSq_dup459	chr19	18177292	18177710	NM_006332	Intron	+	72	NM_006332	10437	IFI30	IFI30 lysosomal thiol reductase	10437	IFI30	IFI30 lysosomal thiol reductase
chr7	hg38_rmsk	43110511	43110822	+	AluSz	AluSz_dup1372	chr7	43062646	43112646	NM_001287059	50kb	+	312	NM_001287059	23072	HECW1	HECT, C2 and WW domain containing E3 ubiquitin protein ligase 1	23072	HECW1	HECT, C2 and WW domain containing E3 ubiquitin protein ligase 1
chr22	hg38_rmsk	37026943	37027252	-	AluSp	AluSp_dup670	chr22	37024810	37029215	NM_001013436	Intron	+	310	NM_001013436	4357	MPST	mercaptopyruvate sulfurtransferase	4357	MPST	mercaptopyruvate sulfurtransferase
chr22	hg38_rmsk	37026943	37027252	-	AluSp	AluSp_dup670	chr22	37026999	37027054	NM_001369905	CDS	+	56	NM_001369905	4357	MPST	mercaptopyruvate sulfurtransferase	4357	MPST	mercaptopyruvate sulfurtransferase
chr16	hg38_rmsk	19804070	19804365	+	AluSx3	AluSx3_dup364	chr16	19788922	19827025	NM_001305121	Intron	+	296	NM_001305121	124152	IQCK	IQ motif containing K	124152	IQCK	IQ motif containing K
chr14	hg38_rmsk	96561881	96562191	-	AluSx1	AluSx1_dup2890	chr14	96560711	96562818	NM_001293627	Intron	+	311	NM_001293627	10914	PAPOLA	poly(A) polymerase alpha	10914	PAPOLA	poly(A) polymerase alpha
chr4	hg38_rmsk	56900706	56901020	+	AluSp	AluSp_dup795	chr4	56858912	56908912	NM_001193508	50kb	+	315	NM_001193508	5978	REST	RE1 silencing transcription factor	5978	REST	RE1 silencing transcription factor
chr16	hg38_rmsk	28397215	28397524	-	AluSx3	AluSx3_dup507	chr16	28362860	28412860	NM_001282524	50kb	-	310	NM_001282524	728741	NPIPB6	nuclear pore complex interacting protein family member B6	728741	NPIPB6	nuclear pore complex interacting protein family member B6
chr16	hg38_rmsk	28342575	28342710	-	AluSq2	AluSq2_dup1051	chr16	28342607	28342609	NM_001282524	stop_codon	-	3	NM_001282524	728741	NPIPB6	nuclear pore complex interacting protein family member B6	728741	NPIPB6	nuclear pore complex interacting protein family member B6
chr16	hg38_rmsk	68142960	68143239	+	AluJr	AluJr_dup3625	chr16	68126610	68157868	NM_004555	Intron	+	280	NM_004555	4775	NFATC3	nuclear factor of activated T cells 3	4775	NFATC3	nuclear factor of activated T cells 3
chr19	hg38_rmsk	51975189	51975452	+	AluSq2	AluSq2_dup2479	chr19	51974531	51986769	NM_021632	Intron	-	264	NM_021632	59348	ZNF350	zinc finger protein 350	59348	ZNF350	zinc finger protein 350
chr15	hg38_rmsk	74887122	74887422	+	AluSx	AluSx_dup2583	chr15	74873365	74923365	NM_001320778	50kb	-	301	NM_001320778	10066	SCAMP2	secretory carrier membrane protein 2	10066	SCAMP2	secretory carrier membrane protein 2
chr15	hg38_rmsk	42527586	42527664	+	AluSz	AluSz_dup749	chr15	42515354	42528261	NM_003825	Intron	+	79	NM_003825	8773	SNAP23	synaptosome associated protein 23	8773	SNAP23	synaptosome associated protein 23
chr15	hg38_rmsk	42532086	42532383	-	AluSg	AluSg_dup328	chr15	42531413	42533058	NM_003825	exon	+	298	NM_003825	8773	SNAP23	synaptosome associated protein 23	8773	SNAP23	synaptosome associated protein 23
chr2	hg38_rmsk	46573066	46573359	-	AluSz	AluSz_dup1578	chr2	46543812	46576086	NM_012249	Intron	+	294	NM_012249	23433	RHOQ	ras homolog family member Q	23433	RHOQ	ras homolog family member Q
chrX	hg38_rmsk	71611369	71611548	+	AluJo	AluJo_dup1926	chrX	71610819	71612354	NM_052957	Intron	+	180	NM_052957	93953	GCNA	germ cell nuclear acidic peptidase	93953	GCNA	germ cell nuclear acidic peptidase
chr1	hg38_rmsk	108780765	108781029	-	AluSz6	AluSz6_dup2253	chr1	108779410	108782421	NM_007269	Intron	+	265	NM_007269	6814	STXBP3	syntaxin binding protein 3	6814	STXBP3	syntaxin binding protein 3
chr1	hg38_rmsk	108732784	108733073	-	AluJo	AluJo_dup3708	chr1	108696673	108746673	NM_007269	50kb	+	290	NM_007269	6814	STXBP3	syntaxin binding protein 3	6814	STXBP3	syntaxin binding protein 3
chr2	hg38_rmsk	159608093	159608401	+	AluJb	AluJb_dup5894	chr2	159555865	159616241	NM_001289975	Intron	-	309	NM_001289975	29994	BAZ2B	bromodomain adjacent to zinc finger domain 2B	29994	BAZ2B	bromodomain adjacent to zinc finger domain 2B
chr2	hg38_rmsk	159588349	159588515	+	AluJo	AluJo_dup3541	chr2	159555865	159616241	NM_001289975	Intron	-	167	NM_001289975	29994	BAZ2B	bromodomain adjacent to zinc finger domain 2B	29994	BAZ2B	bromodomain adjacent to zinc finger domain 2B
chr2	hg38_rmsk	159344928	159345234	+	AluSp	AluSp_dup2274	chr2	159337772	159347485	NM_001289975	Intron	-	307	NM_001289975	29994	BAZ2B	bromodomain adjacent to zinc finger domain 2B	29994	BAZ2B	bromodomain adjacent to zinc finger domain 2B
chr12	hg38_rmsk	57445923	57446235	-	AluSz	AluSz_dup2062	chr12	57431043	57481043	NM_001330121	50kb	-	313	NM_001330121	22864	R3HDM2	R3H domain containing 2	22864	R3HDM2	R3H domain containing 2
chr12	hg38_rmsk	57445737	57445917	-	AluSx1	AluSx1_dup2241	chr12	57431043	57481043	NM_001330121	50kb	-	181	NM_001330121	22864	R3HDM2	R3H domain containing 2	22864	R3HDM2	R3H domain containing 2
chr2	hg38_rmsk	196135500	196135800	+	AluSz	AluSz_dup5496	chr2	196133583	196137729	NM_004226	exon	-	301	NM_004226	9262	STK17B	serine/threonine kinase 17b	9262	STK17B	serine/threonine kinase 17b
chr8	hg38_rmsk	4983528	4983721	-	AluSq2	AluSq2_dup64	chr8	4637558	4994331	NM_033225	Intron	-	194	NM_033225	64478	CSMD1	CUB and Sushi multiple domains 1	64478	CSMD1	CUB and Sushi multiple domains 1
chr8	hg38_rmsk	4146595	4146911	-	AluY	AluY_dup122	chr8	4032099	4419952	NM_033225	Intron	-	317	NM_033225	64478	CSMD1	CUB and Sushi multiple domains 1	64478	CSMD1	CUB and Sushi multiple domains 1
chr18	hg38_rmsk	21659963	21660211	-	AluJr	AluJr_dup576	chr18	21659343	21702315	NM_001308256	Intron	-	249	NM_001308256	171586	ABHD3	abhydrolase domain containing 3, phospholipase	171586	ABHD3	abhydrolase domain containing 3, phospholipase
chr6	hg38_rmsk	110962611	110962769	-	AluSx1	AluSx1_dup3651	chr6	110962505	110967509	NM_138408	Intron	+	159	NM_138408	112495	GTF3C6	general transcription factor IIIC subunit 6	112495	GTF3C6	general transcription factor IIIC subunit 6
chr3	hg38_rmsk	40538232	40538523	+	AluSz	AluSz_dup1190	chr3	40532206	40538285	NM_001287245	Intron	+	54	NM_001287245	285268	ZNF621	zinc finger protein 621	285268	ZNF621	zinc finger protein 621
chr3	hg38_rmsk	40538232	40538523	+	AluSz	AluSz_dup1190	chr3	40538286	40538320	NM_001287245	CDS	+	35	NM_001287245	285268	ZNF621	zinc finger protein 621	285268	ZNF621	zinc finger protein 621
chr1	hg38_rmsk	40354327	40354636	-	AluSx4	AluSx4_dup282	chr1	40324632	40374632	NM_001198978	50kb	+	310	NM_001198978	64744	SMAP2	small ArfGAP2	64744	SMAP2	small ArfGAP2
chr6	hg38_rmsk	17965894	17966201	+	AluSz6	AluSz6_dup276	chr6	17898180	17987053	NM_001105566	Intron	-	308	NM_001105566	63971	KIF13A	kinesin family member 13A	63971	KIF13A	kinesin family member 13A
chr6	hg38_rmsk	18030794	18031073	+	AluSp	AluSp_dup380	chr6	17987635	18037635	NM_001105566	50kb	-	280	NM_001105566	63971	KIF13A	kinesin family member 13A	63971	KIF13A	kinesin family member 13A
chr19	hg38_rmsk	52568090	52568397	+	AluSx	AluSx_dup5608	chr19	52546683	52596683	NR_023311	50kb	+	308	NR_023311	7696	ZNF137P	zinc finger protein 137, pseudogene	7696	ZNF137P	zinc finger protein 137, pseudogene
chr4	hg38_rmsk	87978389	87978680	-	AluY	AluY_dup2608	chr4	87977097	87980045	NM_000582	Intron	+	292	NM_000582	6696	SPP1	secreted phosphoprotein 1	6696	SPP1	secreted phosphoprotein 1
chr4	hg38_rmsk	87979153	87979472	-	AluY	AluY_dup2609	chr4	87977097	87980045	NM_000582	Intron	+	320	NM_000582	6696	SPP1	secreted phosphoprotein 1	6696	SPP1	secreted phosphoprotein 1
chr11	hg38_rmsk	27527040	27527346	-	AluSx1	AluSx1_dup870	chr11	27506769	27556769	NM_018362	50kb	-	307	NM_018362	55327	LIN7C	lin-7 homolog C, crumbs cell polarity complex component	55327	LIN7C	lin-7 homolog C, crumbs cell polarity complex component
chr19	hg38_rmsk	49859309	49859587	+	AluSq2	AluSq2_dup2391	chr19	49859289	49909289	NR_110730	50kb	-	279	NR_110730	101928378	PTOV1-AS2	PTOV1 antisense RNA 2	101928378	PTOV1-AS2	PTOV1 antisense RNA 2
chr8	hg38_rmsk	96778785	96779080	+	AluSq4	AluSq4_dup47	chr8	96645402	96784863	NM_016134	Intron	+	296	NM_016134	10404	CPQ	carboxypeptidase Q	10404	CPQ	carboxypeptidase Q
chr5	hg38_rmsk	65950023	65950285	-	AluSc8	AluSc8_dup327	chr5	65926806	65988634	NM_001006600	Intron	+	263	NM_001006600	55914	ERBIN	erbb2 interacting protein	55914	ERBIN	erbb2 interacting protein
chr22	hg38_rmsk	29487349	29487662	+	AluJo	AluJo_dup727	chr22	29442129	29492129	NR_002727	50kb	-	314	NR_002727	10740	RFPL1S	RFPL1 antisense RNA 1	10740	RFPL1S	RFPL1 antisense RNA 1
chr2	hg38_rmsk	32057056	32057349	+	AluJb	AluJb_dup1229	chr2	32010764	32060764	NM_001371915	50kb	-	294	NM_001371915		NA	NA	105369195	NA	NA
chr11	hg38_rmsk	62730877	62731184	-	AluSx1	AluSx1_dup1987	chr11	62709619	62759619	NR_037948	50kb	-	308	NR_037948		NA	NA	105369195	NA	NA
chr11	hg38_rmsk	65631375	65631672	+	AluSx1	AluSx1_dup2241	chr11	65588100	65638100	NM_006747	50kb	+	298	NM_006747	6494	SIPA1	signal-induced proliferation-associated 1	6494	SIPA1	signal-induced proliferation-associated 1
chr8	hg38_rmsk	17751578	17751890	+	AluSc	AluSc_dup205	chr8	17743799	17753716	NM_001001924	Intron	-	313	NM_001001924	57509	MTUS1	microtubule associated scaffold protein 1	57509	MTUS1	microtubule associated scaffold protein 1
chr8	hg38_rmsk	17762998	17763289	-	AluSg7	AluSg7_dup35	chr8	17755961	17800597	NM_001001924	Intron	-	292	NM_001001924	57509	MTUS1	microtubule associated scaffold protein 1	57509	MTUS1	microtubule associated scaffold protein 1
chr8	hg38_rmsk	17762998	17763289	-	AluSg7	AluSg7_dup35	chr8	17722221	17772221	NM_001001931	50kb	-	292	NM_001001931	57509	MTUS1	microtubule associated scaffold protein 1	57509	MTUS1	microtubule associated scaffold protein 1
chr8	hg38_rmsk	17751578	17751890	+	AluSc	AluSc_dup205	chr8	17722221	17772221	NM_001001931	50kb	-	313	NM_001001931	57509	MTUS1	microtubule associated scaffold protein 1	57509	MTUS1	microtubule associated scaffold protein 1
chr4	hg38_rmsk	5601994	5602321	+	AluJr4	AluJr4_dup46	chr4	5584850	5615421	NM_001166136	Intron	-	328	NM_001166136	132884	EVC2	EvC ciliary complex subunit 2	132884	EVC2	EvC ciliary complex subunit 2
chr22	hg38_rmsk	43133805	43134063	-	AluYc	AluYc_dup73	chr22	43101558	43151558	NM_000714	50kb	+	259	NM_000714	706	TSPO	translocator protein	706	TSPO	translocator protein
chr4	hg38_rmsk	53539379	53539544	-	AluJb	AluJb_dup1699	chr4	53508227	53573622	NM_001126328	Intron	-	166	NM_001126328	84708	LNX1	ligand of numb-protein X 1	84708	LNX1	ligand of numb-protein X 1
chr1	hg38_rmsk	161184737	161185044	+	AluSz6	AluSz6_dup2871	chr1	161165294	161215294	NM_004106	50kb	+	308	NM_004106	2207	FCER1G	Fc fragment of IgE receptor Ig	2207	FCER1G	Fc fragment of IgE receptor Ig
chr20	hg38_rmsk	51655356	51655422	+	AluYj4	AluYj4_dup57	chr20	51639504	51656937	NM_006045	Intron	-	67	NM_006045	10079	ATP9A	ATPase phospholipid transporting 9A (putative)	10079	ATP9A	ATPase phospholipid transporting 9A (putative)
chr1	hg38_rmsk	32234016	32234325	+	AluSx	AluSx_dup2658	chr1	32197221	32247221	NM_032648	50kb	+	310	NM_032648	84734	FAM167B	family with sequence similarity 167 member B	84734	FAM167B	family with sequence similarity 167 member B
chr1	hg38_rmsk	1468987	1469304	+	AluSq2	AluSq2_dup64	chr1	1468384	1470162	NM_001039211	exon	+	318	NM_001039211	219293	ATAD3C	ATPase family AAA domain containing 3C	219293	ATAD3C	ATPase family AAA domain containing 3C
chr19	hg38_rmsk	12079379	12079657	+	AluSz	AluSz_dup1353	chr19	12075312	12081565	NM_001136501	exon	+	279	NM_001136501	284391	ZNF844	zinc finger protein 844	284391	ZNF844	zinc finger protein 844
chr20	hg38_rmsk	36884873	36885176	-	AluSq	AluSq_dup238	chr20	36879193	36887454	NM_001304783	Intron	+	304	NM_001304783	140711	TLDC2	TBC/LysM-associated domain containing 2	140711	TLDC2	TBC/LysM-associated domain containing 2
chr16	hg38_rmsk	30111651	30111952	+	AluSx	AluSx_dup2608	chr16	30111521	30112131	NM_024307	Intron	-	302	NM_024307	79153	GDPD3	glycerophosphodiester phosphodiesterase domain containing 3	79153	GDPD3	glycerophosphodiester phosphodiesterase domain containing 3
chr5	hg38_rmsk	141455857	141456174	-	AluY	AluY_dup4032	chr5	141439080	141489080	NM_018929	50kb	+	318	NM_018929	56097	PCDHGC5	protocadherin gamma subfamily C, 5	56097	PCDHGC5	protocadherin gamma subfamily C, 5
chr11	hg38_rmsk	64350387	64350711	+	AluSc8	AluSc8_dup422	chr11	64349668	64351159	NM_032251	Intron	+	325	NM_032251	283234	CCDC88B	coiled-coil domain containing 88B	283234	CCDC88B	coiled-coil domain containing 88B
chr1	hg38_rmsk	84541969	84542225	-	AluSx	AluSx_dup4797	chr1	84506581	84556581	NM_005274	50kb	-	257	NM_005274	2787	GNG5	G protein subunit gamma 5	2787	GNG5	G protein subunit gamma 5
chr7	hg38_rmsk	98147230	98147522	-	AluJo	AluJo_dup3378	chr7	98141541	98151381	NM_014916	Intron	+	293	NM_014916	22853	LMTK2	lemur tyrosine kinase 2	22853	LMTK2	lemur tyrosine kinase 2
chr5	hg38_rmsk	167106964	167107274	+	AluSq2	AluSq2_dup2698	chr5	167073356	167284763	NM_001122679	Intron	+	311	NM_001122679	57451	TENM2	teneurin transmembrane protein 2	57451	TENM2	teneurin transmembrane protein 2
chr5	hg38_rmsk	167550681	167550699	-	AluSx	AluSx_dup4732	chr5	167375473	167875985	NM_001122679	Intron	+	19	NM_001122679	57451	TENM2	teneurin transmembrane protein 2	57451	TENM2	teneurin transmembrane protein 2
chr5	hg38_rmsk	167076839	167077125	-	AluSz	AluSz_dup4221	chr5	167073356	167284763	NM_001122679	Intron	+	287	NM_001122679	57451	TENM2	teneurin transmembrane protein 2	57451	TENM2	teneurin transmembrane protein 2
chr5	hg38_rmsk	167550681	167550699	-	AluSx	AluSx_dup4732	chr5	167523658	167573658	NM_001368145	50kb	+	19	NM_001368145	57451	TENM2	teneurin transmembrane protein 2	57451	TENM2	teneurin transmembrane protein 2
chr7	hg38_rmsk	100850544	100850706	-	AluJo	AluJo_dup3708	chr7	100817386	100867386	NM_003302	50kb	+	163	NM_003302	7205	TRIP6	thyroid hormone receptor interactor 6	7205	TRIP6	thyroid hormone receptor interactor 6
chr17	hg38_rmsk	75866850	75867134	+	AluSx	AluSx_dup5619	chr17	75844404	75894404	NM_199242	50kb	-	285	NM_199242	201294	UNC13D	unc-13 homolog D	201294	UNC13D	unc-13 homolog D
chr11	hg38_rmsk	110188012	110188296	+	AluSz	AluSz_dup3426	chr11	110175234	110199580	NM_001260493	Intron	-	285	NM_001260493	5962	RDX	radixin	5962	RDX	radixin
chr5	hg38_rmsk	154797222	154797532	-	AluSq	AluSq_dup735	chr5	154795319	154799590	NM_001367713	Intron	+	311	NM_001367713	23367	LARP1	La ribonucleoprotein 1, translational regulator	23367	LARP1	La ribonucleoprotein 1, translational regulator
chr19	hg38_rmsk	42373707	42374009	-	AluJo	AluJo_dup3378	chr19	42371482	42375506	NM_001271938	Intron	+	303	NM_001271938	1954	MEGF8	multiple EGF like domains 8	1954	MEGF8	multiple EGF like domains 8
chr19	hg38_rmsk	42367278	42367564	-	AluY	AluY_dup3096	chr19	42363262	42368454	NM_001271938	Intron	+	287	NM_001271938	1954	MEGF8	multiple EGF like domains 8	1954	MEGF8	multiple EGF like domains 8
chr10	hg38_rmsk	121953965	121954258	+	AluSq2	AluSq2_dup2698	chr10	121939162	121989162	NM_001291876	50kb	+	294	NM_001291876	10579	TACC2	transforming acidic coiled-coil containing protein 2	10579	TACC2	transforming acidic coiled-coil containing protein 2
chr19	hg38_rmsk	16666681	16666975	+	AluSq4	AluSq4_dup47	chr19	16661341	16679983	NM_024074	Intron	+	295	NM_024074	79041	TMEM38A	transmembrane protein 38A	79041	TMEM38A	transmembrane protein 38A
chr19	hg38_rmsk	16671202	16671508	-	AluSx1	AluSx1_dup2711	chr19	16661341	16679983	NM_024074	Intron	+	307	NM_024074	79041	TMEM38A	transmembrane protein 38A	79041	TMEM38A	transmembrane protein 38A
chr11	hg38_rmsk	7594636	7594943	+	AluSx1	AluSx1_dup322	chr11	7593224	7597559	NM_001351853	Intron	+	308	NM_001351853	8495	PPFIBP2	PPFIA binding protein 2	8495	PPFIBP2	PPFIA binding protein 2
chr11	hg38_rmsk	7594636	7594943	+	AluSx1	AluSx1_dup322	chr11	7547188	7597188	NM_001256568	50kb	+	308	NM_001256568	8495	PPFIBP2	PPFIA binding protein 2	8495	PPFIBP2	PPFIA binding protein 2
chr11	hg38_rmsk	60394519	60394832	+	AluSx3	AluSx3_dup507	chr11	60346458	60396458	NM_001079692	50kb	+	314	NM_001079692	84689	MS4A14	membrane spanning 4-domains A14	84689	MS4A14	membrane spanning 4-domains A14
chr5	hg38_rmsk	140863713	140864010	+	AluSz6	AluSz6_dup1715	chr5	140818956	140868956	NM_018902	50kb	+	298	NM_018902	56138	PCDHA11	protocadherin alpha 11	56138	PCDHA11	protocadherin alpha 11
chr22	hg38_rmsk	37181406	37181699	+	AluSx1	AluSx1_dup1459	chr22	37180867	37182151	NM_182486	Intron	-	294	NM_182486	114904	C1QTNF6	C1q and TNF related 6	114904	C1QTNF6	C1q and TNF related 6
chr22	hg38_rmsk	37181406	37181699	+	AluSx1	AluSx1_dup1459	chr22	37180166	37182735	NM_001365878	exon	-	294	NM_001365878	114904	C1QTNF6	C1q and TNF related 6	114904	C1QTNF6	C1q and TNF related 6
chr18	hg38_rmsk	3667082	3667339	-	AluSz	AluSz_dup195	chr18	3582248	3729134	NM_001003809	Intron	-	258	NM_001003809	9229	DLGAP1	DLG associated protein 1	9229	DLGAP1	DLG associated protein 1
chr11	hg38_rmsk	64176213	64176508	-	AluSx1	AluSx1_dup2083	chr11	64156720	64206720	NM_001382361	50kb	+	296	NM_001382361	83706	FERMT3	fermitin family member 3	83706	FERMT3	fermitin family member 3
chr7	hg38_rmsk	100850544	100850706	-	AluJo	AluJo_dup3708	chr7	100827047	100856867	NM_001363494	Intron	+	163	NM_001363494	56996	SLC12A9	solute carrier family 12 member 9	56996	SLC12A9	solute carrier family 12 member 9
chr7	hg38_rmsk	100850544	100850706	-	AluJo	AluJo_dup3708	chr7	100802718	100852718	NM_001267812	50kb	+	163	NM_001267812	56996	SLC12A9	solute carrier family 12 member 9	56996	SLC12A9	solute carrier family 12 member 9
chr2	hg38_rmsk	190403462	190403772	-	AluSq	AluSq_dup1000	chr2	190358857	190408857	NM_001375986	50kb	+	311	NM_001375986	54842	MFSD6	major facilitator superfamily domain containing 6	54842	MFSD6	major facilitator superfamily domain containing 6
chr8	hg38_rmsk	73955623	73955785	+	AluSx	AluSx_dup2666	chr8	73941328	73991328	NM_001195797	50kb	+	163	NM_001195797	23643	LY96	lymphocyte antigen 96	23643	LY96	lymphocyte antigen 96
chr1	hg38_rmsk	112916649	112916944	+	AluSz	AluSz_dup4854	chr1	112914165	112917177	NM_001166496	Intron	-	296	NM_001166496	6566	SLC16A1	solute carrier family 16 member 1	6566	SLC16A1	solute carrier family 16 member 1
chr1_KN196474v1_fix	hg38_rmsk	95282	95551	-	AluSg7	AluSg7_dup1	chr1_KN196474v1_fix	46642	96642	NM_001166496	50kb	-	270	NM_001166496	6566	SLC16A1	solute carrier family 16 member 1	6566	SLC16A1	solute carrier family 16 member 1
chr18	hg38_rmsk	845135	845247	-	AluJo	AluJo_dup33	chr18	812242	862242	NM_005433	50kb	-	113	NM_005433	7525	YES1	YES proto-oncogene 1, Src family tyrosine kinase	7525	YES1	YES proto-oncogene 1, Src family tyrosine kinase
chr12	hg38_rmsk	122505774	122506075	-	AluSx	AluSx_dup5275	chr12	122500932	122550932	NM_001350935	50kb	-	302	NM_001350935	55596	ZCCHC8	zinc finger CCHC-type containing 8	55596	ZCCHC8	zinc finger CCHC-type containing 8
chr5	hg38_rmsk	22715560	22715830	+	AluSg	AluSg_dup184	chr5	22505364	22853057	NM_001364104	Intron	-	271	NM_001364104	1010	CDH12	cadherin 12	1010	CDH12	cadherin 12
chr5	hg38_rmsk	22013945	22014238	+	AluSz	AluSz_dup475	chr5	21975385	22078445	NM_001317227	Intron	-	294	NM_001317227	1010	CDH12	cadherin 12	1010	CDH12	cadherin 12
chr1	hg38_rmsk	11953511	11953802	+	AluSq2	AluSq2_dup415	chr1	11952735	11954829	NM_000302	Intron	+	292	NM_000302	5351	PLOD1	procollagen-lysine,2-oxoglutarate 5-dioxygenase 1	5351	PLOD1	procollagen-lysine,2-oxoglutarate 5-dioxygenase 1
chr1	hg38_rmsk	11962265	11962575	-	AluY	AluY_dup725	chr1	11960767	11963531	NM_000302	Intron	+	311	NM_000302	5351	PLOD1	procollagen-lysine,2-oxoglutarate 5-dioxygenase 1	5351	PLOD1	procollagen-lysine,2-oxoglutarate 5-dioxygenase 1
chr1	hg38_rmsk	11900398	11900685	+	AluSz6	AluSz6_dup276	chr1	11884716	11934716	NM_000302	50kb	+	288	NM_000302	5351	PLOD1	procollagen-lysine,2-oxoglutarate 5-dioxygenase 1	5351	PLOD1	procollagen-lysine,2-oxoglutarate 5-dioxygenase 1
chr14	hg38_rmsk	55571843	55572135	-	AluJb	AluJb_dup1498	chr14	55530206	55580206	NM_001079521	50kb	+	293	NM_001079521	3895	KTN1	kinectin 1	3895	KTN1	kinectin 1
chr10	hg38_rmsk	12693796	12693886	+	AluJr	AluJr_dup385	chr10	12666810	12760947	NM_001351032	Intron	+	91	NM_001351032	57118	CAMK1D	calcium/calmodulin dependent protein kinase ID	57118	CAMK1D	calcium/calmodulin dependent protein kinase ID
chr10	hg38_rmsk	12747312	12747622	-	AluJr	AluJr_dup390	chr10	12666810	12760947	NM_001351032	Intron	+	311	NM_001351032	57118	CAMK1D	calcium/calmodulin dependent protein kinase ID	57118	CAMK1D	calcium/calmodulin dependent protein kinase ID
chr10	hg38_rmsk	12543048	12543348	-	AluSx1	AluSx1_dup581	chr10	12403369	12553224	NM_001351032	Intron	+	301	NM_001351032	57118	CAMK1D	calcium/calmodulin dependent protein kinase ID	57118	CAMK1D	calcium/calmodulin dependent protein kinase ID
chr10	hg38_rmsk	12551473	12551753	+	AluSx1	AluSx1_dup582	chr10	12403369	12553224	NM_001351032	Intron	+	281	NM_001351032	57118	CAMK1D	calcium/calmodulin dependent protein kinase ID	57118	CAMK1D	calcium/calmodulin dependent protein kinase ID
chr10	hg38_rmsk	12320681	12320970	-	AluSg7	AluSg7_dup1	chr10	12299546	12349546	NM_020397	50kb	+	290	NM_020397	57118	CAMK1D	calcium/calmodulin dependent protein kinase ID	57118	CAMK1D	calcium/calmodulin dependent protein kinase ID
chr10	hg38_rmsk	12832830	12833111	+	AluSc	AluSc_dup170	chr10	12828769	12835545	NM_153498	exon	+	282	NM_153498	57118	CAMK1D	calcium/calmodulin dependent protein kinase ID	57118	CAMK1D	calcium/calmodulin dependent protein kinase ID
chr19	hg38_rmsk	52617449	52617756	+	AluSx	AluSx_dup5619	chr19	52617335	52618935	NM_001105549	Intron	-	308	NM_001105549	55769	ZNF83	zinc finger protein 83	55769	ZNF83	zinc finger protein 83
chr19	hg38_rmsk	52673673	52673745	+	AluYj4	AluYj4_dup111	chr19	52660843	52690442	NM_001277945	Intron	-	73	NM_001277945	55769	ZNF83	zinc finger protein 83	55769	ZNF83	zinc finger protein 83
chr19	hg38_rmsk	52673673	52673745	+	AluYj4	AluYj4_dup111	chr19	52638391	52688391	NM_001105549	50kb	-	73	NM_001105549	55769	ZNF83	zinc finger protein 83	55769	ZNF83	zinc finger protein 83
chr19	hg38_rmsk	53439298	53439454	-	AluYc	AluYc_dup152	chr19	53432028	53445000	NM_001008401	Intron	+	157	NM_001008401	388561	ZNF761	zinc finger protein 761	388561	ZNF761	zinc finger protein 761
chr19	hg38_rmsk	53439298	53439454	-	AluYc	AluYc_dup152	chr19	53395000	53445000	NM_001289952	50kb	+	157	NM_001289952	388561	ZNF761	zinc finger protein 761	388561	ZNF761	zinc finger protein 761
chr19	hg38_rmsk	53457705	53457803	+	AluSz	AluSz_dup4854	chr19	53454650	53458261	NM_001289952	exon	+	99	NM_001289952	388561	ZNF761	zinc finger protein 761	388561	ZNF761	zinc finger protein 761
chr7	hg38_rmsk	74186789	74186924	-	AluSx3	AluSx3_dup875	chr7	74160005	74210005	NM_014146	50kb	+	136	NM_014146	7462	LAT2	linker for activation of T cells family member 2	7462	LAT2	linker for activation of T cells family member 2
chr2	hg38_rmsk	61503257	61503429	-	AluSz	AluSz_dup2062	chr2	61502310	61522610	NM_003400	Intron	-	173	NM_003400	7514	XPO1	exportin 1	7514	XPO1	exportin 1
chr2	hg38_rmsk	61571235	61571506	+	AluSg4	AluSg4_dup147	chr2	61538356	61588356	NM_003400	50kb	-	272	NM_003400	7514	XPO1	exportin 1	7514	XPO1	exportin 1
chr17_KI270908v1_alt	hg38_rmsk	666526	666831	+	AluJo	AluJo_dup33	chr17_KI270908v1_alt	664598	673976	NM_001123066	Intron	+	306	NM_001123066	4137	MAPT	microtubule associated protein tau	4137	MAPT	microtubule associated protein tau
chr17	hg38_rmsk	65200041	65200330	-	AluSg	AluSg_dup1505	chr17	65197241	65201992	NM_001081955	Intron	+	290	NM_001081955	8787	RGS9	regulator of G protein signaling 9	8787	RGS9	regulator of G protein signaling 9
chr17	hg38_rmsk	65114598	65114898	-	AluSc5	AluSc5_dup252	chr17	65087369	65137369	NM_001081955	50kb	+	301	NM_001081955	8787	RGS9	regulator of G protein signaling 9	8787	RGS9	regulator of G protein signaling 9
chr8	hg38_rmsk	17906401	17906705	+	AluSc	AluSc_dup208	chr8	17895524	17945524	NM_004467	50kb	-	305	NM_004467	2267	FGL1	fibrinogen like 1	2267	FGL1	fibrinogen like 1
chr6	hg38_rmsk	36544604	36544893	+	AluJb	AluJb_dup1851	chr6	36540204	36547189	NM_001305102	Intron	-	290	NM_001305102	11329	STK38	serine/threonine kinase 38	11329	STK38	serine/threonine kinase 38
chr9	hg38_rmsk	716779	716981	+	AluJo	AluJo_dup33	chr9	713464	730050	NM_001256876	Intron	+	203	NM_001256876	23189	KANK1	KN motif and ankyrin repeat domains 1	23189	KANK1	KN motif and ankyrin repeat domains 1
chr9	hg38_rmsk	529349	529498	-	AluY	AluY_dup19	chr9	473273	539515	NM_001256876	Intron	+	150	NM_001256876	23189	KANK1	KN motif and ankyrin repeat domains 1	23189	KANK1	KN motif and ankyrin repeat domains 1
chr11	hg38_rmsk	63692477	63692773	+	AluSc8	AluSc8_dup411	chr11	63671974	63721974	NM_001290048	50kb	-	297	NM_001290048	25923	ATL3	atlastin GTPase 3	25923	ATL3	atlastin GTPase 3
chr19	hg38_rmsk	17490146	17490453	-	AluJb	AluJb_dup1996	chr19	17489117	17497254	NM_198580	Intron	+	308	NM_198580	376497	SLC27A1	solute carrier family 27 member 1	376497	SLC27A1	solute carrier family 27 member 1
chr1	hg38_rmsk	6410663	6410967	-	AluSz	AluSz_dup195	chr1	6374775	6424775	NM_001367473	50kb	+	305	NM_001367473	83715	ESPN	espin	83715	ESPN	espin
chr9	hg38_rmsk	19125649	19125952	+	AluSg4	AluSg4_dup40	chr9	19123647	19126113	NM_001122	Intron	-	304	NM_001122	123	PLIN2	perilipin 2	123	PLIN2	perilipin 2
chr9	hg38_rmsk	19150041	19150177	+	AluSz	AluSz_dup475	chr9	19127492	19177492	NM_001122	50kb	-	137	NM_001122	123	PLIN2	perilipin 2	123	PLIN2	perilipin 2
chr17	hg38_rmsk	8618240	8618538	-	AluSp	AluSp_dup380	chr17	8604982	8622901	NM_001256012	Intron	-	299	NM_001256012	4628	MYH10	myosin heavy chain 10	4628	MYH10	myosin heavy chain 10
chr20	hg38_rmsk	64016116	64016422	-	AluSg	AluSg_dup884	chr20	63969930	64019930	NM_020713	50kb	-	307	NM_020713	57473	ZNF512B	zinc finger protein 512B	57473	ZNF512B	zinc finger protein 512B
chr2	hg38_rmsk	112020912	112021218	+	AluSz	AluSz_dup3616	chr2	112019522	112021421	NM_006343	Intron	+	307	NM_006343	10461	MERTK	MER proto-oncogene, tyrosine kinase	10461	MERTK	MER proto-oncogene, tyrosine kinase
chr16	hg38_rmsk	10029195	10029477	-	AluSp	AluSp_dup307	chr16	9938551	10179997	NM_000833	Intron	-	283	NM_000833	2903	GRIN2A	glutamate ionotropic receptor NMDA type subunit 2A	2903	GRIN2A	glutamate ionotropic receptor NMDA type subunit 2A
chr16	hg38_rmsk	9811477	9811782	+	AluSz6	AluSz6_dup276	chr16	9798464	9822263	NM_000833	Intron	-	306	NM_000833	2903	GRIN2A	glutamate ionotropic receptor NMDA type subunit 2A	2903	GRIN2A	glutamate ionotropic receptor NMDA type subunit 2A
chr4	hg38_rmsk	6052365	6052674	+	AluSz	AluSz_dup241	chr4	6018546	6068546	NM_001364689	50kb	-	310	NM_001364689	389197	C4orf50	chromosome 4 open reading frame 50	389197	C4orf50	chromosome 4 open reading frame 50
chr20	hg38_rmsk	44505323	44505615	-	AluSq2	AluSq2_dup1051	chr20	44504891	44506826	NM_006811	Intron	-	293	NM_006811	10955	SERINC3	serine incorporator 3	10955	SERINC3	serine incorporator 3
chr20	hg38_rmsk	44556357	44556662	-	AluSx	AluSx_dup1948	chr20	44522070	44572070	NM_006811	50kb	-	306	NM_006811	10955	SERINC3	serine incorporator 3	10955	SERINC3	serine incorporator 3
chr12	hg38_rmsk	10173498	10173792	+	AluSx1	AluSx1_dup458	chr12	10162876	10212876	NM_001363598	50kb	+	295	NM_001363598	23710	GABARAPL1	GABA type A receptor associated protein like 1	23710	GABARAPL1	GABA type A receptor associated protein like 1
chr5	hg38_rmsk	140863713	140864010	+	AluSz6	AluSz6_dup1715	chr5	140825307	140875307	NM_018903	50kb	+	298	NM_018903	56137	PCDHA12	protocadherin alpha 12	56137	PCDHA12	protocadherin alpha 12
chr15	hg38_rmsk	43805940	43806124	-	AluJb	AluJb_dup1229	chr15	43800097	43850097	NM_001258031	50kb	-	185	NM_001258031	619189	SERINC4	serine incorporator 4	619189	SERINC4	serine incorporator 4
chr4	hg38_rmsk	4322967	4323267	+	AluSz	AluSz_dup195	chr4	4290021	4340021	NM_001145725	50kb	-	301	NM_001145725	55646	LYAR	Ly1 antibody reactive	55646	LYAR	Ly1 antibody reactive
chr9	hg38_rmsk	69762043	69762352	+	AluSq	AluSq_dup238	chr9	69760011	69810011	NM_001099666	50kb	-	310	NM_001099666	375743	PTAR1	protein prenyltransferase alpha subunit repeat containing 1	375743	PTAR1	protein prenyltransferase alpha subunit repeat containing 1
chr1	hg38_rmsk	62769807	62770088	+	AluSz	AluSz_dup3616	chr1	62734131	62784131	NM_032852	50kb	+	282	NM_032852	84938	ATG4C	autophagy related 4C cysteine peptidase	84938	ATG4C	autophagy related 4C cysteine peptidase
chr19	hg38_rmsk	14540831	14541125	-	AluSq	AluSq_dup351	chr19	14517862	14567862	NM_001300914	50kb	-	295	NM_001300914	3337	DNAJB1	DnaJ heat shock protein family (Hsp40) member B1	3337	DNAJB1	DnaJ heat shock protein family (Hsp40) member B1
chr3	hg38_rmsk	122540892	122541189	-	AluY	AluY_dup3781	chr3	122514337	122564337	NM_138287	50kb	+	298	NM_138287	151636	DTX3L	deltex E3 ubiquitin ligase 3L	151636	DTX3L	deltex E3 ubiquitin ligase 3L
chr10	hg38_rmsk	127224578	127224741	+	AluJb	AluJb_dup5729	chr10	127127764	127248007	NM_001290223	Intron	+	164	NM_001290223	1793	DOCK1	dedicator of cytokinesis 1	1793	DOCK1	dedicator of cytokinesis 1
chr10	hg38_rmsk	126934835	126935129	+	AluY	AluY_dup4541	chr10	126905563	126970701	NM_001290223	Intron	+	295	NM_001290223	1793	DOCK1	dedicator of cytokinesis 1	1793	DOCK1	dedicator of cytokinesis 1
chr13	hg38_rmsk	113932872	113933164	-	AluSz	AluSz_dup2493	chr13	113928991	113978991	NR_047495	50kb	-	293	NR_047495	100861555	LINC00565	long intergenic non-protein coding RNA 565	100861555	LINC00565	long intergenic non-protein coding RNA 565
chr13	hg38_rmsk	100012648	100012954	+	AluSq	AluSq_dup459	chr13	99971909	100021909	NM_033132	50kb	-	307	NM_033132	85416	ZIC5	Zic family member 5	85416	ZIC5	Zic family member 5
chr11	hg38_rmsk	114402383	114402704	-	AluSz	AluSz_dup3616	chr11	114401860	114402827	NM_001286045	Intron	+	322	NM_001286045	10179	RBM7	RNA binding motif protein 7	10179	RBM7	RNA binding motif protein 7
chr11	hg38_rmsk	114394594	114394707	-	AluY	AluY_dup3817	chr11	114350665	114400665	NM_001286045	50kb	+	114	NM_001286045	10179	RBM7	RNA binding motif protein 7	10179	RBM7	RNA binding motif protein 7
chr20	hg38_rmsk	36699839	36700134	+	AluSg	AluSg_dup489	chr20	36688784	36721678	NM_022477	Intron	-	296	NM_022477	57446	NDRG3	NDRG family member 3	57446	NDRG3	NDRG family member 3
chr20	hg38_rmsk	36669059	36669223	-	AluSp	AluSp_dup693	chr20	36666392	36671340	NM_022477	Intron	-	165	NM_022477	57446	NDRG3	NDRG family member 3	57446	NDRG3	NDRG family member 3
chr20	hg38_rmsk	36658141	36658413	-	AluSq2	AluSq2_dup834	chr20	36656532	36660336	NM_022477	Intron	-	273	NM_022477	57446	NDRG3	NDRG family member 3	57446	NDRG3	NDRG family member 3
chr15	hg38_rmsk	48870619	48870690	+	AluYj4	AluYj4_dup57	chr15	48867869	48872088	NM_203349	Intron	-	72	NM_203349	399694	SHC4	SHC adaptor protein 4	399694	SHC4	SHC adaptor protein 4
chr1	hg38_rmsk	52950109	52950419	-	AluSc8	AluSc8_dup686	chr1	52921740	52971740	NM_001198961	50kb	-	311	NM_001198961	55268	ECHDC2	enoyl-CoA hydratase domain containing 2	55268	ECHDC2	enoyl-CoA hydratase domain containing 2
chr3	hg38_rmsk	20048877	20049159	-	AluSc	AluSc_dup205	chr3	20040780	20072332	NM_003884	Intron	+	283	NM_003884	8850	KAT2B	lysine acetyltransferase 2B	8850	KAT2B	lysine acetyltransferase 2B
chr15	hg38_rmsk	59675329	59675626	+	AluSc8	AluSc8_dup327	chr15	59672739	59677910	NM_001320674	Intron	-	298	NM_001320674	663	BNIP2	BCL2 interacting protein 2	663	BNIP2	BCL2 interacting protein 2
chr15	hg38_rmsk	59686736	59687042	+	AluSx	AluSx_dup1835	chr15	59682514	59689134	NM_001320674	Intron	-	307	NM_001320674	663	BNIP2	BCL2 interacting protein 2	663	BNIP2	BCL2 interacting protein 2
chr15	hg38_rmsk	59687353	59687637	-	AluSx	AluSx_dup1836	chr15	59682514	59689134	NM_001320674	Intron	-	285	NM_001320674	663	BNIP2	BCL2 interacting protein 2	663	BNIP2	BCL2 interacting protein 2
chr15	hg38_rmsk	59693641	59693937	-	AluSg7	AluSg7_dup137	chr15	59689320	59739320	NM_001320674	50kb	-	297	NM_001320674	663	BNIP2	BCL2 interacting protein 2	663	BNIP2	BCL2 interacting protein 2
chr22	hg38_rmsk	35867930	35868250	+	AluJb	AluJb_dup1498	chr22	35810004	35938846	NM_001082578	Intron	-	321	NM_001082578	23543	RBFOX2	RNA binding fox-1 homolog 2	23543	RBFOX2	RNA binding fox-1 homolog 2
chr22	hg38_rmsk	35867930	35868250	+	AluJb	AluJb_dup1498	chr22	35840464	35890464	NM_001031695	50kb	-	321	NM_001031695	23543	RBFOX2	RNA binding fox-1 homolog 2	23543	RBFOX2	RNA binding fox-1 homolog 2
chr5	hg38_rmsk	142721815	142722095	-	AluSq2	AluSq2_dup2275	chr5	142686090	142736090	NM_000800	50kb	-	281	NM_000800	2246	FGF1	fibroblast growth factor 1	2246	FGF1	fibroblast growth factor 1
chr5	hg38_rmsk	142705978	142706277	+	AluSq2	AluSq2_dup2274	chr5	142686090	142736090	NM_000800	50kb	-	300	NM_000800	2246	FGF1	fibroblast growth factor 1	2246	FGF1	fibroblast growth factor 1
chr5	hg38_rmsk	126492440	126492735	+	AluJb	AluJb_dup3512	chr5	126488892	126492914	NM_001146319	Intron	+	296	NM_001146319	65983	GRAMD2B	GRAM domain containing 2B	65983	GRAMD2B	GRAM domain containing 2B
chr16	hg38_rmsk	15501282	15501462	-	AluSx1	AluSx1_dup1474	chr16	15434759	15515304	NM_033201	Intron	+	181	NM_033201	89927	BMERB1	bMERB domain containing 1	89927	BMERB1	bMERB domain containing 1
chr16	hg38_rmsk	15525422	15525733	+	AluSz	AluSz_dup1190	chr16	15515428	15567982	NM_001142469	Intron	+	312	NM_001142469	89927	BMERB1	bMERB domain containing 1	89927	BMERB1	bMERB domain containing 1
chr16	hg38_rmsk	15501282	15501462	-	AluSx1	AluSx1_dup1474	chr16	15452265	15502265	NM_001142469	50kb	+	181	NM_001142469	89927	BMERB1	bMERB domain containing 1	89927	BMERB1	bMERB domain containing 1
chr16	hg38_rmsk	15408603	15408766	-	AluSx	AluSx_dup1261	chr16	15384587	15434587	NM_033201	50kb	+	164	NM_033201	89927	BMERB1	bMERB domain containing 1	89927	BMERB1	bMERB domain containing 1
chr16	hg38_rmsk	15425251	15425580	+	AluSx1	AluSx1_dup1459	chr16	15384587	15434587	NM_033201	50kb	+	330	NM_033201	89927	BMERB1	bMERB domain containing 1	89927	BMERB1	bMERB domain containing 1
chr16	hg38_rmsk	15388616	15388856	+	AluJb	AluJb_dup1229	chr16	15384587	15434587	NM_033201	50kb	+	241	NM_033201	89927	BMERB1	bMERB domain containing 1	89927	BMERB1	bMERB domain containing 1
chr19	hg38_rmsk	4859240	4859404	+	AluSx1	AluSx1_dup870	chr19	4852301	4859589	NM_001164189	Intron	-	165	NM_001164189	10226	PLIN3	perilipin 3	10226	PLIN3	perilipin 3
chr19	hg38_rmsk	4838573	4838880	-	AluSq2	AluSq2_dup237	chr19	4838341	4839533	NM_001164189	exon	-	308	NM_001164189	10226	PLIN3	perilipin 3	10226	PLIN3	perilipin 3
chr9	hg38_rmsk	92306003	92306293	-	AluSx	AluSx_dup2518	chr9	92305830	92306885	NM_001256394	Intron	-	291	NM_001256394	55035	NOL8	nucleolar protein 8	55035	NOL8	nucleolar protein 8
chr5	hg38_rmsk	140863713	140864010	+	AluSz6	AluSz6_dup1715	chr5	140830485	140978948	NM_018909	Intron	+	298	NM_018909	56142	PCDHA6	protocadherin alpha 6	56142	PCDHA6	protocadherin alpha 6
chr12	hg38_rmsk	3457309	3457608	-	AluJr4	AluJr4_dup46	chr12	3381442	3540605	NM_001256536	Intron	+	300	NM_001256536	56341	PRMT8	protein arginine methyltransferase 8	56341	PRMT8	protein arginine methyltransferase 8
chr12	hg38_rmsk	3457309	3457608	-	AluJr4	AluJr4_dup46	chr12	3441202	3491202	NM_019854	50kb	+	300	NM_019854	56341	PRMT8	protein arginine methyltransferase 8	56341	PRMT8	protein arginine methyltransferase 8
chr22	hg38_rmsk	43903225	43903468	-	AluY	AluY_dup2162	chr22	43873804	43923804	NM_025225	50kb	+	244	NM_025225	80339	PNPLA3	patatin like phospholipase domain containing 3	80339	PNPLA3	patatin like phospholipase domain containing 3
chr16	hg38_rmsk	22463678	22463987	+	AluJb	AluJb_dup1851	chr16	22437715	22487715	NR_027460	50kb	-	310	NR_027460	100131998	RRN3P3	RRN3 pseudogene 3	100131998	RRN3P3	RRN3 pseudogene 3
chr9	hg38_rmsk	127582777	127583103	-	AluJb	AluJb_dup4359	chr9	127562276	127612276	NM_001032221	50kb	+	327	NM_001032221	6812	STXBP1	syntaxin binding protein 1	6812	STXBP1	syntaxin binding protein 1
chr4	hg38_rmsk	94602462	94602755	-	AluSq2	AluSq2_dup1455	chr4	94586444	94618003	NM_001011513	Intron	+	294	NM_001011513	10611	PDLIM5	PDZ and LIM domain 5	10611	PDLIM5	PDZ and LIM domain 5
chr17	hg38_rmsk	10043633	10043966	+	AluJb	AluJb_dup811	chr17	10019897	10198207	NM_201433	Intron	-	334	NM_201433	8522	GAS7	growth arrest specific 7	8522	GAS7	growth arrest specific 7
chr17	hg38_rmsk	10043633	10043966	+	AluJb	AluJb_dup811	chr17	10026285	10076285	NM_001130831	50kb	-	334	NM_001130831	8522	GAS7	growth arrest specific 7	8522	GAS7	growth arrest specific 7
chr17	hg38_rmsk	30972773	30973073	-	AluSc	AluSc_dup621	chr17	30971445	30984616	NM_001184992	Intron	+	301	NM_001184992	84282	RNF135	ring finger protein 135	84282	RNF135	ring finger protein 135
chr17	hg38_rmsk	30951645	30951954	-	AluYk3	AluYk3_dup10	chr17	30921038	30971038	NM_001184992	50kb	+	310	NM_001184992	84282	RNF135	ring finger protein 135	84282	RNF135	ring finger protein 135
chr17	hg38_rmsk	30958612	30958901	+	AluJb	AluJb_dup1904	chr17	30921038	30971038	NM_001184992	50kb	+	290	NM_001184992	84282	RNF135	ring finger protein 135	84282	RNF135	ring finger protein 135
chr17	hg38_rmsk	30999296	30999413	-	AluJr	AluJr_dup1206	chr17	30998662	30999911	NM_001184992	exon	+	118	NM_001184992	84282	RNF135	ring finger protein 135	84282	RNF135	ring finger protein 135
chrX	hg38_rmsk	139922779	139923081	-	AluSz	AluSz_dup4036	chrX	139826823	139932015	NM_001353810	Intron	-	303	NM_001353810	286410	ATP11C	ATPase phospholipid transporting 11C	286410	ATP11C	ATPase phospholipid transporting 11C
chr22	hg38_rmsk	28690210	28690346	+	AluJr	AluJr_dup762	chr22	28689215	28694031	NM_001005735	Intron	-	137	NM_001005735	11200	CHEK2	checkpoint kinase 2	11200	CHEK2	checkpoint kinase 2
chr22	hg38_rmsk	28732836	28733090	-	AluSz6	AluSz6_dup315	chr22	28730548	28734402	NM_001005735	Intron	-	255	NM_001005735	11200	CHEK2	checkpoint kinase 2	11200	CHEK2	checkpoint kinase 2
chr22	hg38_rmsk	28789830	28790002	-	AluSp	AluSp_dup380	chr22	28741820	28791820	NM_001005735	50kb	-	173	NM_001005735	11200	CHEK2	checkpoint kinase 2	11200	CHEK2	checkpoint kinase 2
chr17	hg38_rmsk	6774759	6775059	+	AluSx1	AluSx1_dup870	chr17	6773113	6775645	NM_001353134	exon	+	301	NM_001353134	54739	XAF1	XIAP associated factor 1	54739	XAF1	XIAP associated factor 1
chr4	hg38_rmsk	119417781	119418070	+	AluJr	AluJr_dup2390	chr4	119410660	119460660	NR_037596	50kb	-	290	NR_037596	401149	LINC01061	long intergenic non-protein coding RNA 1061	401149	LINC01061	long intergenic non-protein coding RNA 1061
chr7	hg38_rmsk	5156632	5156694	+	AluJb	AluJb_dup324	chr7	5144546	5194546	NR_034163	50kb	-	63	NR_034163	645700	ZNF890P	zinc finger protein 890, pseudogene	645700	ZNF890P	zinc finger protein 890, pseudogene
chr12	hg38_rmsk	56382892	56383184	-	AluSg	AluSg_dup748	chr12	56333718	56383718	NM_001127460	50kb	-	293	NM_001127460	9924	PAN2	poly(A) specific ribonuclease subunit PAN2	9924	PAN2	poly(A) specific ribonuclease subunit PAN2
chr8	hg38_rmsk	22699788	22699965	-	AluSq2	AluSq2_dup370	chr8	22692364	22742364	NM_001199880	50kb	-	178	NM_001199880	1960	EGR3	early growth response 3	1960	EGR3	early growth response 3
chr4	hg38_rmsk	20351041	20351348	-	AluSq2	AluSq2_dup370	chr4	20268881	20467751	NM_001289135	Intron	+	308	NM_001289135	9353	SLIT2	slit guidance ligand 2	9353	SLIT2	slit guidance ligand 2
chr4	hg38_rmsk	20232380	20232691	-	AluSp	AluSp_dup307	chr4	20201904	20251904	NM_001289135	50kb	+	312	NM_001289135	9353	SLIT2	slit guidance ligand 2	9353	SLIT2	slit guidance ligand 2
chr12	hg38_rmsk	15916443	15916749	-	AluSx	AluSx_dup751	chr12	15911414	15956935	NM_001300779	Intron	+	307	NM_001300779	51071	DERA	deoxyribose-phosphate aldolase	51071	DERA	deoxyribose-phosphate aldolase
chr12	hg38_rmsk	112378224	112378522	-	AluY	AluY_dup4032	chr12	112319742	112381951	NM_001109662	Intron	-	299	NM_001109662	283450	HECTD4	HECT domain E3 ubiquitin protein ligase 4	283450	HECTD4	HECT domain E3 ubiquitin protein ligase 4
chr6	hg38_rmsk	54236320	54236617	+	AluSq2	AluSq2_dup1429	chr6	54230917	54257307	NM_001281747	Intron	+	298	NM_001281747	90523	MLIP	muscular LMNA interacting protein	90523	MLIP	muscular LMNA interacting protein
chr6	hg38_rmsk	54120229	54120537	-	AluY	AluY_dup2162	chr6	54019091	54121446	NM_001281746	Intron	+	309	NM_001281746	90523	MLIP	muscular LMNA interacting protein	90523	MLIP	muscular LMNA interacting protein
chr11	hg38_rmsk	68045557	68045801	-	AluSx	AluSx_dup2518	chr11	68045102	68047432	NM_001351059	Intron	+	245	NM_001351059	10312	TCIRG1	T cell immune regulator 1, ATPase H+ transporting V0 subunit a3	10312	TCIRG1	T cell immune regulator 1, ATPase H+ transporting V0 subunit a3
chr20	hg38_rmsk	49367499	49367799	+	AluSx	AluSx_dup2282	chr20	49363877	49374992	NM_004975	exon	-	301	NM_004975	3745	KCNB1	potassium voltage-gated channel subfamily B member 1	3745	KCNB1	potassium voltage-gated channel subfamily B member 1
chr18	hg38_rmsk	76541728	76542027	+	AluY	AluY_dup2236	chr18	76495242	76545242	NM_014643	50kb	-	300	NM_014643	9658	ZNF516	zinc finger protein 516	9658	ZNF516	zinc finger protein 516
chr12	hg38_rmsk	43726546	43726841	+	AluSx1	AluSx1_dup1411	chr12	43708943	43758943	NM_001114182	50kb	+	296	NM_001114182	51135	IRAK4	interleukin 1 receptor associated kinase 4	51135	IRAK4	interleukin 1 receptor associated kinase 4
chr1	hg38_rmsk	204557411	204557701	-	AluSx	AluSx_dup8330	chr1	204549113	204558120	NM_001278518	exon	+	291	NM_001278518	4194	MDM4	MDM4 regulator of p53	4194	MDM4	MDM4 regulator of p53
chr2	hg38_rmsk	32057056	32057349	+	AluJb	AluJb_dup1229	chr2	32010764	32060764	NM_001371915	50kb	-	294	NM_001371915		NA	NA	79686	NA	NA
chr11	hg38_rmsk	62730877	62731184	-	AluSx1	AluSx1_dup1987	chr11	62709619	62759619	NR_037948	50kb	-	308	NR_037948		NA	NA	79686	NA	NA
chr3	hg38_rmsk	122729435	122729714	-	AluSp	AluSp_dup1666	chr3	122728308	122730840	NM_017554	exon	+	280	NM_017554	54625	PARP14	poly(ADP-ribose) polymerase family member 14	54625	PARP14	poly(ADP-ribose) polymerase family member 14
chr20	hg38_rmsk	43054273	43054585	+	AluJb	AluJb_dup2078	chr20	42885932	43189645	NM_007050	Intron	-	313	NM_007050	11122	PTPRT	protein tyrosine phosphatase receptor type T	11122	PTPRT	protein tyrosine phosphatase receptor type T
chr20	hg38_rmsk	42488684	42488979	+	AluSp	AluSp_dup795	chr20	42472562	42677865	NM_007050	Intron	-	296	NM_007050	11122	PTPRT	protein tyrosine phosphatase receptor type T	11122	PTPRT	protein tyrosine phosphatase receptor type T
chr6	hg38_rmsk	24448300	24448422	+	AluJr	AluJr_dup762	chr6	24448208	24449788	NM_001503	Intron	-	123	NM_001503	2822	GPLD1	glycosylphosphatidylinositol specific phospholipase D1	2822	GPLD1	glycosylphosphatidylinositol specific phospholipase D1
chr6	hg38_rmsk	24450697	24451001	+	AluSq	AluSq_dup205	chr6	24449899	24454014	NM_001503	Intron	-	305	NM_001503	2822	GPLD1	glycosylphosphatidylinositol specific phospholipase D1	2822	GPLD1	glycosylphosphatidylinositol specific phospholipase D1
chr19	hg38_rmsk	52314522	52314833	+	AluSq2	AluSq2_dup2497	chr19	52314279	52321578	NM_001297624	Intron	+	312	NM_001297624	147657	ZNF480	zinc finger protein 480	147657	ZNF480	zinc finger protein 480
chr9	hg38_rmsk	69588957	69589253	-	AluJb	AluJb_dup1851	chr9	69517279	69672152	NM_001163	Intron	-	297	NM_001163	320	APBA1	amyloid beta precursor protein binding family A member 1	320	APBA1	amyloid beta precursor protein binding family A member 1
chr9	hg38_rmsk	69652709	69653031	+	AluSc8	AluSc8_dup327	chr9	69517279	69672152	NM_001163	Intron	-	323	NM_001163	320	APBA1	amyloid beta precursor protein binding family A member 1	320	APBA1	amyloid beta precursor protein binding family A member 1
chr16	hg38_rmsk	30111651	30111952	+	AluSx	AluSx_dup2608	chr16	30091924	30141924	NM_004608	50kb	-	302	NM_004608	6911	TBX6	T-box transcription factor 6	6911	TBX6	T-box transcription factor 6
chr11	hg38_rmsk	68045557	68045801	-	AluSx	AluSx_dup2518	chr11	68004097	68054097	NM_030930	50kb	-	245	NM_030930	81622	UNC93B1	unc-93 homolog B1, TLR signaling regulator	81622	UNC93B1	unc-93 homolog B1, TLR signaling regulator
chr5	hg38_rmsk	141054685	141054995	-	AluSq2	AluSq2_dup2214	chr5	141044614	141094614	NM_018936	50kb	+	311	NM_018936	56133	PCDHB2	protocadherin beta 2	56133	PCDHB2	protocadherin beta 2
chr1	hg38_rmsk	9748486	9748789	-	AluSx	AluSx_dup654	chr1	9744643	9749460	NM_001009566	Intron	-	304	NM_001009566	22883	CLSTN1	calsyntenin 1	22883	CLSTN1	calsyntenin 1
chr3	hg38_rmsk	46361688	46361818	+	AluYc	AluYc_dup73	chr3	46320141	46370141	NM_000579	50kb	+	131	NM_000579	1234	CCR5	C-C motif chemokine receptor 5	1234	CCR5	C-C motif chemokine receptor 5
chr13	hg38_rmsk	20542913	20543214	-	AluY	AluY_dup122	chr13	20517156	20567156	NM_001318491	50kb	+	302	NM_001318491	8100	IFT88	intraflagellar transport 88	8100	IFT88	intraflagellar transport 88
chr4	hg38_rmsk	38936543	38936848	-	AluSg	AluSg_dup381	chr4	38935790	38940967	NM_001330764	Intron	+	306	NM_001330764	92689	FAM114A1	family with sequence similarity 114 member A1	92689	FAM114A1	family with sequence similarity 114 member A1
chr20	hg38_rmsk	50685223	50685514	-	AluSg4	AluSg4_dup147	chr20	50630856	50691125	NM_001290268	Intron	-	292	NM_001290268	140876	RIPOR3	RIPOR family member 3	140876	RIPOR3	RIPOR family member 3
chr20	hg38_rmsk	50622982	50623290	+	AluSq	AluSq_dup351	chr20	50620132	50630737	NM_001290268	Intron	-	309	NM_001290268	140876	RIPOR3	RIPOR family member 3	140876	RIPOR3	RIPOR family member 3
chr20	hg38_rmsk	50685223	50685514	-	AluSg4	AluSg4_dup147	chr20	50636918	50686918	NM_080829	50kb	-	292	NM_080829	140876	RIPOR3	RIPOR family member 3	140876	RIPOR3	RIPOR family member 3
chr1	hg38_rmsk	54236112	54236420	-	AluSz	AluSz_dup3356	chr1	54228826	54239128	NM_001009955	Intron	-	309	NM_001009955	23648	SSBP3	single stranded DNA binding protein 3	23648	SSBP3	single stranded DNA binding protein 3
chr1	hg38_rmsk	54383825	54384132	+	AluY	AluY_dup3096	chr1	54281527	54401860	NM_001009955	Intron	-	308	NM_001009955	23648	SSBP3	single stranded DNA binding protein 3	23648	SSBP3	single stranded DNA binding protein 3
chr6	hg38_rmsk	75890346	75890642	-	AluSx	AluSx_dup3046	chr6	75890265	75891227	NM_001300899	Intron	+	297	NM_001300899	4646	MYO6	myosin VI	4646	MYO6	myosin VI
chr14	hg38_rmsk	34868522	34868819	+	AluSg4	AluSg4_dup40	chr14	34862322	34874491	NM_013448	Intron	-	298	NM_013448	11177	BAZ1A	bromodomain adjacent to zinc finger domain 1A	11177	BAZ1A	bromodomain adjacent to zinc finger domain 1A
chr14	hg38_rmsk	34858267	34858614	-	AluSz6	AluSz6_dup276	chr14	34826156	34862043	NM_013448	Intron	-	348	NM_013448	11177	BAZ1A	bromodomain adjacent to zinc finger domain 1A	11177	BAZ1A	bromodomain adjacent to zinc finger domain 1A
chr14	hg38_rmsk	34904187	34904488	-	AluSp	AluSp_dup336	chr14	34875360	34925360	NM_013448	50kb	-	302	NM_013448	11177	BAZ1A	bromodomain adjacent to zinc finger domain 1A	11177	BAZ1A	bromodomain adjacent to zinc finger domain 1A
chr13	hg38_rmsk	35385418	35385732	+	AluJr	AluJr_dup576	chr13	35352323	35432268	NM_001379245	Intron	+	315	NM_001379245	26960	NBEA	neurobeachin	26960	NBEA	neurobeachin
chr13	hg38_rmsk	35525579	35525597	+	AluSx	AluSx_dup727	chr13	35476837	35550476	NM_001204197	Intron	+	19	NM_001204197	26960	NBEA	neurobeachin	26960	NBEA	neurobeachin
chr22	hg38_rmsk	50541318	50541613	-	AluSx	AluSx_dup2583	chr22	50530012	50580012	NM_001113755	50kb	-	296	NM_001113755	1890	TYMP	thymidine phosphorylase	1890	TYMP	thymidine phosphorylase
chr11	hg38_rmsk	60394519	60394832	+	AluSx3	AluSx3_dup507	chr11	60393787	60395947	NM_021201	exon	+	314	NM_021201	58475	MS4A7	membrane spanning 4-domains A7	58475	MS4A7	membrane spanning 4-domains A7
chr11	hg38_rmsk	133390177	133390470	+	AluY	AluY_dup4340	chr11	132943010	133532263	NM_001012393	Intron	-	294	NM_001012393	4978	OPCML	opioid binding protein/cell adhesion molecule like	4978	OPCML	opioid binding protein/cell adhesion molecule like
chr11	hg38_rmsk	133538192	133538493	-	AluSq2	AluSq2_dup2479	chr11	133532501	133582501	NM_001012393	50kb	-	302	NM_001012393	4978	OPCML	opioid binding protein/cell adhesion molecule like	4978	OPCML	opioid binding protein/cell adhesion molecule like
chr4	hg38_rmsk	6186828	6187129	-	AluJb	AluJb_dup324	chr4	6150732	6200732	NR_037863	50kb	+	302	NR_037863	285484	LINC02495	long intergenic non-protein coding RNA 2495	285484	LINC02495	long intergenic non-protein coding RNA 2495
chr7	hg38_rmsk	66420770	66420905	-	AluSq4	AluSq4_dup47	chr7	66400408	66450408	NR_026873	50kb	-	136	NR_026873	285908	LINC00174	long intergenic non-protein coding RNA 174	285908	LINC00174	long intergenic non-protein coding RNA 174
chr1	hg38_rmsk	78642344	78642598	+	AluJb	AluJb_dup5580	chr1	78641775	78646145	NM_006820	exon	+	255	NM_006820	10964	IFI44L	interferon induced protein 44 like	10964	IFI44L	interferon induced protein 44 like
chr17	hg38_rmsk	41760246	41760557	-	AluY	AluY_dup2609	chr17	41758870	41762982	NM_001352773	Intron	-	312	NM_001352773	3728	JUP	junction plakoglobin	3728	JUP	junction plakoglobin
chr3	hg38_rmsk	52269491	52269759	+	AluSc8	AluSc8_dup422	chr3	52226163	52276163	NM_017442	50kb	-	269	NM_017442	54106	TLR9	toll like receptor 9	54106	TLR9	toll like receptor 9
chr5	hg38_rmsk	34177322	34177480	-	AluJb	AluJb_dup811	chr5	34175957	34179012	NR_146599	Intron	-	159	NR_146599	114899	C1QTNF3	C1q and TNF related 3	114899	C1QTNF3	C1q and TNF related 3
chr20	hg38_rmsk	37100489	37100786	-	AluSx3	AluSx3_dup440	chr20	37095997	37145997	NM_001323281	50kb	-	298	NM_001323281	5933	RBL1	RB transcriptional corepressor like 1	5933	RBL1	RB transcriptional corepressor like 1
chr20	hg38_rmsk	37105014	37105199	+	AluSg	AluSg_dup507	chr20	37095997	37145997	NM_001323281	50kb	-	186	NM_001323281	5933	RBL1	RB transcriptional corepressor like 1	5933	RBL1	RB transcriptional corepressor like 1
chr10	hg38_rmsk	68506187	68506461	+	AluSz6	AluSz6_dup1150	chr10	68471973	68521973	NM_001080449	50kb	-	275	NM_001080449	1763	DNA2	DNA replication helicase/nuclease 2	1763	DNA2	DNA replication helicase/nuclease 2
chr11	hg38_rmsk	112177910	112178213	-	AluSq	AluSq_dup629	chr11	112164094	112214094	NM_001243211	50kb	-	304	NM_001243211	3606	IL18	interleukin 18	3606	IL18	interleukin 18
chr11	hg38_rmsk	112143271	112143580	-	AluSp	AluSp_dup1779	chr11	112143260	112143817	NM_001562	exon	-	310	NM_001562	3606	IL18	interleukin 18	3606	IL18	interleukin 18
chr7	hg38_rmsk	158554089	158554285	+	AluSc8	AluSc8_dup1229	chr7	158489785	158587557	NM_001308267	Intron	-	197	NM_001308267	5799	PTPRN2	protein tyrosine phosphatase receptor type N2	5799	PTPRN2	protein tyrosine phosphatase receptor type N2
chr7	hg38_rmsk	158554089	158554285	+	AluSc8	AluSc8_dup1229	chr7	158541776	158591776	NM_001308268	50kb	-	197	NM_001308268	5799	PTPRN2	protein tyrosine phosphatase receptor type N2	5799	PTPRN2	protein tyrosine phosphatase receptor type N2
chr2	hg38_rmsk	32057056	32057349	+	AluJb	AluJb_dup1229	chr2	32010764	32060764	NM_001371915	50kb	-	294	NM_001371915		NA	NA	100131096	NA	NA
chr11	hg38_rmsk	62730877	62731184	-	AluSx1	AluSx1_dup1987	chr11	62709619	62759619	NR_037948	50kb	-	308	NR_037948		NA	NA	100131096	NA	NA
chr15	hg38_rmsk	63511954	63512235	-	AluSx3	AluSx3_dup507	chr15	63504830	63532646	NM_001256702	Intron	+	282	NM_001256702	9960	USP3	ubiquitin specific peptidase 3	9960	USP3	ubiquitin specific peptidase 3
chr14	hg38_rmsk	55003600	55003862	-	AluSq	AluSq_dup205	chr14	54977235	55027235	NM_080867	50kb	+	263	NM_080867	122809	SOCS4	suppressor of cytokine signaling 4	122809	SOCS4	suppressor of cytokine signaling 4
chr3	hg38_rmsk	122540892	122541189	-	AluY	AluY_dup3781	chr3	122540852	122545431	NM_001146102	Intron	-	298	NM_001146102	83666	PARP9	poly(ADP-ribose) polymerase family member 9	83666	PARP9	poly(ADP-ribose) polymerase family member 9
chr3	hg38_rmsk	125540161	125540358	+	AluSc8	AluSc8_dup810	chr3	125538633	125547405	NM_022776	Intron	-	198	NM_022776	114885	OSBPL11	oxysterol binding protein like 11	114885	OSBPL11	oxysterol binding protein like 11
chr3	hg38_rmsk	125560808	125560998	-	AluSz	AluSz_dup3616	chr3	125560519	125563697	NM_022776	Intron	-	191	NM_022776	114885	OSBPL11	oxysterol binding protein like 11	114885	OSBPL11	oxysterol binding protein like 11
chr7	hg38_rmsk	76404788	76405104	+	AluSz	AluSz_dup3254	chr7	76358991	76408991	NM_012479	50kb	-	317	NM_012479	7532	YWHAG	tyrosine 3-monooxygenase/tryptophan 5-monooxygenase activation protein gamma	7532	YWHAG	tyrosine 3-monooxygenase/tryptophan 5-monooxygenase activation protein gamma
chr12	hg38_rmsk	120296505	120296801	-	AluJb	AluJb_dup5894	chr12	120265730	120315730	NM_001080855	50kb	-	297	NM_001080855	5829	PXN	paxillin	5829	PXN	paxillin
chr12_KZ208917v1_fix	hg38_rmsk	57745	57983	-	AluSg7	AluSg7_dup1	chr12_KZ208917v1_fix	57415	58498	NM_001363685	Intron	-	239	NM_001363685	283385	MORN3	MORN repeat containing 3	283385	MORN3	MORN repeat containing 3
chr12	hg38_rmsk	121663200	121663497	-	AluSp	AluSp_dup2299	chr12	121659348	121669338	NM_001363685	Intron	-	298	NM_001363685	283385	MORN3	MORN repeat containing 3	283385	MORN3	MORN repeat containing 3
chr12	hg38_rmsk	121664478	121664682	+	AluSx1	AluSx1_dup4956	chr12	121659348	121669338	NM_001363685	Intron	-	205	NM_001363685	283385	MORN3	MORN repeat containing 3	283385	MORN3	MORN repeat containing 3
chr11	hg38_rmsk	33557615	33557890	+	AluJo	AluJo_dup727	chr11	33552241	33559748	NM_012194	Intron	+	276	NM_012194	25758	KIAA1549L	KIAA1549 like	25758	KIAA1549L	KIAA1549 like
chr10	hg38_rmsk	89334455	89334790	-	AluSq4	AluSq4_dup47	chr10	89332627	89338660	NM_001031683	Intron	+	336	NM_001031683	3437	IFIT3	interferon induced protein with tetratricopeptide repeats 3	3437	IFIT3	interferon induced protein with tetratricopeptide repeats 3
chr10	hg38_rmsk	89331188	89331472	-	AluSz6	AluSz6_dup1548	chr10	89328078	89337424	NM_001289758	Intron	+	285	NM_001289758	3437	IFIT3	interferon induced protein with tetratricopeptide repeats 3	3437	IFIT3	interferon induced protein with tetratricopeptide repeats 3
chr10	hg38_rmsk	89331188	89331472	-	AluSz6	AluSz6_dup1548	chr10	89282528	89332528	NM_001031683	50kb	+	285	NM_001031683	3437	IFIT3	interferon induced protein with tetratricopeptide repeats 3	3437	IFIT3	interferon induced protein with tetratricopeptide repeats 3
chr10	hg38_rmsk	89340277	89340581	+	AluY	AluY_dup3096	chr10	89338661	89340968	NM_001549	exon	+	305	NM_001549	3437	IFIT3	interferon induced protein with tetratricopeptide repeats 3	3437	IFIT3	interferon induced protein with tetratricopeptide repeats 3
chr17	hg38_rmsk	78109785	78110083	+	AluSp	AluSp_dup2662	chr17	78080770	78130770	NM_152468	50kb	+	299	NM_152468	147138	TMC8	transmembrane channel like 8	147138	TMC8	transmembrane channel like 8
chr17	hg38_rmsk	78108845	78109082	-	AluJb	AluJb_dup5729	chr17	78080770	78130770	NM_152468	50kb	+	238	NM_152468	147138	TMC8	transmembrane channel like 8	147138	TMC8	transmembrane channel like 8
chr19	hg38_rmsk	11449845	11450143	-	AluSc8	AluSc8_dup242	chr19	11419314	11469314	NM_001035223	50kb	-	299	NM_001035223	57139	RGL3	ral guanine nucleotide dissociation stimulator like 3	57139	RGL3	ral guanine nucleotide dissociation stimulator like 3
chr19	hg38_rmsk	11450191	11450504	+	AluSx1	AluSx1_dup1987	chr19	11419314	11469314	NM_001035223	50kb	-	314	NM_001035223	57139	RGL3	ral guanine nucleotide dissociation stimulator like 3	57139	RGL3	ral guanine nucleotide dissociation stimulator like 3
chr1	hg38_rmsk	88775069	88775264	-	AluJr	AluJr_dup3204	chr1	88771879	88784638	NM_001320707	Intron	+	196	NM_001320707	5586	PKN2	protein kinase N2	5586	PKN2	protein kinase N2
chr9	hg38_rmsk	94229221	94229387	-	AluSx	AluSx_dup2608	chr9	94209297	94259297	NM_001301275	50kb	+	167	NM_001301275	169841	ZNF169	zinc finger protein 169	169841	ZNF169	zinc finger protein 169
chr1	hg38_rmsk	51643799	51644106	+	AluJb	AluJb_dup4359	chr1	51617221	51651990	NM_001350208	Intron	+	308	NM_001350208	114883	OSBPL9	oxysterol binding protein like 9	114883	OSBPL9	oxysterol binding protein like 9
chr1	hg38_rmsk	51731155	51731477	+	AluJr	AluJr_dup2390	chr1	51730124	51745535	NM_001330580	Intron	+	323	NM_001330580	114883	OSBPL9	oxysterol binding protein like 9	114883	OSBPL9	oxysterol binding protein like 9
chr2	hg38_rmsk	100280494	100280794	+	AluSg	AluSg_dup1109	chr2	100271875	100284492	NM_198461	exon	-	301	NM_198461	164832	LONRF2	LON peptidase N-terminal domain and ring finger 2	164832	LONRF2	LON peptidase N-terminal domain and ring finger 2
chr6	hg38_rmsk	26127721	26128012	+	AluSx1	AluSx1_dup1095	chr6	26108121	26158121	NM_021063	50kb	+	292	NM_021063	3017	H2BC5	H2B clustered histone 5	3017	H2BC5	H2B clustered histone 5
chr13	hg38_rmsk	113101117	113101414	+	AluSc8	AluSc8_dup544	chr13	113055787	113105787	NM_000131	50kb	+	298	NM_000131	2155	F7	coagulation factor VII	2155	F7	coagulation factor VII
chr1	hg38_rmsk	37563952	37564230	+	AluSq2	AluSq2_dup1455	chr1	37562245	37565025	NM_003462	Intron	+	279	NM_003462	7802	DNALI1	dynein axonemal light intermediate chain 1	7802	DNALI1	dynein axonemal light intermediate chain 1
chr17	hg38_rmsk	28608360	28608654	-	AluSx	AluSx_dup1948	chr17	28599025	28649025	NM_006461	50kb	-	295	NM_006461	10615	SPAG5	sperm associated antigen 5	10615	SPAG5	sperm associated antigen 5
chr17	hg38_rmsk	28609767	28610068	+	AluSz	AluSz_dup1257	chr17	28599025	28649025	NM_006461	50kb	-	302	NM_006461	10615	SPAG5	sperm associated antigen 5	10615	SPAG5	sperm associated antigen 5
chr11	hg38_rmsk	8452505	8452797	+	AluJb	AluJb_dup324	chr11	8440753	8452821	NM_001289058	Intron	-	293	NM_001289058	65975	STK33	serine/threonine kinase 33	65975	STK33	serine/threonine kinase 33
chr11	hg38_rmsk	8537279	8537389	-	AluJr4	AluJr4_dup46	chr11	8474816	8567250	NM_001289058	Intron	-	111	NM_001289058	65975	STK33	serine/threonine kinase 33	65975	STK33	serine/threonine kinase 33
chr15	hg38_rmsk	78942204	78942512	-	AluSx1	AluSx1_dup2748	chr15	78939171	78944890	NM_001319137	Intron	-	309	NM_001319137	1512	CTSH	cathepsin H	1512	CTSH	cathepsin H
chr19	hg38_rmsk	35942747	35943045	+	AluSc8	AluSc8_dup547	chr19	35940840	35944547	NM_024509	Intron	+	299	NM_024509	79414	LRFN3	leucine rich repeat and fibronectin type III domain containing 3	79414	LRFN3	leucine rich repeat and fibronectin type III domain containing 3
chr19	hg38_rmsk	10841692	10841842	+	AluJb	AluJb_dup1188	chr19	10798414	10848414	NM_001136482	50kb	+	151	NM_001136482	255809	C19orf38	chromosome 19 open reading frame 38	255809	C19orf38	chromosome 19 open reading frame 38
chr1	hg38_rmsk	67342762	67343087	-	AluJb	AluJb_dup5223	chr1	67338703	67350869	NM_001258214	Intron	+	326	NM_001258214	3595	IL12RB2	interleukin 12 receptor subunit beta 2	3595	IL12RB2	interleukin 12 receptor subunit beta 2
chr19	hg38_rmsk	10351747	10352037	-	AluSg	AluSg_dup381	chr19	10309557	10359557	NM_001103167	50kb	-	291	NM_001103167	100125288	ZGLP1	zinc finger GATA like protein 1	100125288	ZGLP1	zinc finger GATA like protein 1
chr6	hg38_rmsk	148473243	148473551	-	AluSx1	AluSx1_dup4630	chr6	148471503	148474109	NM_001346505	Intron	+	309	NM_001346505	23328	SASH1	SAM and SH3 domain containing 1	23328	SASH1	SAM and SH3 domain containing 1
chr6	hg38_rmsk	148473243	148473551	-	AluSx1	AluSx1_dup4630	chr6	148458498	148508498	NM_001346507	50kb	+	309	NM_001346507	23328	SASH1	SAM and SH3 domain containing 1	23328	SASH1	SAM and SH3 domain containing 1
chr19	hg38_rmsk	44076819	44077116	-	AluSz	AluSz_dup3815	chr19	44044360	44094360	NM_001321645	50kb	+	298	NM_001321645	7767	ZNF224	zinc finger protein 224	7767	ZNF224	zinc finger protein 224
chr2	hg38_rmsk	26225344	26225413	+	AluY	AluY_dup769	chr2	26194938	26244938	NM_000183	50kb	+	70	NM_000183	3032	HADHB	hydroxyacyl-CoA dehydrogenase trifunctional multienzyme complex subunit beta	3032	HADHB	hydroxyacyl-CoA dehydrogenase trifunctional multienzyme complex subunit beta
chr14	hg38_rmsk	75974806	75975026	+	AluJo	AluJo_dup1632	chr14	75971718	75980541	NM_001329938	Intron	-	221	NM_001329938	7043	TGFB3	transforming growth factor beta 3	7043	TGFB3	transforming growth factor beta 3
chr22	hg38_rmsk	41459175	41459473	-	AluJb	AluJb_dup1996	chr22	41446801	41496801	NM_016272	50kb	-	299	NM_016272	10766	TOB2	transducer of ERBB2, 2	10766	TOB2	transducer of ERBB2, 2
chr4	hg38_rmsk	5846597	5846757	-	AluSx1	AluSx1_dup322	chr4	5843161	5849391	NM_001014809	Intron	-	161	NM_001014809	1400	CRMP1	collapsin response mediator protein 1	1400	CRMP1	collapsin response mediator protein 1
chr22	hg38_rmsk	35360492	35360795	-	AluSx1	AluSx1_dup1295	chr22	35350139	35400139	NM_006739	50kb	+	304	NM_006739	4174	MCM5	minichromosome maintenance complex component 5	4174	MCM5	minichromosome maintenance complex component 5
chr22	hg38_rmsk	35392716	35393015	-	AluSg7	AluSg7_dup137	chr22	35350139	35400139	NM_006739	50kb	+	300	NM_006739	4174	MCM5	minichromosome maintenance complex component 5	4174	MCM5	minichromosome maintenance complex component 5
chr1	hg38_rmsk	111725730	111726036	-	AluSx	AluSx_dup5518	chr1	111722064	111727804	NM_198926	exon	-	307	NM_198926	55924	INKA2	inka box actin regulator 2	55924	INKA2	inka box actin regulator 2
chr9	hg38_rmsk	4788770	4789060	+	AluJb	AluJb_dup183	chr9	4741202	4791202	NM_001199852	50kb	-	291	NM_001199852	50808	AK3	adenylate kinase 3	50808	AK3	adenylate kinase 3
chr2	hg38_rmsk	101711330	101711554	-	AluSz	AluSz_dup3356	chr2	101698538	101790719	NM_001242559	Intron	+	225	NM_001242559	9448	MAP4K4	mitogen-activated protein kinase kinase kinase kinase 4	9448	MAP4K4	mitogen-activated protein kinase kinase kinase kinase 4
chr1	hg38_rmsk	78642344	78642598	+	AluJb	AluJb_dup5580	chr1	78599830	78649830	NM_006417	50kb	+	255	NM_006417	10561	IFI44	interferon induced protein 44	10561	IFI44	interferon induced protein 44
chrX	hg38_rmsk	15783877	15784187	-	AluSx	AluSx_dup727	chrX	15740483	15790483	NM_005089	50kb	+	311	NM_005089	8233	ZRSR2	zinc finger CCCH-type, RNA binding motif and serine/arginine rich 2	8233	ZRSR2	zinc finger CCCH-type, RNA binding motif and serine/arginine rich 2
chrX	hg38_rmsk	15767405	15767576	-	AluJb	AluJb_dup811	chrX	15740483	15790483	NM_005089	50kb	+	172	NM_005089	8233	ZRSR2	zinc finger CCCH-type, RNA binding motif and serine/arginine rich 2	8233	ZRSR2	zinc finger CCCH-type, RNA binding motif and serine/arginine rich 2
chr3	hg38_rmsk	31967262	31967346	-	AluJr	AluJr_dup762	chr3	31879830	31980898	NM_001174060	Intron	-	85	NM_001174060	114884	OSBPL10	oxysterol binding protein like 10	114884	OSBPL10	oxysterol binding protein like 10
chr3	hg38_rmsk	32007707	32008004	-	AluSq2	AluSq2_dup415	chr3	31981850	32031850	NM_001174060	50kb	-	298	NM_001174060	114884	OSBPL10	oxysterol binding protein like 10	114884	OSBPL10	oxysterol binding protein like 10
chr7	hg38_rmsk	112460242	112460543	-	AluJo	AluJo_dup4137	chr7	112430852	112480852	NM_001134468	50kb	+	302	NM_001134468	286006	LSMEM1	leucine rich single-pass membrane protein 1	286006	LSMEM1	leucine rich single-pass membrane protein 1
chr8	hg38_rmsk	86551841	86551965	-	AluJr	AluJr_dup2570	chr8	86551234	86554850	NM_003909	Intron	+	125	NM_003909	8895	CPNE3	copine 3	8895	CPNE3	copine 3
